# Supplementary material for: Mitochondrial genomes of three Tetrigoidea species and phylogeny of Tetrigoidea
Source: PeerJ. 2017 Nov 15;5:e4002. doi: 10.7717/peerj.4002 (PMC5694214; doi:10.7717/peerj.4002)
Supplement: Supplemental Information 1 — The partial mitochondrial genomes of three Tetrigoidea species. [file peerj-05-4002-s011.gz]

Archive with 1 entries (1 files):
- peerj-05-4002-s011
