# Supplementary material for: Mitochondrial genomes of three Tetrigoidea species and phylogeny of Tetrigoidea
Source: PeerJ. 2017 Nov 15;5:e4002. doi: 10.7717/peerj.4002 (PMC5694214; doi:10.7717/peerj.4002)
Supplement: Supplemental Information 2 — The PCG123RYrRNA dataset used to contribute phylogenetic trees. [file peerj-05-4002-s012.fasta]

>Acrida_cinerea
AAAATAACCTCTAATGGAATTATTATTTGGTAGTGAATTTTACCTAAAAA
TAAAGTTAATTAGCGAGTAACTTTATTACT--ATTGATGAAGGCTAAAAT
ATTTAAGGGCTCTTTCGGAAATATAATTATAATCAAGCAAGTTTTAAGGG
TATTAAGAAATAGGAGGTACATTCCGAGTTTAACCGTAAAGCAAAGAGTG
ATTAATTATAGAAGT---ATAAAATTCAACATTTAACAAGAATAATAACT
TCGGCCCTCGTCCATAAACTCGGAAAATCATAAGACAAAATT-TTACAAT
TGAA---AATAGATTTTAAAAA-ATATATCAAAAATAAACATATACGTTT
---ATCAATTTTAACAGAGACTTTTGGTGGAGGATAAAAACGGCGCCGCA
AGGGCATAGAAAGCGTAAATTAGACAAAGGTGATTGCTAAGGCGAGTCCA
AA-AATTTTCCTTACCATTTAGGAGGGAGTAGTCCCGGGAGCGGGTGGTG
ATTTCTGGGTTACGGGATAAAGAAACTGAAATGCACTTGTTGTAAGCCCT
CTTCGCGGGAAATTAGCATAATTTG-CGGGGGCATTCCTTTTTGCCGGTA
TACCGTGAATCAGTCGAGAAGTTGATGAATGATTAGCAGTAGTGCCATAG
GAGGGACGTTATGAAAAGGCAGAAGTATCGATTGAATATACCTCTGCGTA
TTTAAGGTAGTGTGATTCGAATCGATTGGGCTCTGTTAGGGTGAAGGAAC
TTCTTAGTTAAAAACAACTAAATAGGATATTCCCTCGTGGACCCTTGTCG
GTATTAGATAAGTAATAGGAAATATAATGAAATGCAATTAAAAAATAGTT
CAACCGGCATTGCCTATA-AGATTACTTCGGGTCTAGCCTTTCGCAAAAT
TAAAAAGGTTCATACGAATAACAACCGCTAGAATAAACGAACATAGACTT
CTTTTCGGTGGGAAAAAAAGCCTTTATGTTGTA-GGGTGATAACGTGCGA
AATCTCGGGACAACCAAAGGCATAAGTGGTCTTGGCGTGAAAGGACGCTA
CGATAAACCG-ATTGCTTGATGGACATACAGAGAATGATTAATTTAAA--
ACCATCAATTTCTAATTAGAAATACAATTTTACAAAAAAAGAAAAAAATA
TAT-AAAACTTATGCTAAATATTCATAAATTGAATACTATTTATTCAAAA
TAATATACCAGTAATTGCATTAGAATTTATATAAAATAATTGTTCTATAA
AACCGTATAAGTCTTAATATTGTAACAACATACTGCCGACCGCACTAGAA
GAAAAAACCGATGGCTGGAAAGGCTCTATCGAAGATTTAATATATAAGCA
TCTACGTGGGAACGTGTTACAATTTAGGT---ATAACAACCTCAGGTACT
CTAGGAGTAGAGTGCGATTCATATATTTAGAAAAATAAACTTCGGACGGA
TCGTCAGTGTAGCCTGAATTAATGGCTTATTTTGTTAAACTCAAGTGAAT
CCGGAAATACACACTCAAGATTTTGGAGATGCCAAAATATACAACGTTTA
GACGATTAACCGTGTTGGATAAGGGGTGTATTAGAGTCGCCGAAGAATTT
ATTACCAAACTTCACCTGTGGGGTTTCTGGAGTCTTTATATTTGA-----
---AAAAAAAATAAAACCAAGAAAGAACTAAAAAGCGAATCTGTGTGCAA
TGCACTTCCTTTAGGATTATGGGAGAACCAAAAAAATAAATTAATAATTA
AATTCGCTCGTACGGTCTGA---ATTATTTATTTTTTGAATTTATGATTT
TTGTAATAGTGTTATAGTGAGAATCTGTATAATATTGATATTTGATTAAG
TATAGATAACTGAAGTATATTAGTTAGACATAAATTGTGGTGTGTTTTGA
TTCAAATTAGGATAGTTACGGGGGATATAGTATATGATATATTTGTATG-
TTGAAGAAATAACGGAAAAGCACTTTTCCGGAGGCACGTGTGCTTACGAG
GATTTACTACATAATATGTTTTTAGTTAATAGGTGGATGTGTAAAAGCTA
TACCGTAAAATGAGTCATGTTCTTACGTTAGTTTATGGTAACATAGTCGA
CTAGTAGATACTATATTAGTATTTTGACTTGGTTTAGTACGAGTTATGAT
TATTCTTTTAGTAGTTTTCCTTTTATGGTATTTATTTAGAATTATTGAAG
TTTTTATGGATTTTTATCACCTAACCTTTAATATTGTATGTTTGTAATAA
ATTCGTTTTAT-TTTAATAGTATTACTATAATTATTCTATGTTTTAAAGT
GTGGATGGCGATATTATTAATACATTGTATAATTTATATTATATTTATTT
---ATATTTAAATAACCTTTGA---TTTTACTTATAGATATACTATTTGG
TAAAA-TTTGGGTTTTATATTATTGTTTAAAGAATGTATTTCTATTGTAG
TTTTAATTTTTTATATTTTTATTGGATACATTTATGTGTCCGCCCGGATT
ATTATTGATCTTTGTTATTGTTAACTTCTTAGTGTTTTATTGTTATGTTG
AACATTGCCTCCAGCGGGCGTGAAATGGGTTATGGTGATCGAAGATTTGT
ATATTTTATATTGGGAAATATTCCGGTATTAGTTTGGCAAAGAGGTAAAA
ATGTAGTTTTAAGCGTTTTGTTTTTAAATGCTGACATTAAAGAAAAACAA
TCTTTCTATTAAGGCCTTATAGGTATTAAAATTTTTATTATATTTTTAGG
TATTATTTTCCGAATAGATATTTGTTCGTCCTTTCTTCTATTTTAGGTTT
T---ATATTATATTTATTTGGTGTTTACACTTAGTTATGTAGCTTTATAA
ATCAGTGTGTTTCAATTATTGTGGGTGCTATGTAACTCGAGTTATTATTT
TAAAAAAAATTAAAAAATAATA-CCATAAATAAACATTGGAAAGAAAGAT
TCTTATTTATCGAATGCTATAAAAGTAGATAAAAAA--AAAATAATAAAA
AATAAAGAAATTGATAAAGA-AAAACT-AATCGAATTTGATTAACATAGA
-AAAAATCTTTTGGGGAAAAAACGCACAAG---AAACACTAACTAAAAAA
TTAGTCGCAAATTTTACGTTTGCTTAACAAAGTTTGACTACAAGAGTAA-
-GACATCGGAAGTTACATCGAGGTATTATTTTCGGCGATTGTTGTAAATA
AGAAATTTGAGAGTAGTGTCTGCATTTGGAGAAATTTGACTTGAGTGCTG
TGGTGGGAGACACTTATCTGTCTAAAGAGGACTTTCCCAGTAACAGGAAA
AGAACTCCTTATAGTAATATAATTTAATTAAATTTTGGCGATGCGACTGA
CGCACCGTTTCTGTGATCTACAATGGGAGTTCTAAATAATCTTAATATCG
ACTTCAACAATTAAGAGGTTTATAGACCGGGCTAAAGCATAAATTATTTA
AACGTAATGATAAA---------AATGTAATAAATTTTGGTGTAAGGTTA
TTGCAGTGTACACAGCAAGGTTGTCCCTAGGAATATAGCCACAATATTCT
TTTCATATAATTTATAATCTTATATTTTTGTTTTTTTAATAGTAAAAGGT
TTATATTTTGTTCTGGCAATTGGATGTATTTTATTGGATAAAATAATCT-
TTTTAAATTCTGTTTTTTTTGGAACACTGTGGGGTGTGTGTAAGTGGGGT
ACATTGGTAAAATAAATTATTTTGGGTTTTATTGATTAATTATATGCGAT
CCTCTGATATTGTAATTCTTTATTTTTAGCAGTACTTA--TCAACTATTT
TCCTTTGCTTCTCCACGTGTGTGTATATTCTTCTTCAGGATTTAACCTAA
TTTACTCCCTTTTCTTTTAT--ACCTGGAATTTCATTTGCGTTTATGCCC
TATGTCATTACTGGAAGTTTTCGAATCCTTTTCAGTATAATTTTTTTCGT
TTGCTGGTAACCTGATTCACCTGATGGTTGCTTTGAACGATATTTACTTG
CTCTT---CTAATATTATAATACCATTACATATTTTTCTTCTGGTCCTTG
TTCAGTCTATTTAAATCTTTCCTTTTCTTCTA-AATGTGTCCCT---TCA
CAACGCCGTAAA-ATATTTCTTCTTCCTGTTGTCCTTCTT---CTCAAGT
TCCAAAATGCTATTTGTGCGTTGCCTGTTTGCATGACGCTTGAAATAATT
TCCACTTTTTTTTTCTTTGGTGAGTTCTTTGCCATCTCGTAA-TGTGTTC
CCTCTTTCCCTTAGGTGCGGCTACCTCGCTCAGGCCTATCTTCTATCGTC
CTTGCTATTCCCTATGCAGTCTAACCTTTGCTCTCCTTTTTCTCTTCGCT
CTTTCAGATACCTTA-CCGGGACTTAAATTGTTGACATATTTTCGTGTTC
ATTGAAGGATACTGCTGTTACTTCTGTTGTTTGCAATTCTGTATACGCAT
CCCCTTTCTCCGTATTGGTCCTAGCATATACCTTGCTGTTTTTCTGGTCG
TTTCACCTATTTAACAATTCATAATTCTGCTTCTTGGTTAGACTTCGTAT
AACTTATATGTTTTGTATCTTCAATTGTCGTCGGACAACACACCGATTCG
TGCCTCTTGTTTTTTTTGAGTTTGGCTTTAAATGGCCAGTAAACCCAAGA
CATCTTCG-TCCGCATCTAAGCCCTTAATCTTAAACTTTTTTTCTTTGAC
TGATTCTATCAGATTAGATTACTGCCTCCTCTTTTCTCCTGTTATTAACT
ACTTCTACTGGAGAGGAAACATT-ATATACATCCACATAAAGTGTTATAA
GCTTCTATATGTTCCCCATTACGCTCCTGTATACCCGGTAAGCTCTAGCG
-TTTGAGCATGGCAAGTTCTTTAGCCTATTTAGTCATT--TCATCCTTGT
CTTTTTCTTTTTTAATATTGAACACTCAAAATACAGAATTGAG-TTCATT
CCTACCCATTATCTAGCGCTTGTTTTCCTAGTCCCGTATTGAATATCTAA
ATACTTGCACTAGTCTTTTCTTTTTTTAATTGTTCATTCGCGGTTTCTCT
CTCTGTGTTTTGGTAACAATTGATTCAGCCCCTTCTTTTTACTGATTGCG
CTCTGTCCATTCGATTTCTTGACGGCTCTATTCTTTTGATTTTTTACCTC
TTACATTCTTGCTACGATA---TTCAACAACTATTAAGCGCTCGCTGCTT
TTCGTCAGTATTATATTTTGTCTCTTCTTAGGGATTGAGCAAGTACATTC
TGTGGGTTTTTCCATTTTTCTTGCTTGGGTCCCTATGTCGCCCGTACTAC
TATCTTACCTTTCCGTCTCGCAAGTTACAACACTAGTTTCTTTGTATCTT
ACAAGGACATCTCACTAGCCTTTCCGTAGTATTTGCTTTTTGTTGATTAA
TCCAAATGTACCCGAGATTATTGTTTATCTAGGGG--------TTCCTTG
TATATTTCTTTTCTCCCTCAATTAAGAAACCTAGGTACAGCCGTCTCTGT
TTTCTTTTTTATATCTTTCCTTTTACCGTTCGCTCTTTTTCTTTTGTATA
GAAGTTAGCA---TTCTATTGTTCTTTTGTTTTTTGTAATTTAAGTTTAG
ATTGTAGCTTTTCTTTAGTCTTTTCTTTATCCTTTAAGTAATCAAAAAAG
TTTTTTTTTTCTGTTTTGCATTGTTTGGAGTGTTCTGTTTAAAATACAAC
GTTCCTCAGTGATCTTTCTCGTTATGGGATTAAAATTCG-CTATATTCTT
TTTCCTCAGCATCTCCGTCCCTCCCCCTCCTTACCCTTCCGTATTTGTAC
TTTCAATGGTTTTTGGTCTTTCGTGCATATATAATTCTCCTGATGTTTGT
TCTGACATCTTATTCACTTACTTTTGCGCTTAATGACAATGTTGCTTATT
CTCCTGTATCGTCTGGTCTTCGTACAATTTATTGTGGTATTTTTTATTCC
GTCCCACTGTTAACTTGAAATTCGTCTAAAGAATCTGTTGTTTTCTTGGG
TTCGTTTCTCATTTTCTATGTTCTTTTTTGCATGATTCGTATCAATGCTA
T-TCTTCTCGCTGTTCATCCGGTGATCTATGATCTGTTAAGGGATTGGAG
TAGTTTATTAATAGGAACATATATTCTTTGTTTTTTTTTA---TTAATTT
TTCTTCTGTTTA---GGGTTACTTTTTGTTTTTATACACATATTG-ATTG
TAATCATTTTTGTGTGCTTTCCGGCTATTCCAGATTTTTTTTTTTTTAGC
TCGTATTCTATTTACGTTCCTTTTTGGGAACAGTACGTATTTACTTCGTC
TTTTTTATAGTAACTAACTTTATGCAATTTATTCTTCTTTGTCTTTTATG
TCACATACCTCGGTTTCGTTTATGGAGTTGTTATTCATGTATAATGTCTG
TCGGTTTGTTGTGATATACTTCACCTCATGTTTGGTTCTATGGGTGCTCT
TTGAGTGCCGTTGTCATTAAGTGCGGTTTAAGTTATTCTTCTGGTTTGCC
ATCCCCCTATTGATGTTGGTTCGCCTGTTTTTTTCTTGCTACTATACACA
AGTAAGGTATGCTGATGAAACTTTAGTCTATTGTAGAATAT---TTTTCT
TCCTTTATCGTATTCCGGAATTTTTTGTAATTTCTTTTTTTTTTATAAAA
TTCTTTTTTCTGAGCTGTCTTTCTTGCAGAATTACTATCTGTTATTTTCT
CATTATATTATA-ACTCTTTTTTTACTTTGTTCGCTTAGTGTCATTTTTT
TGGTTTTTTATCGTCCAATTATATTA--TTTGTTTTATTTTTCTATAATT
TTATTAACAC-TATATC-TAAAATCTCTAATAAACCTTTC-TTTTTATTT
CTTCTTATCATAAGCTGATG---TAACTGTAACTTATTAACTTATCCCTA
TCTGGATGCTTGTGTTTATTCGTTTCTAACCGTATCTGG--TTATGGATA
AGGTTGCTACAGCCTTTTGTATATGGGTAAGCATACACGTTGCTTTTTTT
CCCTTGATTCGGATCTGGCCTTCATTCCTCATGCATTAGTGGGTCTAACC
TAGTTCTATTTCTTTTCTCTTATTTTAACGCAACTGTAGATAATCTACAT
CTAACTCTTTTCCTTTTTGTTACATTGACAATTCCACTTCCTATACAGAT
TTCACTTGCTCAATGGTTCTTTCTGTTTTTCTAAACATGGTATACTAATT
TGTTTTTTGTTCGTGAGCTAACATTCGATTCTTATCATTTATACCATGAG
TTAA---------TTAATTTTTTATTTTTTGTTTGTCTTCTTAGATTGAT
ATGAGCAATGTTGTCACTGACTATTGAAACTCTTCAATTAATCCTTATTT
CTTTGTTTCATCATGCTCAGTTTTTGGCGTGTACTTTCGGCCACAACTTG
CTGCTCACTCAATGTCTTTTCTTTTTGATATAGTTAAAT-AGGTTTTCTC
TCTCGTCCGTCACAGCCTATCAGACATTCGTATAAGCGGTCTTTTCAACG
TTTTGTTTCTTTTGGATACTTTTTATCTTCTTTTGTGGCTCGTGAAATTA
TCGAGATCTCTATTTTTTGTATTTTCTT--RYYYYRRYYYRRRRRRRRYR
YYRRYYRYRYRRRRRYYRRRYYYRRRYRRYRRRYRRRYRYYYYRRRRRRR
RRYRYRRYYY--RRYRRRRRRYYRYRRYRRRRRRRYRRYRYYYRRRRRRY
RRRRYYYRYRRYRRRYRRRRYRYYYYRRRRYRYYYYRRRYYYRRRRRRYR
RRRRRRRYYRRYRYRRRRYRRRYYRRYRRRRYYYYYRRRYRYRRY---RY
RRRYRYRRYRYYRRRYYRRRRRYRRYRRRRRRRYRRRYRYYRRRRYYYRR
RYRYYRRYYRRRRRYRRYYRRY-YYRRYRYRRRY---RRYRRYRRRRRYR
YR-RRYYRRRYRRRYRRRRYRYRRRRYYRY---YRRRRRRYRRYYRYYRR
RYYRYYRRRRRRRRRRRRYYRYRRYRRRRRYRYYRYYYYYYRYYRYYRYY
YRRRRYRYRRYYYRRRYRRYYRRYRRYRRRYY-RRYRRRRRRRYYYYRRY
RRYRRRYRRRRRYYRRRRYYYYRRRRRYRRYYRRYRRYRRRYRYRRYYYY
RRYYRRRRRRRRYRRRRYYRRRRYYYYRRRRRRRYRRRYYRRRRYYRYRY
RRYYY-RRYRYYRYRYRYRYRYYRYRRYYYRYRRRYYYYRYYYYRRRYRY
RRYRRRRRYYRRRRYRRRRYYRRRYYRYRRRRYYYRYRYYRRRRRYYYYY
RRYRYYRRRRRRYRRRYRYYRRRYRRYRYYYRYRYYRRRRRRRRYRRRYY
YRYYRYYRRYYYYYRRYRRRRYRYRRRYYRRYRRYRRRYRYYRRYRYRYR
YRYYRRYRYYYRRYYRRRRRRYRRYYYYRYYYRYRYRYRYYRYRYYYRRY
YRYYRYRRRRRRRRRRYRYYYYRRRRRRRRRYYRYYRYRYRRRYRYYR-R
RRRRYRRRRYRYRRRRRRRRYYYYYRRYRRRRYRYYRRYRYRYRRRYRYR
YRYRYYRYRYRRRRRRRRRYRRYYYRRRRRRRRYRYYYRRYRRYRYRRYR
RRRYRYYRYRYYR-RRRYYRYRRYRRYRRYRRYRRYYYYYRRYRRRYRRR
RRRYRRRYRRYRRRYRYRYYRYYRYYRRRYRRRYRYYYRR-RYYRRYRRY
YRRYYRYRRYYYRRRRRYRYYRRRYRRR--RYRRRYYRRYYRYYRYRYRR
YRYYRRYYYYYRYRRYRYYRRRRRRYYRRRRRR-RRRYRYRRYYRRYYYY
YRRRYRYRRYRRRRRYRRRYRRRRRRYYYRRYRRYRYRYRRYRRRRRRRR
YYRRRYRYYRYYYRRRYYYYRRRYYYYYRRYRYRRRRYRYRRRRRRRYRR
YRRYYYRYYRYRYRRRRYRRRRYRRYRRRYRRYRYYYRRRRRRRRRYRYR
YRRYRRRYRRRYYRRYRRRYRYRRRYYRRRRRRYRRRRRYRYRRYRYRYR
RRRYYRRRY---RRRYRRYYRYYRRYYRYRRRRRYYRRRYRRRRRYRRYY
RYYRYRYYYRRRYRRRRRYRRRRYRYRRRYYRRRYRRYRRYRRRRRRYRY
YRRRYRYYYRYYRRYYRRRRRYYYRRRRRRRYYRYRRYYYRRYRRYYRRY
RRYRRRRYRRRYYRYRRYYYRRRRRRRYYRRYRRRYYRRRRRYRYRRRYY
YYRYRYYRRYYYYRRRYYRRYRYYRYRYRRYYRYRYRRYRYRRYYYYRYR
RRRRYRYYRRRRRRYRYYRYYRRYR--------YRRRRRRYYYRYYRRRY
RRRYRRRRRRRRYYYYRRYRRYRYRYYRRYRRRRRYRRRYYRYRRYYRYY
YRRYRRYRRRYYYRRRYRYYRRRRRYRRYYRYRRRRYYYRRYRRRRRRYR
---RYYYYRRRYYRRYYRYRRYYYYYYYYRRYYYRYYYRRRRYYRYYRYY
YRYYYYYRRYRYYRYYYRYYYYRYYYYRYYYRYYRRYRYYYYRYYRRYYR
RRYRRYYYRYRYYYRRYRYYRYRYYYYRYYYYRYYRYYYYYRRYYRYYYY
YYYYYRRYYYRRRYYYYRYYYYYYYYYYY-YYRRRYYYRRYYYYYRYRYY
RYYYYYRYYRYRYYYYRYYYRYYYYYYYYYYYYRRYYYYRRRRYYYYYRY
RRRYYYRYRYRRYRYYYYRYYRRRYYYYYYRYRYYRRRRYRRRYYYYYYY
YYRRYYYRYRYRRYRYRYRRYYYRRYYRYYYYRYYYYYYRYRYYYYYYYY
YRYRYYRYYRYYYYRRYRYYYRYYRRRYYYRYYYYYYYYYYRYYYYRYYY
YYYYRYYYYYYYYYYYYYYYYYYYYYYRRYRRYRYYYYYRYRYRRYYYRY
RRYYYYYYRRYRYRYYYYYYYYYYYYYYYYYYYRYRYYRRY-RYRRYYYY
RRRYRYYYRYYRYYYYYRRYYYYRRRYYYYYRYRRYRYRYRYYRYYYRYY
YYRYRYYRYYRYYRRRYYYRRYYRRRYYRY---RRRYRYRYYYRYYYYYY
YY---YRRRYYYRRYRRYYYYRYYRYRYYYYYRYR-YYYYYYYYYYYRYR
RRRRYYYRRYYYRYYYYYYYYYYYYYYYYYRYRRYRRYYYYYYRYRYYYY
YYYRYRRYYYRRRYRYRYYRYRYYRYYYYRYYYYRYYRRYRRRYRYYRYY
RYYYYYYYRRYYYYRYYYRYYYYYYYYYRYRRRRYRYYYRYYRYYYRYRY
YRRRYRRYYRRRRYYYYYYYYRRYYYYRYRRYYYYRRYRYRYYYYYYRYY
YYYRYYRRYRYYYYYYYYRRRYYYYRRRRYRRYYRYYYYRRYYYYRYYYY
RYYRRYYYYRYRRRRRRRYYRYRYYYRYRRYYRRYYRRYRYRYYYYYRYR
YYRRRRRYRYYYRYYYRYYRRYYRYYYRYYYRRYRYYYYRYYYYYYYYYY
YYRYYRYRYYYRYRYRYYRYRRYRRYRYYYY---RRRYYYYYYRRYYYYY
YYYYYYRYRYRRRYRRRRRYYYYYRYRRYYYYYYRYYYYYYYYYYYRYYY
YYRYYRYYYYRYRRYYYYYYYYYYYYYRYRYRYRRRYRYRRYRRYYYYYR
RY-YYRRRRRYYYRRYRYYRRRRRRRRRRYRRYYYRYRRYRYYRRRYYYY
YYRYRRYRRYRYRRYY--RYYYRYYYYYYRYYYYRRYRRRYRRRYRYRRY
-RYYYYR-RYYRRRYRRRRRRYYRRRRYYR-RRRRYYRYRYRRYRYRYYY
YYRRYYRRRR---RYRRYRRRYYRYRYYYYRRYYRRRRRYYRYRRYRRRR
RRRYRYYRYRYRRYRYRYYRRYYYRRYRR--RYYYYRYRYYRRRYRRRYR
YRYYRYYYYRYRYRRYRYYYRRYRYYYRRRYRRYYRYRYRRRRYRRYYRR
RRRRRYRRRRYYRYRRRRYRYRRRYRYRRRRRRYYYYYRRRYRYYRYYYR
RRYRYRYRRRYYRYYYYRRYRYYRYRRYRYYYRYRYYYYYYYRYRYRYYR
RRRRRYYRYRYYRYRRRYRYYYRRRYRRRYYYYYRRRRYYRYRYRYRRRY
YYRRRRRYRRRRRYRYRRYRRYYYRRRYRRYRYYYYYRRRYRYRRYYYYR
RRRYRRYRYRRYYYRRRRYRRYYYYYYYRYYYYRYYRRYRRYRY------
---RRYYRRRYYYYYYRRYYYRRYYYYYRYRRRRRRRYYYRYYRYRYRYY
YRYRYRYYRYRYRRYYRRRYYRYRRYYRYYYYYYYYYRRYYRRYRYYYYY
RYYRYRYYYYYRYYRYYYRRYYYYYRYYYRYRYRYYYRRYYRYYYYRYYY
YRYRRYRYRRYRYYRYYYYYRYRYRYYRY-YYRYYYYYYYRYRRYYYRYR
RRYYRYYYYYYRYRRRRYYYYYYRYRRYRYYYYYRRRYYRYYYRYRRYYR
YYRRYYYYYRYYYYRRYYYRYYYYRYYRYRYYYYYYRRRYRYRRRYRYRY
RYYRYYYYRYRYYYYRRY-----------TTGATTAATTTTATTATTGTG
T-TTTTTTTGTTTATTATTATTTAATAAAAATAATTTTTTAATATTATTG
TCTAAGTATATTTTATAGAATAGATT-TTTTTTATGATAGTTTACTAGTA
ATGTAATTGGATTATGAAA--------TAATTATTTTAAGTTTTATTA-A
AGTAAATTTAATTTATTGTACCTTTTGTATCAGGGTTAATCAAAATTTTG
GTATT-AATT--TACTATTCTCAATTTAGGTTGATTTAAATAAAAATTAT
-AATTAATGTTATATAATTATTA-TTAATTTTTATTTAGAAATGATATGT
TATTCGTTTCCTAAGGTATTTAGTTTCTTAAGAAAAAA-TTTAATTTTTT
AGGATTAAAT--GTTTTATTTAATTTTTTAATTAATAATATTT-A--ACT
ATTAATTCTTTAGGGGATAAGCTCTAAAGAGTAATTTATTCTAAAATTT-
-ATT--ATTTTGAATATAAAAGTAGGCTTTGAACCAGCTATCTTTTTG-A
TTGCGTTTTAGTTCATTAG--GTTTT-ATTTTGATTT-TATAGATTT-TT
TAGATTTTGTATTAAGATGATGAATTTAATTTTATATTTTATGAAATAAT
GATTGAATTAGTA-TAGTTTAATT-GTTTATTGT-TTTTTCTTTGAAAAT
TTATTTTAAGGAACTAGGCAATTTT-----GATTTTCGCCTGTTTATCAA
AAACATGGCCTTTTGATAA-TAATTTAAGGTCTGACCTGCTCACTGACTT
-G--------------------------------------------TTTT
GAAGAGCCGCGGTATTTTGACTGTGCAAA-AGTAGCATAATCATTAGTCT
TTTAATTGGAGGCTGGAATGAATGGTTTGACG-AAAAATCAACTGTCTCT
-TATTAAT--TTTTTGAATTTAACTTTTGAGTTAAAAGGCTTAAATTTAT
CTTTAGGACGAGAAGACCCTATAGAGCTTGACAGATTAAAATATTATTTA
T-TTTAGTATATTT--TTTAAATGATTTTTTTATT--TTGTTTGGTTGGG
GTGACATGAAGAATAAATAAACTCTTC--ATTATTAA-AT-CATTGATTT
ATG--TTTATAT--GATCCATAAATTATGATCATAAGATTAAGTTACCTT
AGGGATAACAGCGTAATTGTTTTTAAGAGCTCTTATCAACAAAACAGATT
GCGACCTCGATGTTGGATTAAGATTATTT---TTGGGTGCAGTAGCTCAA
TA-ATTAGGTCTGTTCGACTTTTAATTTCTTACATGATCTGAGTTCAGAC
CGGCGTAAGCCAG-GTCGGTTTCTATCCTGAGATA-AT--AAATTCATAT
TAGTACGAAAGGACCATGTGGATAAAAGATTTTTT-TTGT---TTAGATT
GAATTTAATTT---------------------------------------
-----------------------------TAAAGTTTGATTCTTGCTTAT
TT-ATTCATTTTTTATTTATGTTATATGTAAGTTT-----------TTGT
TAAACTAAAT--GTTCT---ATTTTGCAGTGATTTAATTTAATTA--TCA
AGTAATTTTGGAATTAGTAATTG-ATTTAGTATTGGCATATTTCGTGCCA
GCAGCCGCGGTTATACGATTAA-TACAATTGAATATTTTTGG-TTAA--A
GCAGTTATTTATTATTAGG---ATTTAAATATTTA-TTTTTAAGGTGAAA
TTT-AAAGTTTTTTTATGATTCTTCTTAT--TAT---------TCTGTGA
AATTTAATTATTAAACTAGGATTAGATACC-CTATTATTTTGAATG-TTA
ATTTT---TTACCTGGGTATTATTAGTTATATTCTTTAAACCCAAAGAAT
TTGGCGGTATCTTATACCATTT-AGAGGAACCTGTCCCGTAATTGATAGT
ACACGATTAACTTTACTTAAT------TTATTTATTTATATATCGCCGTT
ATCAGAAAATCTTTTTAAAGTTGTAA--TTTTCTGGATTTATAATTTT-A
AATTATTTCAGGTCAAGGTGCAGT-TTATAGTTAAGTGGA-GATGGGTTA
CAATATATT-TTTTTATATTATGGATTTAA-TTTTGGAAC-TTTTTAATG
AAGGTGGATTTAATAGTAAT-TTGATTTATTTAATTTAAGTGATATTGGC
TCTTGGGTGTGTACACATCGCCCGTCACTCTCATTATTAATTT----AAT
TTATTTATTTTTA----------TTAATTTAGATGAGATAAGTCGTAACA
TAGTAGATGTACTGGAAAGTGTATCTAGTAAGATTC----
>Alulatettix_yunnanensis
AAAACAAATTCAATAAAAAATAAGATTTGGTAGCGAATTATACTATACTA
--TAAAAAATTAACATGTAATAAGTAATAA--ATTA--CCAGAATAAAGA
AGTAAAGGGCACTTTCGGAGTTGTAATATTAATCAAGCAAAATTAACACT
TAAGAAAATGAGGGACGTACATTCTATGTTTAACAGTATGAACAAAAATA
CTTAGTTTTAATATT---TTATAAAATAAGATAAAAACAAGATATGAGTC
ATGGACCTAGTTCATACACGCACAAATTATAATAGTTAAATT-TTAAATC
TAGA---CTTAGAATTAAATTAA--AATCATAAAATACGTATTCAATA--
-----AAATTTTAACAGAGATTTATGGTGGTGGAGCAAAACAGCAGCGCC
AAGGCATAGGGAGCGTAAATTAGACAAAGGTGATTGCCAAGGCGAGTCCA
AA-AATTCTCCTTATTATAAAGGTGGGAGTAGTCCCGGCAGCAGGGGGTG
ATTCCTGGGATACGGAATAAAAAAAAGCGAAAGCTCTTGTTGAAAGATTT
TTTCGCGGGAAACTAGCAAAATTTG-CGGGGGCACTCCTTTTTGCCGGTA
TACCGTGAATCAAACGAGAAGTTGACGAATGAATAGTAGTAGTGCCATAG
GAGGGACGTTATGAAAAGGCAGAAGTATCGACCGAATAAACGTTTGAGTA
TTTAAGGCAGTATGATTAGAATCGATTGGGCTCTGTTAGGGTGAAGGAAC
TTCTAAGTTAAAACTAACTATATGGGATATTCCCTTGTGGACCCTTGTCG
TTATTAGTTAGGTAATAAAAAATATAATGAAAAACAGCTAAAAATTAGTT
CAACCGGCATTGCCACATTAGATAAATTCATTTCAAGCCTTTCGCAATAA
ACAATAGATAAAAAACAAATCCTATAGCAAGAATAATCGAGTATAGACTC
CTTTAAGGTGGAAAAAATAGCCTTTTTGTTGTC-AAGTGTTAAAGGAAAC
GTTCCTGGGACAAGCAAAAGCACATGTGGCCTTAACATGGAAGGACGCAA
CAATCAACCG-TCTGCTTGATGGACATACAGAGGGAAATTAATTAATA--
ACCAAATATCCCAATTTAGAAAAAAAATAAAACTAAA--AATGAAAATAT
TTT-AAAATTTATGCTAAAT-TTAATTAATTTAATGCAATTTAATCCAAT
AGATAAAAATGTAAATA-AAAAGAATCTATCTAAAAAAAGAGCTCTATAA
TACAGAATTCGCCATTATACTGTAAAAACATGCAGCTGACGATACTAGTA
GAAAACACCGACGACCGGAAAGGCCTTACTGAAGAATAGAATAGACAACA
ATTGTGTGGTCACGTGTTGTAATTTAGAA---AAATTTACCTCCGGTACT
CTAGGAGGAAAATGCGCTTCAAAGTTATAGAAGCCTAAACTTCGAACGGA
TCGACAAAGTAGTCTGAAATAGTGGTTTATTTTGTTAAACGGAGGTGAAT
CCGGAGCTACAAACTTAAAACTTTGAAGATTCCTTAGTAAACGACACATA
GACGATTAATCGTGTAGGCTTAGGTGTGAATTAGAGTCGACGAAGAATTG
ATTACCATGCTTGTCCAGTGCGGTTTCTGGGGTTTTTATATTTGATTTAA
--AATAAAAATTATTATCAAAAATTAAATAAAATGCGATTCTGTGTACAA
CGCTCTTACTTTAAATTCATGGGAGCAACTACAAAATAAATTTATAAGTA
AACTGGATTGTACGATATGA---ATAATTATTTTTTAGGTTTTAAATTTT
ACGATTTAGTGATTTATTAAAAGAATGTATTATAATGTAATTAGTTTAAG
TACGGGATACTAATGTTTGTTAATTAAACATAAATTGTGGTGTGTTTTGA
TTCAAATGAGGTTAGTAACGGGGTATTTATTATATGATATATTTGTTTA-
TTATAAATTAGAGGGAAAAGCACTTGTCCGGAGGCACGTGTGCTTACGAG
GGTTTACTACACTTAAAATATTTGGTTAATATGAGGATGTGTAAAAGTTA
TACTGTAAAATGTGTCTAATTCTTACGTTATTCTTTGGTTACATTGACGA
CTAGTTATTACTATGTTAAGATACTGTCTTTGTTTAGTATGCATTGTAAT
AATTTTTTTAGTAAATTTCTCTTTTAACTTTAATTATAGG-CGAAGGATT
TTTTAGGGGTTTTTTATCGCTTGTTCTATAATAAGGGTCGTTTGTTTTTT
TTA-AAATTAC-TTAAGTTGTATTACAAAAATAATAGTAAGGTTATTAGT
GTTGTTGGCGATATTATTAACTTATTGTATAATTAATTTTTATCTTAAAT
---ATATATTTTTAACTTTTA----TTTGGCTTTTTTTTATATTGGTATT
GAATG-TGAGGGTTTTTAATTATTATTTAAATATTAATTTTTTGATATAG
TTTATTTTATTTGGATTATTTTTGTATACATATATGTGTCCGCGAGTATT
ATTAGGGTTCTTTTATTAGGCGGGCTTTTTTGT-TGGGTTTTGAATGTTA
ATCATATCTTCCAGCGGGCATGTAATGGGTTACGGTGCACGTATAGTTTT
ATATTAATTTTTGGTAGATATTCCTGCAATAGTTTGTCAATGATGCTTAA
GTGTTGTAAAATGCGCTTTGTTTTTAATTGCTGACTTATAAGAATTACAA
ATTTTATAGTAATGCCACATAGGAACTAGTAATTTTAATTCTTTTTTATG
TATTCTATACCGTTTTGCTAGTTTTTAGTCTATCCTTCTAAATATTGTTT
-----ATTATTTTTAATTAGTTATTTTCACCCTATTGTGTAGTTATTTGT
TTTATTATGGTTTAATTACTGTGGGTGCTGTGACGCATGAGTGTATTTTG
T-AAAAAA-ATAATAAATAAAA-CCACAAAAATACATTAGTAAAAAAATT
TTATATTAATAGGAAGCTATAAAAACAGCA---------AAAAAAAAAAA
ACAAAAACAAAAAAAAAAGA-AAAGAA-AATAAGCCATAAATAACATATA
-AAAAATTTAGCAGGAAATAAAAGCCCAAA---AAACTCAACCCAAAAAA
TTAGCCACAAATATTATGTCTGATTAACAAAGCTTGACTAGGAGAGTAA-
-GACATCGGAAGTCACATCAAGGTATTATTTTCGGCGTTTATTTCAGATA
GGGAATTAAAGAGTAGTGTCTGCATTTGGAGAAATTTGACTAGACAGCTA
TGGTGGGACACTCTTTTCTATCTGAGGTAAACTCTCCCAGTAACTGAAAA
TGAACTCCTTTAAGTAAACTCTAGTATATCATCTAAGGCGATACGACTGA
CCCACCGTTTCTGTGATCTACAATGGGAGCGATAGAATAACTTAAGATCG
ACTTCAACAATTAAGAAGATTATGGACCGGGCTAAAGCATAAATTATTAA
AATAAAATGCAAA-------AGATAAGTTTTTTATATAATAGTTAGGTTA
TTGCAGTGTACACAGCAAGGTTGATCCTGGGAATTTAGCGTCCATATATT
TTTCGTATTTGTTATTGTCTGATTTTTGTGTTTATTGAATGGTGTAAGGT
TTATATTTTGTTCTGGCAATTGGATTAAATTGTATTGTTAAGATATTG--
-ATTGAATTCTACTTTTTTTGGAACACTGTGGGGTGCGTGTAGGTGGGAT
GTATTGGTTAAATAATAAGTTTTGGGTGTTTTTCAATTATTTTTGGTGAT
CCTCTGATATTGTAGTTCGGTATTTTTTGTA-ATTTAT--TAACCTACTT
ATTGTTGCTTCTCCCCGTGTGTGTATATTGTTCTTCAACT--TGCGGTAA
TTCACTCCTTTTCCTTCTTT--GTTA--AAAATTATTTCTGTTTATGCCC
TATGTCATTATTAGAAGTTTTCGAATCCTTTTCATATAATTTCTTTTTCC
CTGCTTGTAATCTGTTTCACCTAATGGTTCGTACGTCAGTTATTTACTTC
TTTCT---CTACAATATTAATTTAAAAAATAATACCTCTTGTGGTCCTTG
TTCAGTTTAATTACGTATCCTCTTTCCCTCTA-TATATTTCCGT---TCT
AAAAGTAAATTTA--AACTTTTATTCCTGTTTCCTTTA-------TCAGT
TCCAAAATGCTATTTGCGCGTTGCCTGTTTGTATGTCGATTAAAATAATT
TCCACTTTTTTTTTCTTTGGTGAGTTCTTTGCCATCTCGTAA-TGTGTTC
CCTTTTTCGGTTACGTGCGGCTACCTCGCTCAGGTCTATCTTCTATCGTG
CTTGCTATTCCCTATACCATATAATCTTTGCTTTCCTTTTTCTCTTCGCT
CTTTCAGATACCTTA-CCGGGACTTAAATTGTTGACATATTTTCGTGTTC
ATTAAAGGAAACTGCTGTTACTTCTGTTGTTTGCAATTCTGTATACGCAT
CCCCTTTCTCCGTATTGGTCCTAGCATATCCATGGCTGTTTTTCTGGTCG
TTTCACCTATTTAACAATTCATAATTCTGCTTCTTGGTTAGACTTCGTCT
AAATTATATTCTTTGTATCTTCAATTGTCGTCGGACAACAGATCGATTCG
TGCCTCTTGTTTTTATTGAGTTGCGCTTTGCAAACCTAGTAAACCCAAGT
CATCTTACTTCCGAATCTAACCCCTTAATCTTAAACTCTTTTTCTTTGTT
TTATTTAAACTGATTGGACTACTGCCTCCTTTTTTCTCCTATTATTAACC
ACGTCTACTGGAGAGCAAACATA-ATATACTTTAAAGTAAACTGTTATAA
GCTTCTACATGTTCCCCATTACGCTCGTGTATACCCGGTAAGCTTTAGCG
-TTTGAGCATGGTAAGTTCTTTACTATACTTAGTAACT--TCATTATTGT
CTTTATCTCTTCTTTTTTATACCTTAA--AAAACAATTATGTG-TTCATT
CGTACCCGAC-TCTAGTGCTTTTTTTCCCTGTCACGCATTTATTCAATAA
ATAATTA-AAAAGGCTTTTCTTTTTTTAATTGTTCATTCGCGATTTCTCT
CTCTGTGTATTGGTAACAATTAATTCCGCCCTTTCTTTGTACTGCTTGCG
CTCTGTCCATTCGATTTCTTGACGAATGATTTTGTTCTATTTTTTACCTC
TTACATTCTTCCTACGATA---TTACACAACTATTAAGCGCTCGCTGGTT
TCCGTCAGTACCACCTTATGTTTTTTCTTAGGGATCGAGCAAGTACAATC
CGTGGGTTTTTTCATTTTTCTTGCTTAGGTCCATATGCTGCCTGTACTAC
TATCTTACTTTTCCGTCTCGGAACTTACAACACTAGTCTCTTTGTATCTT
ACAAATACATCTCACTAGCCTTTCCGTAGTATTTGCCTTCCGTCGATGAA
TCCCAATGTACCCGAGATTATTGTTTATCTAGGGGATTGT--TTCTTCTC
TTTCTTTCTTTTTTCTTTCAACTCAGAACCCTAGGTACACACGTCTCTAT
TTTGTTTTTTATATCTTTCTTCTTACCGTATGGTCCGCTTTTTTTGTAAA
GAAGTTAGCC---TTAATATCCTTTTTGGTTTTTTGTTTTGAATCTTTAG
ATGCTACCTTTTCTTTAGTCTTTTGTTTTTCCTTTAAGAAATAGATATAG
TTTTTCTTTTCTTTTTTGCATTGTTTGGAGTGTTCAGTTTAAAAGACTAC
GTTCCTGAGTGATTTTTCTCGTTATGGGAATAAAAATTG-CAAAGTTGTT
TTTCGTCAGCATCTCCGTCCCTCCCCCTCCTTACCCTTCCGTATTTGTGC
TTTCGATGTTTTTTGGTCTTTCGTCCAAATATAATTCTCCTGATGTTTGT
TGTGACTTGTTATTCACTTACTTTTGCGGATAGTTAAAATGATGCTCTTT
CACCCGTATCATGTGGTCTTCGTACAATTTATGCTGCTATTTATTTTTCC
GTCCTACTGTTAACTTACTCTACTTATATG-GATATGTTTTTTTCTTGGC
TTCGTTTCTCTGTATCTGTATTCTTTTTTGTATGATTCTTATA-TAATGA
C-TTTAATTGTTGTTCTTGCATTGAATTTTGGTACCTTAAGGTAAAGCAG
TAATTTATTAAATATTAAATACATTTTCTTTTTTTTTTTT---TTTTTTC
TTTTTCTCTTA----CGGCTATGTTTTCTTTTTTGATGTTTCATG-TGTG
TATTCGTTTTTGTGTGCTTTTCGGCTATCTATCATTTTTTTTTTTCTATC
TCTTATTATATTTATGTTCCTTTTTGGGAACAGTGCCTATTTACTCCCTC
TTCGTTGTAGATGGTGAATTTAT-TGGTATATCTTTCTTTATCTATTATG
TCACATACCTCGCTTTCGTTTATGGAGTTGTTAGTTTACTATATATTTTC
TAGGTTTGTTGTGATATATTTCACCTCATGTTTCGTTCTATGGAAGCTTT
TTGAGTGCCGTTGTCATCAAGTGGGTTTTAAGTTCATCGTGTGGTTTGCG
ATCCCCGTATTGATGTTAGTTGACAACTTTTTTTCTTGGTAGTATAGTGA
AGGTACGTAGTCCGATTATATTTTAGTCTATTTTGGAAAT-----TCTTT
TTTTTTTTGGTATTCCTGAATTTTTTGTAGTTTCTTAATTTATGTTAAAA
ATTTTTTTTCTGAGCTGTCTTTGTTGGGGAAATTGCCTTTG-TATTTC-C
CCTTGTTTTATA-ACTATTTTTTTACTTCTATTGTACACCGTCATTTTTT
TGGTTTTTTATCGTCCAAAA---------AGATGCTTTTCTTTGCTTTTT
AACATAAAAC-TATACT-ATTACAATTTAATTATCTATTC-TTTTTATTT
CTTCTAATCATAAGCTGATG---TAACTGAAACTTATTAACTTATCCCTA
TCTGGATGCTTGTGTTTATTCGTTTCTAACCATATCTAG--TTATGGATA
AGGTTGCTATAGCCTTTTGTATATGGGTAAACTTTAACGCTGTTTTTTCT
CCCTTGATTCGGATCTGGCCTTCATTCCTCATGAATTAGTGGGTCTAACC
TCGTTCTATTTCTTTCCTCTTATTTTAAGGCAACTGTAGACAATCTACTT
CTAACTCTTTTTTTTTTTCTTACATTGACAATTCCACTTCCCATACAGAT
TTCACTTGCTCAATGGTTCTTTCTCTCTTTCTAAACATAGAATACTAATT
TGTTTCCTTTTCGTGAACTAACATCCGATTCTTATCTTTTACCTAATGAA
CTT-------TTTATTATTTTTTATTTTTTTTTTGTCTTCTTAGATTGAT
ATGAGCAATGAGGTTACTGACTATTCAAATTCATCAATTAATCCTTGTTT
CTTTGTTTCATCTTGCTATGTTTTTGTTGTGTAGTTACGGCCACAACTTG
CTGCTCCCTTTATGTCTTTTCTTTTCGGAATGTTTATA---TGTTATGTC
TTTGTAGCGTCACAGCCTATCAGATATTCGTATAAGGTATCTTTTCAACT
TTTTGTTTTTTTTGGAAACTTTTTATCTTCTCCAATCGCTCGGGAAATTA
TCGGGTTCTCTAATTTTTGTA-TTTTTT--RRRRRRRYRYYRRRYRRYRR
RYRRRRRRYRRRRRRYYRRRYYRRYYYRRR--YYYRYYRYYYRRRRRRYR
RYRRYYRRRR--RRYY--RYRRYYYRRRYRYYRRRRYRYYRYYRYRRRRR
YRRRRYYRRRRRRRRYYRRYRRRYYYYYRRYRYYYYYRRRYRRYYRRRYR
YRRRRYRYYRRYYYRRRRRRYYRRRRYYRRRYYRYYYRRRRRYRY---RY
RYYYYYYYYRRYYYRYYYRYYRRYRYYRYYYRRRRYRYYRYRRRRYRRRR
YRRRRRYRYRRYRYRRRRYYRY-YYRRRYRYYRY---RYYRRYRRRRYYY
YYR--YRRYRRRYRYRRRYRRRRRRYRR-------YRRRRYYYYYRYYRR
RYYYYRYRRYRRRRRRRRYYRRRRRRYYYRYYYYRYYYYYRRRYYYYRYY
YRYRRYRYYRYRYRRRYRRYRRYYRRYYRRYY-RRYRRRYYRRYRRYRYR
YRYRRRYYYRYYYRYRYRYYRYRRRRRYRYYYRYYRRYRRRYRRYYYYYR
YYYYRRRYRRYRYRRRRYRRRRRYYRYRRRRRRYYRRRYYYRYRYYRYYY
YRYYY-RRRYRYYYRYRYRYRYYYYYRYYYRYRRRYRRYYYYYYRRRRRY
RYYRYYYRYYRRRRYYRRRYYRRYYYRYRRRRYRYYYYYYRRYYRYYYRR
RRYRRYRRRYYYYYRRYRRRRRRYRRRYYYYRYRYYRRRRRYRRYRRYYY
YRYYRYYRRRYYYYRRYRRRRYYYRRYYYRRYYRYYRRYRYYRRRRYRYR
RRYRYRYRRYYRRYYRRRYRRYRYYRYYRYYYRRRYRRRRRRRRYRRYRY
RRYYYYRRRRRYRRRRYRYRRYYYRRYRRRRYYRYRRYRYYRYYYRYRYR
YRRYYRYRRYRRRRRRRRYRYYYYYRRYYYRRYRRRRRYRRYRYYYYYRY
RRYRRRYYYYRYYRYRRRRYRRYYYYYRRYYRRYRRYYYRRRRYYYRRYY
YRRYRRYRYRYYR-RYRYYRYRYYRYYRRRYRYYYRYYYYRYRRRYYYYR
YYYRRYYYYRYRRRYYRRRRRYYYYRRRYYRYRYRYRYYY-RRYYRYYRY
YRYYYRYRRYRYRRRYYRRYYRRRRYRY--RRRRRYRRRRRRRYYYRRRR
RRRYYYYYYRRRRYYRY--RRYRRRRYYRYRRR-RRRYRYRRYYYRYRYY
-RRYYRRRYRRYYRRRRRRYRRYRRRRYRRRRYRRRYRYYRYYYYRY-YR
YRRYYRRYYYRYYYYRYYYYRRRYRYYYRRRRYRYRRRYRRRRRRRRYYR
YRRYYRYYYRYRYRYYYRRRRRRRRYRRYYRYYRRRYRRYRRRYRRYRYR
YRRYRRRYRRRYRYYRRRRYRRYRRYRRRRRRRRRRRRRYRYRYYRYRRR
YRRYRYRYY---RRRYYRYYRYYRRYYYRRYRRRRYRRRRRRRRRRRRYY
RYYYRRRYRRRRRRRRRRYRRRRYYRRRRYYRYRYRRYRRRRRRRRRYRY
YRRRRRYYRRYYRRYYYRYRRYYRRRRRRRRRRRYRYYYYRYYRRRYRYY
RRRRRYRRRRYYYRRRRYYRYRYRRRYYRRRYRYYYYYRRRRYRYRRRRY
RYRYRRYRRRYYRRRRYYYYYRYYRRRYRRRYRRRYYRRYYRYRYYYRYR
RRYRYRYRRYRRRRYRYYRYYRRYRYYYYR--RYRRRYYYYRYYRYRYRY
RRRRYRRYRRRRYRYRRRRYRYRYYYYYRRYYRRRYRYRYYRYRRRYYYY
YYRYRRYYRRYYYRRRRRYRYRRYRYRYYYYYRRRRYYYRRYRRRRRRRY
---RRYYYYYYYRYYRYYYRYYYYRYRYYRYRYRYYRYRRRYYRYYYYRY
YRYYYRYRRYRYYRYYYRYYYYRYRYYYYYYRYYYYYYYYYYYRRYRYYR
YRRYRYYYYYRYRYRRRRYYRYRYYYYRRYYYRYYRYYYRRRRRYRYYYR
YYYRYRRYYYRRRYYRYRYYYYYYYYYYY-YYYYYYYYRRRRYYYRYRYY
RYYYRYRYYRYRYYYYYYYYRYYYYYRYYRYRYRRYYYYRRRYYRRRYYY
RRRYYRRYRRRRRYRYYYRYYRRRYYYRYRRRRRRRRRRYRRYYYYRRYY
YYRRYYYRYRYRYYRYYYYYYYYRYYYRYYYYRYYRYRYRYYYYYYRYYY
YRRYYRYYYRRYYYYRYRYRRYYRYRRYYRYYYYRYYYYYRRRRRYRYYR
YYYRRYRYYYYYYRYYYYYY-YYRYYYRYYRRRYYRRRYYRRYRRYYYRR
YYYYRRYYRRRRYRRYYRRYRYYYYRRYRRYYY-RRYYYYY-YYYYYYYY
RRRYRYYYRYRRYYYYYRRYRYRYRRYRYYYRRRYYYYRYYYYYYRYYYR
RYRYRYYYYYRYYRRRYYRYYRRRYYRYYR---RRRYYYYRRYRYYRYRR
Y----YRRRYRYRYYYRYYRYYYYYYYRYYYYYRR-YYRRYYYYYRRRYR
RRYRYYRRRYRRYYYYRYYYYYYYYYRRYYRRRRRYRYYRYYYYYRYYYY
RYYRYYRYRYRRRYRRRRYRYRYYRRYRYRYYYYYRYRRRRRYYYRRRRR
YYYYYYYYRYYYR-YYRYYYYRYRYRYYRYRRYRYRYYRRYYRYYYRYYY
YYYRYRYYYRRRRRYYRYYYYRRYRYYYYRYYYYYYYRRYRYRYRRYYRY
YRYRRYRRRRYYYYYRYYRRRYYYYYYYRYYRRYYYYYYRRRRYYYYYYY
RYYRRYYYYRYRRRYRYYRYRYRYYYRYRRRRRRYRRYYYYRRYYYYYYR
YYRYRYRYYRYYYYYYRRYYYYYRRYYRYYYRRYRYYYYRYYYYYYYRYR
YYYYYRYRYYRYYYYRYYRYYRYRYYYYYR-----YYRRRRYYYRYYRYY
RYYYYYYYRYRYRRRRRRRYRYRYYYYYRYRYRRYYYYRYYYRYYYRYYY
YYRYRRYYYRRYRRRYYYRYYYRYYYYRYRY-RRRYYY-RRYRRRRRYRY
RR-RRRRRYYYYRRRYRYYRYRRRRRRRRRRYRYRRRYYYYRRRRRYYYY
YYRYRYYRRY---------RRYRRYYYRRRYYYRRYRRRRRYRRYYYYRR
-RYRYRR-YRRRRRRYRRYRYYYRYRYRRY-YRRRYYRYYRRYRRYRYYY
RRRRYRRRRY---RRYYRRRYYYRYRYYYYRRRYRYRRRYYRRRRYYRRR
RRRYRRYRYYRRRYRRRYYRRYYRRRYRY--RYYYYRYRYYRRYYRRRYR
YRRRRYYYYRYRYRRRRRYYYYYRRRRRRYRRRYYRYRYRRRRYYRYYRY
RRRRRYRYYYRYRYRRRRYRYRRYRYYRRYRRRYYRYYYRRRRYYRRYYY
RRYRYYRRYRYYRYYYYRRRRYYRRYRYRYRRRYRYYRYYRYRYRYRRRR
RRRRRRRYRRRYRYYRRYYYYYYRYYRRYRRYYYRRRRYYRYYYYYRRRY
YYRRRRRYRRRRRYRYRRYRRYYYRRYYRRYRYYYYYRYRYRYRRYRRYR
RRRRRRRRRRRYYYYRRRYRRRRYYRYYRRYRRYYRRRYRYYR-------
RRYYYYYYYRYYRYYYRYYRRYRRYYYYRYRRRYRRRYYYRYYRYYYRRY
YRYYRRYYYYYYRRYYRRRYRYYYYYYRRYYYYRYYRRYRYRYYRRRYYY
YYYYYRRYRRYRYYRYRRRRYYYRRRYRRRYYYYYYYYRYYYRYYYRYYY
YRRRRYYYRRYRYYRRRYYYRYYYYYYY---YRYRYYYYYRYYYYYYYRR
YRYYYYYYYYRRRRYRRYYRYYYRYRRRYYYRYYRYRYYRYYYRRYRYRR
YYYRYYYYYRYYYYRRYYYYYYYYRYRYYRYYYYYYRRRYRYRRRYRYYR
RYYRYYYYRRR-YRYYYY-------------TTATATAATAATTTTTTCT
--ATTTGTTTTATAA--TATTTTTATTAAAATAGTTTTTTTTAGGTTTTT
TTTAGTAATTTAT-TTTGAAATACTTATTTTTAATTATAGTATATTTTTA
ATGTAAGTGATTTTTTG----------TTATTATTTTAT----------A
AGAATTTTTATT--ATTTTACCTTTTGTGTCAGGGTCGATTAAATAAATT
TATTTTATTA---TTTTTTCTCGAATTAAGATGATTTATTTTAATATGAT
-TTTTTATGTTTCATAATGATTT-TGAATTTTAATATGGTAGTGATATTC
TATTCGTATCTTAATATATCTAGTTTTCTAAGATTAAA-TTTAATTT--T
AAATTTATTTTAAATTAAATTAGTTTATATTTAATTTTTAATT----TAT
TTGTATGGTTTAAGGGTTAAGCTTTGAA------TTT-TATTATAATTT-
-TGTTTTTAATTTTTTTTT-CTTAGGCTTGAAATAAGCCATTGTTTTA-A
TTGCGTTTTAGTTTAATTA---TTTAATTAATTATTT-TTTATTTTA-TT
TAATTTTATTATTAGAATATGGATTTTAATGTTTTATGTTTATTAATAAT
GATTGAATTAGTA-TAATTTTTGTGTTTTATATTTATTTTTTTATATATA
TTT--TAAAGGAATTCGGCAAGTTTT-TTATGTTTCCGCCTGTTTATCAA
AAACATCTCTTTTAG--TTTTTATTAAAGGTCGTGCCTGCTCACTGATTT
ATTAAAGAGCCGCGGTATTTTGACCGTGCAAAGGTAGCCACTGATTTATT
AAAGAGCCGCGGTATTTTGACCGTGCAAA-GGTAGCATAATCATTAGTAT
ATTAATTGTATACTGGAATGAAAGGTTTGACG-AGAAATATACTGTCTCT
ATTATATT---TTTATAATTTTACTTTCTAGTTAAAAGGCTGGGATTTTT
TTTTTGGACGATAAGACCCTATAGAGTTTGATTT-TAAATATTTTATTAT
T-TTGGGTTAAGTTGTTAAT--AATTAATTTTATTGTTAGTTTTGTTGGG
GTGATGTGAATAATAATTAAACTGTTC--ATTATTTTTAT-CATTGATTT
ATG--TTTTTTAT-GATCTTATATTATTGATATAAAGATAAAATTACCTT
AGGGATAACAGCGCAATTATCTTTGAGAGTTCTTATTGACAAGATAGATT
GTGACCTCGATGTTGGATTAAGATTATTTT--TTAGGTGAAGGTGCTTAA
TTTAGTTGGTCTGTTCGACCATTAAAATCTTACATGATCTGAGTTCAGAC
CGGTGTAAGCCAG-GTTGGTTTCTATCCAAAAATT--TTATTATATTTTT
TAGTACGAAAGGACCGTTAATTTTGATTA--TTTTATT-TA-AATTGATT
ATTATT-----------------------TACATTTTTGGTTTGAGGTAT
TTTATATTTTATTTTTTATTCTTCTTTAATAAAGTTTTATTCTTGCTTTA
TG-TTAGTTTTTTTGTATGTTTTAATATACATATT-------------TA
TTTATTAAAT-----ATTTATTTATGTAGTATTTATATTTGAAT--ATTA
AGTTATTTTTGATTCAGTAATTC-ATTTAGAGAAGGTAAATGTCGTGCCA
GCAGCCGCGGTTATACGTTGAT-TCTCAAGATTAACTTTTTTGGTGG---
-TAGTT--ATTATTTTTTGTATTTTTTTATTTTAA---TATTTGGTGAAA
TATTATTAATTTATTTTATACTTGATATTTTTTTT--------CTGTTTA
AGCTATTTTTT-AAACTAGGATTAGATACC-CTATTATTTTAGATT-AAT
ATTT----TTGTCAGGGTAGTATTT-TG--TTAATTGAAACTTAAAGAAT
TTGGCGGCTTTTTATTTTTTTTTAGAGGAACCTGTTTCATGAATGATGTT
ACACGATTTGCACAGCTTATTT-----TATATTGTTTGTATATTTCCGTT
ATCAGAATATTTATAGA-----TAATA-TTTTCATTTTTTTTTATTAA-A
GTTTATTTCAGGTCAAGGTGCAGC-TTATGAATAAGTGGTTAATGGGTTA
CAATA-ATTTAATTT---ATATGGATATTT-TTTTT-AAATATTAAATTG
AAGGTGGATTTATTAGTAAG-TTTTAATATTTATTAAATCTGA-ATTAGT
ACTAAATTGTGTACATATCGCCCGTCGCTCTCATTTATTT----------
----------------------------------GAGATAAGTCGTAACA
AAGTAGATTTACTGGAAAGTGAATCTGGATT---------
>Arcyptera_coreana
ATAATAACCTCTATTGGAACTATTATTTGGTAGCGAATCTTATATAAAAA
AAAAGTCAATTAGCGAGTAATTTTATTACA--GTTAATGGAAACTAAAAT
A--CAAGGGCTCTTTCGGAAGAATAATTATAATCAAGCAAGTTTTACAAA
TATTGAACAATAGGTGGTAAATTCCATGTTTAACAGTAAATAACAGAGTG
TTTAATTTTAAAAGC---ATAAAACTTAACATTGAAAAAGAATAATCTCT
TCGGTCCTCGTTCATAAACAAGGAAAAGAAAAAGGTAAAACT-TTACAAT
TGCA---TTTAGATTCAATAAA-AAATATCTAGAATAAGTATTTATATCT
TAAATCCATTTTAACAGAGATTTATGGTGGAGGATAAAAACGGTGCCGTT
AAGGCATAGAAAGCGTGAATTAGACAAAGGTGATCGCTAAGGCGAGTCCA
AA-AATTTTCCTTACTAATTAGGAGGGAGTAGTCCCGGGAGCGGGTGGTG
ATTCCTGGATTACGGGATAAAGAAACTGAAATGCACTTGTTGGAAGCTTT
CTTCGTGGGAAATTAGCATAATTTG-CGGGGGCACTCCTTTTTGCCGGTA
TATCGTGAATCAGTCGAGAAGTTGATGAATGATTAGTAGTAGTGCCATAG
GAGGGACGTTATGAAAAGGCAGAAGTATAGACTGAATATACCTATGTGTA
TCTAAGGTAGTGTGATTCGAATCGATTGGGCTCTGCTAGGGTGAAGGTAC
TTCCTAGTAAAAATTAACTTAATAGGATATTCCCTCGTGGACCCTTGTCG
GTATTAGATAAGTAATAGGAAATAAAATGAAAAACAAATAGAAAATAGTT
CAACCGGCATTGTCTATATAGATTACTACGGGTCAAGCTTTTCGCAAAGT
CAAAGAGGTTCATATAAATAACAATCGCTAGAGTAGTCGAATATAGACTT
CCCTTCGGTGGGAAAAAAAGCCTTTATGTTGTA-GGGTGGTAACGAGTGA
GGTCTTGGGACAATCAAAGGCATAAGTGGCCTTAGCGAGAAAGGACGCCA
CGATAAACCG-TTTGCTTGATGGACATACAGAGAATGACTAATTTAAA--
ACCATCAATTTCTATTTAATACTACAATTTTAAAAAAAGAATAAAAAAAA
TAT-AAAATTTATGCTAAATATTTATGAATAGTTTACTTTTTACTCAAAA
TAAAATATAAGTAACTGCATTAGAATATATATAAAATAATAGCTCTATAA
AACTGTATAAGCCATTGTACTGTAATAACATACTGCCGACCGCATTAGTA
GAAAAAACCGATGGCTGGAAAGGCTTTATTGAAGCTAAAACATACAAGCA
TTTACGTGGGAACGTGTTATAATTTAGGT---ATAACTACCTCAGGTACT
CTAGGAGGAGTGTGTGATTCTTAAATTAAGTAAATTAAACTTCGGACGGA
TCGTCAATGTAATCTGAACTAATGGCTTATTTTGTTAAACTCAAGTGAAT
CCGGAAATACACACTCAAGATTTTGGAGATGCCAAAATATACAACGTTTA
GACGATTAACCGTGTTGGATAAGGGGTGTATTAGAGTCGCCGAAGAATTT
ATTACCAAACTTCACCTGTGGGGTTTCTGGAGTTTTTATATTTGA-----
---ATATTAAAAAATAACAAGATAGAACTAAAAAGCGAATCTGTGTGCAA
TGCACTTTCTTCAGGATTATGGGAGTATCAGAAAAATAAAGTAATTATTA
AACCTGTTTGTACGGTCTGG------ATTTATTTTTTAAATGTATAATTT
TTGTAGTAGTGCTATAATAGGAATATGTATCATATTGATATTTGATTAGG
TATGGAAAACTATAGTAAATTAGCTAAACATAAATTGTGGTGTGTTTTGA
TTCAGATTAGGATAGTTACAGGGTATATAGTATATGGTATATTTGTAAG-
TTGAAAAAATAGCGTAAAAGCACTTTTCCGGAGGCACGTGTGCTTACGAG
GGTTTACTACATGATATGTTTTTAGTAAATAGGTGGATGTGTAAAAGCTA
TACCGTAATATGAGTCACGTTCTTGCGTTAGTTTATGGTAACATAGTCGA
CTAGTAGCTACTATATTAGTATTTTGACTTGGTTTAGTACGAGTTATAAT
TATTTTTTTAGTAGTTTTCTTTTTATGGAATTTATTTTGAGTTATTAATT
TTTAGGTGGATTTTTATCACAAAGTCTTTATTAATGGATGTTTGTTATAT
ATTTGTATTAT-TTTGATGGTATTACTCTAATAATTCTAAGTTTTAGTGT
GTGGATGGAGTTATTATAAATACATTGTATAATTTATATTAAATTATTTT
---ATATTTAAATTAACTTTAA---TTTTGCTTATTTATGTAATTTTTGG
AAAAA-TTTGGGTTTTATATTATTATTTAGAGAGTGTTTTTCTATTATAG
TTTTAATTTTTTATACTTTTATTGTATGCATCTCTGTGTCCGCTCGGGTT
ATTATGGATCTCTGTTAACGGTAACTTCTTTGTGTTTTATTGTAATGTTG
AACATTGCCTTCAGCGGGCATGAAACGGGTTATGGTGATCGAAAATTTGT
ATATTTTTTGTTGGGAGATATTCCGGTATTAGTTTGGCAAAGAGGTAAAA
TTGTAGTCTTAAGCGTTTTGTTTTTAAATGCTGACATTAAAGAAACACAA
TCTTTCTATTAAGGCCTTATTGGTATTAAAATTTATATTTTATCTTCAGG
TATTATTTTCCGTTTTGATATTTGTTCGTCTTTTCTTCTAATTTAGGTTT
T---ATATTATATTTATTTGGTATTTACACTCAGTTATGTAGCTTTAAGA
ATCAATGTGTTTCGATTGTTGTGGGTGCTATGTAACTCGAGTTATTGTTT
TAAAAAAAATTAAAAAATAATA-CCATAAATAAACATCGGTAAGAAAGAT
TATTATTTATCGGATGTTATAAAAGTAGTTACATAG--AATATTATAATG
AATAAAGAAATAGAAAAAGA-AAAAAT-AATCGAAATTAACTAACATAAA
-AAAAATTTCATTGGGAAAAAACGCACAAA---AAACTCCACCTAAAAAA
TTAGTCGCAAATTTTATGTTTGTTTAACAAAGTTCGACTACAAGAGTAAT
--GCATCGGAAGTAACACCGAGGTATTATATCCGGCGATTATTATACATA
AGAGATTTGAGAGTAGTGTCTGCATTTGGAGAAATTTGACTTGCGTGCTG
TGGTGGGAGATACTTATCTGTCTGAAGAGAACCTACCCAGTAACAGTAAA
AGAACTCCTTATAGTAATGTAATTTAGTTTAACTATGGCGATGCGACCGA
CGCACCGTTTCTGTGATCTACAATGGGAGCTTTAAATAAACTTAAATTCG
ACTTCAACATTTAAGAAGTCTATAGACCGGGCTAAAGCATAAATTTTTAA
AACAGAATGATAAA---------ACTGTTATATATTTTGATGTAAGGTTA
TTGCAGTGTACACAGCAAGGTGGACCCTAGGAATATAGCCACAATATTCT
TTTCATATAATTAATGATCTTATATTTTTGTTTTTTTAATGGTAGAAGGT
TTATATTTTGTTCTTGCAATTGGATGTATTTTAATAAATAATGTAATCC-
TTTTAATTTCTGCGTTGTTTGGAACACTGTGGGGTGTGTGTAAGTGGGGT
ATATTGGTAAAGTAAATTGTATTGGGTTTTATTAACGAATTATATACGAT
CCTCTGATATTGTAATTCTTCATTTTTAGTAATTATTA--TAAACCATTT
TCTTTTGGTTCTCCACGTGTGTGTATATTCTTCTTCAAAATTTAACCTAA
TTTACTCCCTTTTCTTTTAT--ACGTGGAAATTCCTTTGCG--TTTGCCC
TATGTCATTGCCGGTAGTTTTCGAATCCTTTTCAGTATGCTTTTTTTTGT
CTGCTGGTAATCTGATTCACCTGATGGTTGCTTCGAATGATATTTACTTG
CTTTT---TTAGTATCTTAATACCAATACATATTTTTCTTCTGGTCCTTG
TTCAGTTTATTTAAATTCTTCTTTTTCCTCTA-AATGTGTCCTT---TCA
CAACGTTGTACA-ACTTTTCTTTCTCCTGTTGCCCTTCTTTGCTTCAAGT
TCCAAAATGCTATTTGCGCGTTGCCTGTTTGCATGACGCTTGAAATAATT
TCTACTTTTTTTTTCTTTGGTGAGTTCTTTGCCATCTCGTAA-TGTGTTC
CCTCTTTCCCTTAGGCGCGGCTACCTCGCTCAGGCCTATCTTCTATCGTC
CTTGCTATTCCCTATGCAGTCTAACCTTTGCTCTCCTTTTTCTCTTCGCT
CTTTCAGATACCTTA-CCGGGACTTAAATTGTTGACATATTTTCGTGTTC
ATTGAAGGATACTGCTGTTACTTCTGTTGTTTGCAATTCTGTATACGCAT
CCCCTTTCTCCGTATTGGTCCTAGCATATACCTTGCTGTTTTTCTGGTCG
TTTCACCTATTTAACAATTCATAATTCTGCTTCTTGTTTAGACTTTGTCT
AACGTATATCTTTTGTATCTTCAATTGTCGTCGGACAACACACCGATTCG
TGCTTCTTGTTTTTTTTGAGTTAAGTTTTGCATGGCCAGTAAACCCAAGA
CATCTTCGTTCCGCATCTAAGCCCTTAATCTTAAACTTTTTTTCTTTGAC
TTATTTTAACAGATTAGATTACTGCCTCCTCTTTTCTCCTGTTATTAACT
ACTTCTACTGGAGAGGAAACATT-ATATATATTCATATAAAGTGTTATAA
GCTTCTACATGTTCGCCATTACGCTCCTGTATACCCGGTAAGCTCTAGCG
-TTTGAGCATGGCAAGTTCTTTAGCCCATTTAGTCATT--TCATCCTTGT
TTTTTTCTCTTTTAATATTCAACAATAGTAAGTTAGAATTGAG-TTCATT
CCTACCCATTATCTAGCGCTTGTTTTCCTAGTTCCGTATTGAATATCTAA
ATACTTGCACTAGCCTTTTCTTTTTTTAATTGTTCATTCGCGATCTCTCT
CTCTGTGTTTTGGTAACAATTTATTCAGCCCCTTCTTTTTACTGATTGCG
CTCTGTCCATTCGATTTCTTGACGCCTTTATTCTTTTGATTTTTTACCTC
TTACATTCTTGCTACGATA---TTCCACAACTATTAAGCGCTCGCTGCTT
TTCGTCAGTATTATATTTTGTTTCTTCTTAGGGATTGAGCAAGTACGTTC
TGTGGGTTTTTCCATTTTTCTTGCTTGGGTCCCTATGTCGCCCGTACTAC
TATCTTACCTTTCCGTCTCGCAAGTTACAACACTAGTTTCTTTGTATCTT
ACAAGGACATCTCACTAGCCTTTCCGTAGTATTTGCTTTTTGTTGATTAA
TCCAAATGTACCCGAGATTATTGTTTATCTAGGGG--------TTTTCTG
TTTGTCTCTTTTTTCCTTCAATTAAGAAGCCTAGGTACAGCCGTCTCTGT
TTTCTTTTTTATATCTTTCTTTTTACCATTTGCTCCTTTTTTTTTGTAAA
GAAGCTAGCA------TGCTGTTCTTTTGCTTTTTGTAATTTAAGTTTAG
ATTGTAGCTTTTCTTTAGTCTTTTCTTTATCCTTTAAGAAATTGAGATAG
TTTTTTTTTTCTCTTTTGCATTGTTTGGAGTGTTTAGTTTAAAATACAGC
GTTCCTCAGTGATCTTTCTCGTTATGGGAATAAAATTGA-CTATATTCTT
TTTCCTCAGCATCTCCGTCCCTCCCCCTCCTTACCCTTCCGTATTTGTGC
TTAAAATGGTTTTTGGTCTTTCGTGCATATATAATTCTCCTGATGTTTGT
TCTGACATCTTATTCACTTACTTTTGCGCTTAATAACAATGTTGCTTATT
CTCCTGTATCGTCTGGTCTTCGTACAATTTATTGTGGCAGTTTTTATTCC
GCCCCACTGTTAACTCGAAAAACGTCTAAAGAATCTGTTCTTTTCTTGGG
TTCGTTTCTCATTTTCAATATTCTTTTTTGCATGATTCATTATAATTCTA
T-TCTTGTCGCTGTTCTTCCATTGATCTATGAACTACTAAGGGATTGGAG
TAGTTTATTAATAAGAATATACATTCTTTGTTTTTTTTTT---TTAATTT
TCTTTCTGTTAA---GGGTTACTTTTCGTTTTTTTACAAATATTG-AATC
TAATCTATTTTGTGTGCTCTCCGGCTATCAAACATTTTTTTTTTTTTAGC
TCGTGTTCTATTTACGTTCCTTTTTGGGAACAGTACGTATTTACTTCGTC
TTTTTTATAATCGCTATCTTTATGCAATTTATTTTTCTTTATCTTTTATG
TGACATACCTCGGTTTCGTTTATGGAGTTGTTATTGATGTATAATGTCTG
TCGGTTTGTTGTGATATACTTCACCTCATGTTTGGTTCTAGGGGTGCTCT
TTGAGTGCCGTTGTCGTTAAGTGGGGTTTAAGTTATTCGTCTGGTTTTCC
ATCCCCCTATTGATGTTAGTTCGCCTGTTTTTTTCTTGCTACTATACACA
AGTAACGTTCACTGATGAAATTTTAGTCTATTGTAGAATAT---TTTTCT
TCCTTTATCGTATTCCAGAATTTTTTGTAATTTCTTTTTTTTTTATAAAA
TTCTTTTTTCTGAGCTGTCTTTCTTGCAGAATTACTGTCTCTTATCTTTT
CATTATATTGTA-ACTCTTTTTTTACTCTGTTCGCTTAGTGTCATTTTCT
TGGTTTTTTATCGTCCAATTACATTC--TTTCTTTTTTTTTTTTTTAATT
TTATTAACAC-TATAAC-TAAAATCCCTAATAAACCTTTC-TTTTTATTT
CTTTTTGTCATAAGCTGATG---TAACTGTAACTTATTAACTTATCCCCA
TCTGGATGCTTGTGTTTATTCGTTTCTAACCATATCTGGT--TATGGATA
AGGTTGCTACAGCCTTTTGTATATGGGTAAACTTATACGTTGCTTTTTTT
CCCTTGATTCGGATCTGGCCTTCATTCCTCATGCATTAGTGGGTCTAACC
TAGTTCTATTTCTTTTCTTTTATTTTAACGCAACTGTAGATAATCTACAT
CTAATTCTTTTCCTTTTTGTTACATTGACAATTCCACTTCCTATACAGAT
TTCACTTGCTTAATGGTTCTTTCTGTTTTTCTAAACTTGGTATACTAATT
TGTTTTTTGTTCGTGAGCTAACATTCGATTCTTATCATTTACATCATGAA
TTAA---------TTAATTTTTTATTTTTTGTTTGTCTTCTTAGATTGAT
ATGAGCAATGTTGTCACTGACTATTGAAACTCTTCAATTAATCCTTATTT
CTTTGTTTCATCATGCTTAGTTTTTGGCGTGTACTTTCGGCCACAACTTG
CTGCTCACTCAATGTCTTTTCTTTTTAGTATTATTAAAT-AGGTTTTCTC
TCTCGTCCGTCACAGCCTATCAGACATTCGTATAAGCGGTCTTTTCAACG
TTTTGTTTTTTTTGGATACTTTATATTTTCTGTTGTGGCTCGTGAAATTA
TCGAGTTCCCTAATTTTTGTATTTTCCT--RYYYYRRYYYRRRRRRRRYR
YYRRYYRYRYRRRRRYYRYRYYYRRRYYRYRRRYRRRYRYYYYRRRRYRR
RRYRYRRYRR--RYRRRRRRRRYRRRYYRRR--RRYRRYRYYYRYRRYRR
RRRRYYYRYRRRRRRYYRRRYRYYYYRRRYYRYRYYYRRYYYRRRRYRYR
RRRYRYRRYRRYRYYRRRYRRRYRRRYRRRRYYYYYRRRYRYRYR---RY
RYRYRYYYYRYYRRYYRRRRYRYRRYYRRRRRRRRRRRYRYRYRRYYYRR
RYRYYRRRYRRYRYRRRYYRYY-YYRRYRYRRRY---RYYRRYRRYRRYR
YR-RRRRYRYYRRRYRRRRRYYRYYRYYRRRRYYRRRRRRYRRYYRYYYY
RYYRYRRRYRRRRRRRYRYYRRRRYRRYYRYRYYRYYYRYYRYYRYRRYY
YRRRYYRYYRYYYRYRRRRYRRRYRRYRRRYY-RYYRRRRRRRYYRYYYR
RYYRYYYYRRRYYRRYYRRYYYRRYRRYRYYYYYYRRYYRYYRRRRYYYR
RRYYRRRRRRRRYRRYRYRRRRRYRRRRRRYRRRRRYRRYRRRRYYRYRY
YRYYY-YRYYRYRYRYRYRYRYYYYRRYYYRYRRRYYYYRYYYYRRRRRY
RRYRRRRRYYRRRYYRRRRYYRRRYYRYRRRRYRYRRRYYRRRRRYYYRR
RRYRRYRRRRRRYRRRYRYYRRRRRYRRYYYYYRYYRRRRRRRRYYYYYY
YRYYYYYYRYYYYYYRRRRYRYRYRRYYYRRYRRYYRRYRYYRRRRYRYR
YRYYRRYRRYYRRYYRRRRRRYRRYYYYRYRYRRRYRRRRYRYRYYYRRY
YRYYRYRRRYRYYYRRYRYRYYRYRRRRRRRYYRYYRYRYRRRRRYYRYR
RRRRYRRRRYRYRYRRRRRRYYYYYYRYRRRRYRRYRYYRYRYRRYYRYR
YRYRYYRYRYRYRRRRRRRYRRYYYRRRRRRRYYRYYYRRYRRYRYRRYR
RRRYRYYRYRYYY-YRRYYYYRYRRRYRRYRRYYRRYRYYRRYRRRYRRY
RYRYRRRYYYYRRRRYYYRYRYYYRRYRYYRRRYRYYRRR-RYYYRYRRY
YRRYYRYRRYRYRRYRRYRYYRRRYRRR--YYRRRYYRRYYRYYRYYYYY
YRYYRRYYYRYRYYRYRRRRRRRYRRRYRYRRR-RRRYRYYYYYRRYYYY
YRRRYRYRRYYRRRRYRRRYRRRRRRYYYRRYRRYRRRYYRYRRRRRYRR
YYYRRYYYYRYYYRRRYYYYRRRYRYYYRRRRYRRRRYRYRRYRRRRYRR
YRRRYYYYYRYRYRYRRRRRRRYRRYRRRYRRYRYYYRRRYRRRRRRRYR
YYRYRRRRRRYYRRRRRRRYYYRYRYYRRRRRRYRRRRRRRYRYYRYRYR
RYRYYRRRY---RRRYYRYYRYYRRYYRYRRRRRRYRRRYRYRRRYRRYY
RYYYYRRYYRYRYRRRYRYRRRRYRYRRRYYRRRYRRYYRYRRRRYRYRY
YRRRYRYYYRYYRRYYRRRRRYYYRRRRRRRYYRYRRYYYRRYRRYYRRY
RRYRRRRYRRRYYRYRRYYYRRRRRRRYYRRYRRRYYRRRRRYRYRRRYY
YYRYRYYRRYYYYRRRYYRRYRYYRYRYRRYYRYRYRRYRYRRYYYYRYR
RRRRYRYYYRRRRRYRYYRYYRRYR--------YRYRRRRYRYRYYRRRY
YRRYRRYRRRRYYYYRRRRRRYRYRYYRRRRYYRYYRRRYYRYRRYYRYY
YRRYRRYRRYRYYRRRRYYRRRRRRRRYYYRYRRRRRYYRRYRRYRRRRR
------YYRRYYYYRYYRYYYYYYRYYYYRRYYYRYYYRRRYYYRYYRRY
RRYYYYYRRYYYYRYYYRYYYYRRYYYRRRYRYYRRYRYYYYYYYRRYYR
YRYYRYYYRYRYYYRRRRYYRYRYYYYRYYYYRYRRYYYYYRRYYRRYRY
YYYYYRYRYYRRRYYYYRYYYYYYYYYYR-YYRRRYYYRRYYYRYRYRYY
RYYYYYRYYRYRYYRRYRYYRYYYYYYYYYYYYRRYYYYYRRYYYYYRRY
RRRYYYRYRYRYYRYYYYRYYRRRYYYYYYRYRYYRRRRYRYRYYRRYYY
YYRRYYYRYRYRRYRYRYRRYYYRRYYRYYYYRRRYYYYRYRYYYYYYRY
YRYRYYRYYRYYYYRRYRYYRRYYRRRYYYYYYYRYYYYYYRRYYYYYYR
YYYRRYYYYYYYYYYYYYYRRYYYYYYRRYRRYYYYYYYRRRRRRYYRYY
YRYYRYYYYRYRRYRYYYRYYYRYYRYYYYYYYYYRYRRRY-RYRYRYYY
RRRYRYYYRYYYYRYRYRRRYYYRRRYYYYYRYRRRRYRYRYRRYYYRYY
YYRYRYYRYYRYYRRYYYYRRYYRYRRYYR---YRRYRYRYYYRYYYYRR
YY---YRRRYYYRRYRYYYYYRYYYYYYYYRYRYR-YYYYYYYYYYYRYR
RYYRYYRRRYRYRYRYYRYYYYRYYYYYYYRYRRYRRYYYYYYRRRRYYY
YYYRYYRRYRRYYYYYRYYRYRYRRRYYYRYYYYRYYRRYRRRYRYRYYY
YRYYYYYYRRYYYYYYYRRYYYYYYRRYRYRRRRYRYYYRRRRYYYRYYY
YRRRYYYYYRRRRYRYYYYYYRRYYYYRYRRYYYYRRYRYRYYYYYYRYY
YYYRYYRRYRYYYYYRYYRRYYYYYRRYRYRRYYRYRYYRRYYYYRYYYY
RYYRYYYYYRYRYRRRRRYYRYRYYYRRRRYYRRYYRRRRYRYYYYRRYR
RYRRYRRYRYRRRYYYRYRRRYYYYYYRYYYRRYRYYYYRYYYYYYYRYY
YYRYYRYRYYRRYRYRRYRYYRYRRYYYYYY---RYRYYYYYYRYYYYRY
YYYYYRRRRYRYRYRRRRRYYYYYRYRRYYYYYRRYYYYYYYYYYYRYYY
YYRYYRYYYYRYYRYRYYYYYYYYYYYRRRYRRRRYYRRRRYRYYYYRYR
RY-YYRRRRRYYYRRYYYYYRRRRRRRRRYRRYYYRYRRYYYYRRYRYYY
YRRYRRYRRYRYRRRY--RYRRRYRYYYYRRYRYYRYRRRYRYRYRYRRY
-RYYYYY-YYYRRRYRRRRRRYYRYRYYYY-RRRRYYRYYRRRRRYRYYY
YYRRYYYRRR---RYRYRRYRYYRYRYRYYYRYYRRRRRYYRYRRYYRYR
RRRYRRYRYYRRRYRYRYYRYYYRRRYRYR--RYYYRYYYYRRYYRRYYR
YRRYRYYYYYYYYRRRRYYYYRYRYRYRRYYRRRYRYRRRRYRYRRYYRY
RYRRYYRRRRRYYYRRRRYYYYRYYRYRRYRYRYYYYYRRRYRYYYYYYR
RRYRYRYRYRYYRYYYYRRRRYYRYRRYRYYRRYYYYYYYRYRYRYRYRR
RRYRRYRRYRYYYYRRRYYYYYRRRYYYYRYRYYRRRRYYRYYYYYRRRY
YYRRRYYYYRYRRYRYRRYRYYYYRRRYRRYRYYYYYRYRYRYRRYYRYR
RRRYYRRRYRRRYYRRRRYRRYYYYYYYYYYYYYYYRRYYRYRR------
---RYYYRRRYYRYYRYRYYYYRYRRYYRYRRRYRRRYYYRYRRYYYRYY
YYYYYRYYYYRYRRYYRRRRYYYRRYYRYYYYYRYYYRRYYRYYRRYYYY
RYYRYRYRYRYRYYRYYYRRYYYYRRYYYRRYYRYYRRRYRRYRYYRRYY
YRYRRYRYRRYRYYRYYYYYRRYYRYYRY-YYRYYYRYYYRYRYYYRRYR
RRYYYYYYYYYRYRYRRYYRYYYRYYYRYYYRYYRYRYRRYYYRYRRRRR
YYRYYYYYYYYYYYRYYYRRYRYYRYRYYRYRYRYYRRRYRYRRYYRYRY
RYYRYYYYYRRYRRYYYY---------TATTTAT-AATATTATTTTTTT-
T-TTTTGTTTATTAA-ATTTTTTAATAGAAAAATTTTTATTGAAT-TTTG
TCATAGTATATTTTGTAGAATAGATT-TTTATTATTATAGTTTATTAGTA
ATGTAAATGGTTTATGAAA--------TATT-TATTAAA---TTAATTAA
AGTAGATTTTATTTATTGTACCTTTTGTATCAGGGTTTATTAAAATTTTA
GTATTTATTT---ACTATTCTCGATTTAGGTTGATTTAAAAATAAATTTA
-AGTTAATGTGTCATAATTATTA-TAAATTTATTTTTAGAAATGAAATGT
TATTCGTTTCCTAATATATCTAGTTTCTTAAGAAAAAT-TTTAATTTTTT
ATATTTAATG---TTTTATTTAATTTTTTAATTGAAAATATTA-A--ATT
ATTTATTCTTTAGGGGATAAGCTCTAAAGT-GAAT--ATCCTATAATTT-
-ATATAATT-TTAATATAATAATAAGCTTTAAATCAGCTATTTTTAAG-A
TTACGTTTTAGTTCATTAT--TATAA-AATTTAATTT-TATAATTAT-TT
TAGGTTTTTTATTAAGATGATGAATTTAATATTGAAATTCTTGTAATAAT
GATGAAATTAGTA-TATTTATTTT-GTTTATAATATTTTTATTTATTAAT
TTATTATAAGGGATTAGGCAAAATT-----AATTTCCGCCTGTTTATCAA
AAACATGTCCTCTTGATAA-TATTTTGAGGTTTAGTCTGCTCACTGATA-
----------------------------------------------TTTT
AAAGAGCCGCGGTATTTTGACCGTGCAAA-GGTAGCATAATCATTAGTCT
CTTAATTAGAGGCTGGAATGAATGGCTTGACG-AGAAATTAACTGTCTCT
-TAATAAT--TTTTAAAATTTAACTTTTGAGTCAAAAGGCTTAAATTCTT
CTTTAGGACGAGAAGACCCTATAGAGCTTAACATTTAATTTATATATATT
T-TTAGGTTAGTCT--TTTTA-TATTTAATG-ATA--ATGTTTTGTTGGG
GTGACATGAAGAATTAATAAACTCTTC--ATTATTAA-AT-CATTAATTT
ATG--TTATTTTT-GATCCATAATTTATGATCATAAGATTAAGTTACCTT
AGGGATAACAGCGTAATTGTTTTTGAGAGCTCATATCGACAAAGCAGATT
GCGACCTCGATGTTGGATTAAGAAAAATT---CTTGGTGCAGTAACCAAG
TA-ATTAGGTCTGTTCGACCTTTAAATTCTTACATGATCTGAGTTCAGAC
CGGCGTGAGCCAG-GTCGGTTTCTATCCTAAGAAT--A-TTAATTCATAT
TAGTACGAAAGGACCATATGAATAGAATA-TTTTT-TATTA-AATTGATT
AAAATTAATTACT-------------------------------------
------------------------------AAAGTTTTATTCTTGCTTAT
TT-ATTCACTTTTTCTTTGTATTATATGCAAGTTT-----------TTTA
ATA-CTAAAT--GTTCT---T-TTTGCAGTGATTTTATTTAATTA--TCA
AGTAATTTTGGAATTAGCAATTG-ATTTAGTATTGGCATATTTCGTGCCA
GCAGCCGCGGTTATACGATTAA-TACAAGTGAATATTTTTGG-TTAA--A
ACAGTTATTTATAAATTTG-GAGTTAAATTATGAA-TTTATAAGGTGAAA
TTA-AAATTTTTTTTGTAATTCCTATTAT--GAA---------CCTGTGA
AACTTGAATAATAAACTAGGATTAGATACC-CTATTATTTTAAGTG-TTA
ATTTTGC-TTACCAGGGTAGTATTAGTTATGATCTTTAAACCCAAAGAAC
TTGGCGGTATTTTATTCCATTC-AGAGGAACCTATCCCATAATTGATAAT
ACATGATTAACTTTACTTAAT------TTATTTGTTTGTATATCTCCGTT
ATCAGAAAATCTTATTGGAGTTATAA--TTTTCTTGATTTATAATTTT-A
AAATATTTCAGGTCAAGGTGCAGC-TTATAATTAAGAGGA-GGTGGGTTA
CAATAGATT-TTTGTTTATTACGTATTTAT-TAGTGAAATACTTTTAATG
AAGGTGGATTTGATAGTAAT-TTAATTTATTTAATTTCATTGATATTGGC
CTTAAGGTGTGTACACATCGCCCGTCGCTCTCATTATTGATTA-----AT
CTATTTTTATTTA-ATAATAATTTCAATTTAGAT-AGATAAGTCGTAACA
TAGTAGATGTACTGGAAAGTGTATCTGGGA---TTAATAT
>Atractomorpha_sinensis
GAAACAAACTCTTTAAGTTATATTATTTGGTAGTGAACTTTACTAGAGAA
AAAAGTTAATTAGCGTGTAATTTTGTAATA--AACGGAGAAAACTACAAT
ATAAAAGGGCTCTTTCGGAAAGATAATTATAATCACGCAAAATTTAGAGT
TAAAAAGAAAGAGGAGGTACATTCCAAGTTTAACGGTAAGGAAAAGAATG
CTTAGTTACATGAGA---ATACTATAAAACGTCTAACAAGAATAAAAACT
TAGGTCCACGTTCATGATCTAAGAATAGTAAAAGAAAAAATT-TTACTGT
TTAA---TCAAGCATTAAAATT-ATACACCACGAGTACGTGTAGACATAA
T----CCCTCTTAACAGAGATTCATGGTGGAGGATAAAAACGGAGCCACA
AGGGCAAAGATAGCGTAAATTAGACAAAGGTGATTGCCAAGGCGAGTCCA
AA-AATTTTCCTCACTAATTTGAAGGGAGTAGTCCTGAAAGCAGTTGGCG
ATTCCTGGGTTATGGGATAAAAAAACTAAATCGCACTTGTTGGAAGTTTC
CTTCGTGGGAAACTAGCATAATTTG-CGGGGGCATTCCTTTTTGCCGGTA
TATCGTGAATCAGACGAAAAGTTGGCGAATGAATAGTAGTAGTGCCATAG
GAGGGACGTTATGAAAAGGCAGAAGTATTGACTGAAAATACAATTAAGTA
TTTAAGGTAGTATGATTTGAGCCGATTGGGCTCTGCTAGGGTGAAGGGAC
TTCTTAGTAAAAATTAACTAAATAGGAAATTCCCTCGTGGACCCTTGTCG
GTATTAAATAAGTAATAAAAATTGCAATGAAATACGATTAAAATATAGTT
CATCCGGCATTGCCAATATAGATTCATCCGAGTCTAGCTTTTCGCAAAAC
AAAAAAGGTTTATAAAAATAACAAACGAAAGAATACACGAATATAGTCTT
CCCTTAGGTAGGTAAAAAAGCCTTTATGTTGTA-GAGTGATATAGGGCAA
AATCCTGGGACAGACAAAGACACAAGTGGACTTAACGCGAATGGACGCTA
CAATAGACCGTTTTGCTTGATGA---TACAATGAATAATTAATTAACA--
ACCATCAATTAATTATTAAAAATACAATTATCCAATATTTAATA-AACTA
TAT-AAAATTTATGCTAATTATTAATTAAAAGATTTCTTTTATCTCAATT
TAATACAACCGTAATAG-AATAGAATATATATAAAATAATAGCTCTATAA
AACAGAATTAGTCATAATACTGTAAAAACATGCTGCCGACATTACTAGTA
GAAAAAACCGACGGCTGGAAAGGCCCTATTGAAGAAAATATTTAGAAGCA
TCAATGTGGGTACGTGTTATAATTGAGAT---ATAACTACCTCAGGTACT
CCAGGAGGAAAAAGTGATTCCTATACTAAGACAAATAAACTTCGGACGAA
TCGTCAATGATATATGAATTAATGGTTTATTTTTTTAAAAACAAGTGGAT
CCAGATCTACTCACTTAAAACTGTGAATATGCCATAGAACTCATCGTATA
GATGATTATCCGTGTTGGATAAAGGGTGTTTTAGAGTCGTCGAAGAATTA
ATTACCTAACTTGACCTGTGGGGTTTCTGTAGTTTCTATATTTGA-----
--AAAAATTATAAACTACATGATGTAATTAA-AAACGATTCTGTGTGCAA
TGCACTTACTTTAGGATTATGAGAGTACCGAAAAATTACTATTATACGTT
AACTTGCTCGTACGGTATGG------ATTTTTAATTATAAAGTTTGGTTT
CTGTATTAGTTTTATAATTGAAATATGTATCATATTGATATTTGATTAAG
TATGGTAAACTGTTTTATATTAATTATACATAAATTGTGGTGTGTTTTGA
TTCAAATTAGGATAGTAACAGGGGATATAGTATATGATATATTAGTTCT-
TTGTCAATATAATGTAAAAGCACTTGTTCGGAGGCACGTGTGCTTACGAG
GGTTCACTATTTAGTGTATATTTGGTTAATATGTGGATGTGTGAAAGTTA
CACTGTATGATTAGTTGGGTTCTTACGTTAGTCTATGGTAACAGAATCGA
CTTGTAGTTACTATAATAGTATTCTGTCTCGGTTTAGTATGTGATATGAT
TATTATTTTAGCAGTCTTCCTTTTATGGAATTCGTATGGAATTATTAAAG
TTTGTGTGGACTTTTGTCTCAAATCCATTATTGTTAGTAGATTGTTATTT
ATGTAATTGTT-TCATATTGTATTACACTT-TTATTCTGTGTCGTATAGT
GTGGTCGGCGTTATTATTAGTATTTTGTATAGTTTATATTATAATTAG--
---ATATTTGCCTAACCTTGGT---TTTTTCTATTTTTTAGTTAGTTTGG
TAAGT-TTTGGGTTTTTTATTATTATTTAAATAGTATTTCATTCTTATAA
CTTAGACTTTTTGTATTATTGTTGTACTCATTTATGTGTCCGCTCGGATT
ATTAGGTATCTCTGTTAAATTTGAATTCTTAGTGTTTTATTATAATGTTG
AACATAGCTTCCAGCGGGCATGAAATGGGTTACGGTGATCGAAAATTTAG
ATATTTATTATGGGTGGATATTCCGGTATTAGTTTGTCAATGAGGTTATA
TTGTTGTTGCATGCGTTTTGCTTTAAAATGCTGACAATAAAGTAATACGA
ATTTTTTATTAAGGCCTTATTGGTATTAGAATTTTTATTATAGTTTTAGG
TATTATTTTCCGATTAGTTATTTGTTCGTCCTTCCTTCTATTTAATGTTT
A---ATATTCTATTTATCTGATGTTTACACTCAGCTATGTAGTTTTATAT
ATTTAAGTGTTTCGATCGTTGTGGGTGTGATGTAACTTGAGTTATTTTTT
TATACTATGATATAACTTAAAA-CCATAAAAAATCAATAGTAGGATAGAT
TATTATGTATCGGATGATGTATAAGTAGCTATATAAAAATGTAAATATAT
CAAG--GTAAAAGATAAAGA-TTAATT-AGAAGTATTTAAATATCTTAAA
-AAAAGTTTTACAGGGTAAAAAAGCACAAA---AAACACTAACTTAAAAA
TTAGTCGCAAATTTTATGTCTGATTAACAAAGCTTAACTACAAGAGTAA-
-AACATCGGAAGTAACATCGAGGTGTTATATTCGGCGATTGTTATAAATA
AGAAATTTGAGAGTAGTGTCTGCATTTGGAGAAACTTGACTAGAGTGCTA
TGGTGGAAGATACTTATCTACCTAAAGTGAACCTTCCCAGTAACTGGAAA
AGAACTCCTTATAGTAATAAAATATAGTTTAACTATGGCGATACGACCGA
CGCACCGTTTTTGTGATCTACAATGGGAGCTTTAAACAACCTTAATATAG
ACTTCGACGATTAATAGGGATATAGATCGGGCTATAGCTTAAATTTTTAG
AACAATTTGATAAA--------ATGAGTAATTTATATTGATGTAAGGTTA
TTGCAGTGTACACAGCAATGTAGATCCTAGGTATGAAGCAGCTGTATATT
TTTCGTATAATTGGTTGTCTTATATTTGTGTTTTTTTAATGGTTAAAGGT
TTATATTTCGTTCTGGCAATTGGATGTATTATAGTAGATATTGTAATCG-
TTTTGTTTTCTTATTTGTTTGGAACACTGTGGGGTGCGTGTAGGTGTGGT
ATATTGGTAAAATAAATAACATTGGGTTATATTTATGTGGTTTATGCGAT
CCTCTGATATTGTAATCCTTCATTATTTGTAATTTATA--TCTATAATTT
TCCTTTGCTTCTCCACGTGTGTGTATATTCTTCTTTAAAATTTAACCTAA
TTTACTCCCTTTTCTTTTTT--ATCTGTAAATTCCTTTGCGTTTATGCCC
TAAGTCATTACCGGCAGTTTTCGAATCCTCCTCAGAGGACTTTCTTTCGT
TTGCTGGTAACATGATTCACCTCATGGTTGCTTTAAGGGATATTTACTTG
CTTTT---TTAACGTTATAATTTCGATATACATTTTTCTTCTGGTCTCTG
TTCAGTTTATTTAAATTCTTCTTTCTCCTCTT-AATGTGTCCTT---TTG
AATACCCATGAT-ATAATTCCTTTTCATGTTTCCGTTTCTT----CAAGT
TCCAAAATGCTATTTGCGCGTTGCCTGTTTGCATGACGCTTGAAATAATT
TCCACTTTTTTTTTCTTTGGTGAGTTCTTTGCCATCTCGTAA-TGTGTTC
CCTCTTTGCCTTACGTGCGGCTACCTCGCTCAGGCCTATCTTCTATCGTC
CTTGCTATTCCGTATGCAATCTAACCTTTGCTCTCCTTTTTCTCTTCGCT
CTTTCAGATACCTTA-CCGGGACTTAAATTGTTGACATATTTTCGTGTTC
ATTCAAGAATACTGCTGTTACTTCTGTTGTTTGCAATTCTGTATACGCAT
CCCCTTTCTCCGTATTGGTCCTAGCATATACACTGCTGTTTTTCTGGTCG
TTTCACCTATTTAACAATTCATAATTCTGCTTCTTGGTTAGACTTCGTCT
AAAGTATATTTTTTGTATCTTCAATTGTCGTCGGACAACACATCGATTCC
TGCCTCTTGTTTTTTTTGAGTTCAGCTTTAACTCGCCAGTAATCCCAAGA
CATCTTCATTCCGCATATAAGCCCTTAATCTTAAACTTTTTTTCTTTGAC
TAATTTTATAAGATTAGACTACTGCTTCCTCTTTTCTCCTGTTATTAACA
ACTTCTACTGGAGAGGAAACATT-ATATACATTAAAATATAGTGTTATAA
GCTTCTACATGTTTCCCATTACGCTCCTGTACACTCGGTAAGCTTTAGCG
TGATGAGCATGGG---TTCTTTAGCCCATTTAGTGATT--TCATCCTTGT
CTTTTTCGCTTTTAATTTTTTACAATGTCCAATA-ATATAGAG-TTCATT
CCTACCCGTTAACTAGCGCTTGTTTTCCTTGTTCCGAATTGAATCTATAA
ATACTTG-AAAAGTCTTTTCTTTTTTTAATTGTTCATTCGCGATTTCTCT
CTCTGTCTTTTGGTAACAATTCATTCAGCCATTTCTTTTTACTGATTGCG
CTCTGTCCATTCGATTTCTTGAGGCTTATATTCTTTTCATTTTTTACCTC
TTACATTCTTGCTACGACA---TTCAACAACTATTAAGCGCTCGCTGCTC
TCCGTCAGTATTAAATTTCGGTTCTTCTTAGGGATTGAGCAAGTACCTTT
TGTAGGTTTTTCCATTTTTCTTGCTTGGGTCCGTATGCCGCCTGTACTAC
TATCTTACTTTTCCGTCTCGCAAGTTAAAAAACTAGTTTCTTTGTATCTT
ACAAATACCTCTCACTAGCCTTTCCGTAGTATTTGCTTTTCGTTGAATAA
TCCAAATGTACCCGAGATGGTTGTTTATCTAGGGG-------TTTCCTTG
TTTGTTTCCTTTTTCACTCAA-AAAGAACCCTAGGTACAGCCGTCTCTAT
TTTCTTTTTTATATCTTTCCTTCTACCATTTGCTCTTCTTTTTTTGTAAA
GAAGCTAGCA------TGCTTTCTTTTTGTCTTTTGTATTTTAACTTTAG
ATTATAGCCTTTCTTTAGTCTTTTCTTTTTCCTTTAAGAGATCGATATAG
TTTTTTTTTTCTTTTTTGCATTGTTTGGAGTGTTCAGTTTAAAATGCAAC
GTTCCTTAGTGATCTTTCTCGTTATGGGAATTAAATTCT-CGATGTTTTT
TTTCCTCGGCATCTCCGTCCCTCCCCCTCCTTACCCTTCCGTATTTGTAT
TTTATGTGGTTTTTGGTCTTTCGTGCATATATGGTTCTCCTGATGTTTGT
TCTGAAATCTTATTCACTTACTTTTGCGCTTAATAAGAATGATGCTTATT
CTCCTGTATCTTCTGGTCTTCGTACAATTTATTGTGGTATTTTTTATTCC
GTCCCACTGTAAACTTGAAAATCTTGTAAGAAATCTGTTTTTTTCTTGGG
TTCGTTTCTCATTTTCTATATTTTTCTTTGTATGATTACTATGCATTCTC
A-TTTTATTGTTGTTCATCC-AGTAACTGAGAATCAGTATGGGATTGGAG
TATATTATTAATATGAACATATATTCTTTGTTTTTTTT-----TTGATTT
TTTTTCTCTTAG---TGGTTACTTTTTCTGTTTGTATATATATTC-GATG
TATTCTCTTTTGTGTGCTTTCCGTCTATCAAACGTTTTTTTTTTTTTAGC
TCTTGTTTTATTTACGTTCCTTTTTGGGAACAGTACGTATTTACTTGGTC
TTTTTTGTACTTGGTTTCTTTATGCTATTTATTTTTCTTTATCTTTTATG
TCGCATACCTCGGTTTCGTTTATGGAGTTGTTATTCTTCTATAAATTCTG
TTGGTTTGTTGTGATATACTTCACCTCATGTTTCGTTGTAGGGGTGCTTT
TTGAGTGCCGTTGTGATTAAGTGGGGTTTAAGTTATTCGTGTGGTTTGCC
ATCCCCCTATTGATGTTAGTTCGCTGTTTTTTTTCTTGCTACTATACACA
AGTAAGGCAGACTGATGAAATTTTAGTCTATTTTACAGTGT---TTATCT
TCCTTTATCGTATTCCGGAATTTTTTGTAATTTCTTTTTTTATTTTAAAA
ATCTTTTTTCTGAGCTGTGTTTGTTGCGGAATTACTGTCTGTTATTTCCT
CACTATATTACA-ACTCTTTTTTGACTTTGTTCGATTAGTGTCATTTTCT
TGGTTTTTTATCGTCCAATTATATAACTTTGTTCTCTTTCTTTT--AATT
TGATTAAAAC-CCTATC-TATTACCCCTCATAAACCTTTC-TTTTTATTT
CTTTTTATCATAAGCTGATA---TAACTGTAACTTATTAGCTTATCCCTA
TCTGGAAGCTTGTGTTTATTCGTTTCTAACCATATCTAG--TTATGGATA
AGGTTGCTACAGCCCTTTGTATATGGGTAAGCACTTACGTTGCTTTTTTT
CCCTTGATTCGGATCTGGCCTTCATTCCTCATGCATTAGTGGGTCTGACC
TAGTTCTATTTCTTTCCTTTTATTTTAACGCAACTGTAGATAATCTACAT
CTAACTCTTGTTCTTCCTGTTACATTGACAATTCCACTTCCTATACAGAT
TTCACTTGCTCAATGGTTCTTTCTGTTTTTCTAATCATAGTATACTAACT
TGTTTTTTTTTCGTGAGCTAACATTCGATTCTTATCATTTATATGATGAT
TTAA--------TTGTATTTTTTATTTTTTTTTTGTCTTCTTAGATTGAT
ATGAGCAATCTTGTTACTGACTATTCAAACTCTTCAATTAATCCTTGTTT
CTTTGTTTCATCATGCTTAGTTTTTGGCGTGTACCTTCGGCCACAACTTG
CTGCTCACTCAATGTCTTTTGTTTTTGGTATTATTTAAG-AGGTCTTGTC
TTTCGTCCGTCACAGCCTATCAGACATTCGTATAAGCGGTCTTTTCAACG
TTTTGTTTGTTTTGGATGTTTTATGTGTTTTGTTGTGGCTCGTGAAATTA
TCGAGTTCTCTATTTTTGGTATTTTATT--RYYYYRRYYYRRRRRRYYYY
YYRYYRRYRRRRYRRRYRRRYYRRRRYYRYRRYYRRRYRYYYYRYRYRRR
RRYRRRRYRR--RRRYRRRRRRYRRYRYYRRRRYRRRYYRYYYRYYRYRR
RRRRYYYRYRRRRRRRYRRRRYYYYYYRRRYRYRYYRYRYYYRYYRYRYR
RYRYRYRYYRRYYYYYRRYRRYRYYRRRRRRYYYYYRYYYYYRRR---RY
YRRYRYYYYRYYRRYYRRRRRRRYYRRYYRRRRYRYYRYRYRRRRYYYRY
RRYYYRYRRYRRRRYRYRYRRY-YYYRRRYRRRY---YRRYRRRRRYRRY
YR-RYYYYRYYRRRRRYRYRYRRRYRYYRYR----RRRRYYRRYYRYYRR
RYYRYRRRRRRRRRYRRRYYRYRRYRYRRRYRYYRYRYRYYRRRRYYRYY
YRYRRYRYRRYRYRRRRYRYRRRYRYYYRRYY-RRYRRRRYRRYRRYRRR
RRRRRRYRRRRYYRRRRRYYRYRRRRRYYRYYRYYRRYRYRYRRRRYYYR
YRYYRRYRYRRRYRRYRYYRRRRYYRRRRRRRRYRRRRRYRRRRRYRYRY
RRYYY-RRRYYYYYRYRYRYRYYRYRRYYYRYRRRYYYYYYYRRRRRYRY
RYYRYYYRYYYRYRYRRRRYYYRYYYRYRRYRYRYRYYYYRRRRRYYYRY
RYYRRYRRRRYYYRRYYRYYRYRRRYYRYYYRYRYYRRYRRYRRYYRRYY
YRYYYYYRYYYYYYRYYRRRRYYYRRRRYRRYYRYRRRRRYYRRRRYRYR
YRYYRYYRRYYRRYYYRRYRRRRRYRYYRYYYRRRYRYRRRRRRRRYRRY
RRYYYYRRRRRYRYRRYRYRRRRRRRRRRRRYRYYYRYRYYRRRRYRRYR
YRRRRYYYRYRYRYRRRRRRYYYYYRRRYRYRYRYYRYYRRYYYYYYRYR
YRYRRYRYRYRRYRYYYRYYRRYYYRRRRRRYYYRRYYYYRRRYYYRRYR
YRRYRYYRYRYYR-YYRYYYYRRYRRYYRRYRYRRRYRYYRRRYRRYRRY
YRRRRRRYRYYRRRYYYRRYRYYRRRRRRYRRRRRYYYYRYRYYYRYRRY
YYR---YRYYYRRRRRYRRYYRRRRYYY--YYRRRRYRRYRRYRYYRRRR
YRYYRYRYYRYRYYRRRYRRRRRY-RRRYYRRR-RRRYRYRRYYRRRRRY
YYRYYRRRRYRRRYRRRRRYRYRYRRYYRRRYRRRRRRYRRYRRRYR-RR
YYRRRRRYYRRYYRRRYYYYRRRYYYYYYRYRYRRRRYRYYRRRRRRYRR
YRRYYYRRYRRRYRRRRYYRRRRRRYRYRYRRYRYYYRYYRRYRRRYYYR
YRYYYRRRRRRYRRRRYRYYRRRRRYYRRYRRRRRRRRRRRYRRYRYRYR
RRRYRRRYY---RRRYRRYYYYYRRYYYRRYRRRYYRRRRRRRYRRRRYY
RYYYYYYYRRRRYRYRYRYRRRRYYYRRRRYRRRYRRYRRRRRRRRRYRY
YRRRRRYYYRYYRYYYRRRYRYRYRRRYYRYYRRYYYYYRRYYRRRYRYY
YRRRRYRRRRYYYRRYRYYYYRRRRRRRYRRRRRRYYYRRRYYRYRRRRY
YRRYRYYRRRYYRRRRYYYRYRYYRRRYRYYYRYRYYRYRRRRRYYYRYR
RRRRYRYYYRYRRRYYYYYYYRRYR-------RYRYRYYRRRYRYRYYYR
RRYRRRYRRRR-YYYRRRRRRYRYRYYRRRRRRRYRRYRYYRYRRYYRYY
YYRYRRYRRRRYRRRRYYRRYRYRRRRYYRRYYRRRRYYRRYRRYRRRRR
------YYYRRYYYRYYYRYYYYRYYYYYRYYYYRRRYRRYRYYRYYYRY
YRYRYYYRRYRYYRYYRRYYYYRYYYYRYYYRYYRRYYYRYRYRRRRYYY
YRRYRYRRYYRYRYRRYRYYRRRYYYYRYYYYRYYYYYYYYRRYYRRYRY
RYRYYRYRYYRRRYYYYRYYYYYYYYYYY-YRRRYYYRYRYYRYRRYRRY
RYYYRRRRRYRRRYYYYRYYRYYYYYYYYYRRYRYYYYYYRRRYRYRYRY
RRYYYYRRRYRYRRYYYYRYYRRRYYYRYYYYRRRRRYYYRRRYYYRRYY
YYRRYYYRYRYRYYRYYYYYYYYYYYYRYYRYRYYYYYYRYRYRYRYYYY
YRYYYRYYYYYRYYYRYRYRRRYRRYRYYYRYYYYYYYYYYYRYYYYYYY
YYYYRYYYYYYYYYYRYYYYYYYYYYYRYYRRYYYYYRRYYRYRRRYYYY
YRYRYRRYRRYRYRYYRYRRYYYYYRYYYYRYRRYYYYYYY-RYRYYYRR
RRRYRRYYYY-YYYYYYRYYYYYYYYYYYYYRYRRYYRRRRYRYYYYYRY
YYYYRYYYYYRYYRRYYYYRRYYYYYRY-----RRRYRYYYYYRYYYYRY
YY---RRRYYYYRYYRRYYRYRYYYYYYRYYYRYY-YYYRYYYYYYRRYR
RRYRYYYRRYYYRYYYYYYRYYRYRYYYYYYYRRYRYYYYYYRRYRYRYY
YYYRYRRRYYRRRYRYRYYRYRYRRYYYYRYYYRYYYRRYRYRYRYRYYY
YRYRRYYYRRYYYYYYYRRYYYYYYRYYRRRRRRYRYYRRYYRYYYRYYY
YYRRYRRYYRRRYYYYYYYYRRRYYRYRRYYYYYYRYYYRRYRYRYYRYY
YYYRYYRRYRYYYYYYRYRYRRYYRRRRRYRRRYYYYRYRRRYYYRYYYY
YYYRYYYYYRRRYYRRYRYYRRRYYRRYYRYRRRYRYRRYYRYYRYRRYR
RYRRRRRYRYYYRYYRYYYYRRYRYYYRYYYRRYRYYYYRYYYYYRYYYR
YRRYYYYRYYYRRYYYRRRYRRYRRYYRYYY---RRYYYRRYYRRYYRYY
YYRYYYRYRYRYYYYRRRRYYYRYRYRYYRYYRYYYYYYYYYYRYYYYYY
RYRYYRRRYYRYYRYYYYRYYYYYYYYRYRYRYRRYYRRRYYYRYRYYYR
YY-YYRYRRYYYYYRRRYYRRRYRYYRRRYRYRYYRYYRYRRYRRRYYYY
YRRYYRYRRYYRYRYRRRRYRYYRRRYYRRRYYY--RYYRYYYYYRYRRR
-RYRYRR-YYYRRRRYRRRRYYYYYRYRYR-YRRRYYRRRRRYRRYYYRY
YYRYYYRRYY---RYRRRRRYYYRYRYRYRYRYYRRRRRYYRYRRYYRRR
RRRYRRYRYRRRRYRRRYYYYYYRRRYYR--YYYYYRYRYYRRYRRYRYR
YRYRRYYYYYYRYRRRRYYYRYYRRRRYRRYRRYYRYRYRRRRYRRYRRY
RYRRRYRYRYRYRYYRRRYYYRRRYRYRRYRRRYYRYYYRRYRYYRYYYY
RYYRYRYRRRYYRRYRYRRRRYYYRRYYRYYRRYRYYYYYRYRYRYRYYR
RYRRRRRRYRYYRYRRRYYYYYYRYYYRYYYYYYRRRRYYRYRYRYRYYY
YYRRRYYYYRYRRYRYRRYRRYYYYRRYRRYRYYRRYRRRYRRRYYRRRR
RRRYYRYRYRRRYYRYRRRRRYYYYRYYRRYYYRYYRRYYRYRR------
--YRYYYRYRYYRYYRRRYYYYRRRYYYRYRYRYRYRRYYYYRRYYYRRY
YYYYRRYYYYYRRRYYRRRYYYYRYYYYRYYYYYRYYRRYYRYYRYYYYY
RYYRYYYYYRYRYYRYYYRRYRYRRRYYYRYYYRYYYRYYYRYYYYRRYY
YRYRRYRYRRYRYYRYRRYYRYYYRYYRY-YYRYYYYYYYRRYYYYYYYR
RRRYRYYYYYYRYRYRYYYRYYYRYRYRYYYRYYRRRYYRYYYRRRYYRR
YYRYRYYYRRYYYYRRRRYYYYYYRYRYYYYYYYYYRRRYRYRRYYYYRR
RYYRYYYYRRRYRRYRYY---------GATTTTAAAGTATTATTTTGTT-
T-AATTATTATTTTT-TTTGTTTAATTAAATTAATTTTTATTAGT-ATTG
TTTAAGTATTTTTTA--GAATTAATT-AATATAATTATAGTTTATTAGTA
ATGTAAATGAATTTATTGG--------GTTTTGATTAA------TTAATA
AGTACTTTT---TTAGGGTACCTTTTGTATCAGGGTTGATAAATATTATT
TTGTTGATTA--TATTTTTCTCGATTTAGGTTGATTTACAATCAAATTAT
-TTTTATCGTATCATAGATATTT-TGAATTTGATTTTAGAAGTGAAATGT
TAATCGTTTCCTAATATATCTAGTTCCTCAAGAAAAAAATTCAATTTTAT
AAGGTTTATT-GGTTATTTATTAATTTTAATTTTTAATTAATT-T--CCT
ATTAATACTTTAGGGGATAAGCTCTTTAGTAACTTT-ATTCTATAATTT-
-TATTATTT--TTATTTAAAAGTAGGCTTTAAACTGGCCATCTTTTTGGA
TTACGTTTTAGTTCATTTT--ATTTT-TTTATGATTT-TATAAATTA-TT
TAGGTTTGTTATTGAGGTAATTAAATAGATTTTGAATTTATTGTAATAAT
GATTGAATTAGTA-TATTTAATT--GTATAGAATTTTTTATGATTTTAAT
TTGATTTAAGGAATTAGGCAAAATT-----ACTCTTCGCCTGTTTATCAA
AAACATGTCTTTTTGATTA-TAATTTAAGGTCTGACCTGCTCACTGAATT
AT---------------------------------------------TTT
AAAGAGCCGCGGTATTATG-CCGT-TGAA-GGTAGCATAATCATTAGTT-
-TTAATTTGAGGCTGGAATGAATGGTTTGACG-AGGGGGGGACTGT-TCA
ATTTTAAT--TAATAAAATTTAACTTTTAAGTTAAAAGGCTTAAATTTGA
TTTTAGGACGAAAAGACCCTATAGAACTTTATATATTATTTATAACTGAT
T-TGCTGTTATTTTA-TTTCATTTTATTAAG-ATT--ATATTTTGTTGGG
GTGACATGAAGAATAATTAAACTCTTT--ATTTTTAGTAT-CATTTATTT
ATG--ATTGTTT--GATCCATAATTTGTGATTATAAGATTAAGTTACCTT
AGGGATAACAGCGTAATTGTCTTT-AAAGTTT-TATCAACAAGACTGATT
GCGACCTC-ATGTTGGATTAAGATTAGTA---CTAGGTGTATCAGTTTAG
TA--CTAGGTCTGTTCGACCTTTGAATTCTTACCTGATCTGAGTTCAAAC
CGGCGTGAGCCAG-GTTGGTTTCTATCCTAAATTT--TTAGATATTGTAT
TAGTACGAGAGGACCATATGATTTGAAAATTTTCT-TTATT-TAT-GATT
ATTAGTAAGGTTACTATTT----------------TTTTATCTGTTCTAG
ATTAATCTGGAATTTTTGTGTTATTAATTGAAAGTTTTATTCTTGCTTTT
TT-ATTTATTTTGTTTTTACATTAAATACTAGTTT-------------TG
TTTACTAAAT-----GTTTCGTTTTGTATTAATTTAATTTAATTG-ATCA
AGTTATTTTGGAATTAGTAATTG-ATTAAGTATTGACAAAATTCGTGCCA
GCAGTCGCGGTTATACAATAAA-TGCTAATAAATATTTTTGACTTTT---
-CAGTT-AATTGGTTTTTGAAAATTAATTTAATTA---TATTGGGTGAAA
TTTTG--TAATTGTTTAATTTTC--TTATTTTGATT-------CTGTGAA
GATTAGATTAT-AAACTAGGATTAGATACC-CTATTATTTTAATTGTAAA
ATT-----TTGTTAGGGTAGTATCAGTTAATTTCTTGAAACCTAAAGAAT
TTGGCGGCATTTTATTCTATTC-AGAGGAACCTACTACGTAATTGATAAT
ACACGATTTGTAATACTTAGTT-----T---TTGTTTGTATATCTCCGTT
ATCAGAAGGTCTTTTTAGAGGTTAATAATCTTCTTGATTTTTAATTGA-A
TTTTATTTCAGGTCAAGGTGCAGT-ATATGGCTAAG-AGTGGGTGGGTTA
CATTAGATTTTATTT---TTAACAGTCTTT-TTTATGAAAATATTTATTT
AAGTTGGATTTGACAGTAAT-TTGTTTTACTTTTTACATTTGATATTAGC
TCTATAATGTTTACACATCGCCCGTCACTCTCATTATTTTATT-------
------------TGTTTATTAATTTTATTTAGGTGAGATAAGTCGTAACA
AAGTAGGTGTACTGGAAAGTGTACCTAGTAAGAAATCA--
>Calliptamus_italicus
AAAATAACCTCTATAAGAACTATTATTTGGTAGCGAATCTTACATGAAAA
AAAAGTTAATTAGCGAGTAACTTTATTACA--ATCAGTGAATACTGAAAT
ATTTAAGGGCTCTTTCGGAGGTATAATCACAATCAAGCAAGCTTTACAAA
TATCAAAAAAAAGGAGGTACATTCCCTGTTTAACCGTAAATTAGAGAGTG
CTTAATTCTATATGC---CTACAATTTAACATTGAAAAAGAATAATTTTT
TCGGCCCTCGTCCATAGACTTGGAACAATAAAAGGTAAAACT-TTACAAT
TGCA---CTTAGATTTAAAAAA-ATATACCTAGAATAAGTATATACATGT
---ATCCATTTTAACAGAGATTTATGGTGGAGGATAAACACGGCGCCGTT
AGGGCATAGAAAGCGTGAATTAGACAAAGGTGATCGCTAAGGCGAGTCCA
AA-AATTTCCCTTACCCATTAGGAGGGAGTAGTCCCGGGAGCGGGTGGTG
ATTCCCGGGTTACGGGATAAAGAAACTGAAATGCACTTGTTGGAAGTCCC
TTTCGTGGGAAATTAGCACAATTTG-CGGGGGCATTCCTTTTTGCCGGTA
TATCGTGAATCAGTCGAGAAGTTGATGAATGATTAGTAGTAGTGCCATAG
GAGGGACGTTATGAAAAGGCAGAAGTATTGATTGAATATACCTTTGTGTA
TTTAAGGCAGCGTGATTCGAGCCGATTGGGCTCTGTTAGGGTGAAGGGAC
TTCTTAGTAAAAATTAACTAAATAGGACATTCCCTCGTGGACCCTTGTCG
GTATTAGCTAAGTAATAGGAAATAAAATGAAAAACGAATAAAAAATAGTC
CAACCGGCATTGCCTATA-AGATTATTTCGGGTCCAGCTTTTCGCAAGGT
TTAAGAGGTGCATATTAGTAACAATCGCTAGAATAGTCGAATATAGTCTC
CTTTTTGGTGGGAAAAAAGGCCTTTATGTTGTG-GGGTGATAACGAGTGA
GGTCCTGGGACAACCAAAGGCGTAAGTGGTCTTGGCGCGGAAGGACGCTA
CGATAAACCG-TTTGCTTGATGGACATACAGAGAATGAATAATTTAAA--
ACCATCCATTTCTATTTAGTACTACAATTTTACCCAAAGGAGAAGAAACA
TAT-AAAATTTATGCTAAATACTTATAAATAGACTACTCTTTACTCAAAA
TAATATATCAGTAATCGCATTAGAATATATATAAACTAATAGTTCTATAA
AACTGTATGAGTCATTATATTGTAACAACATGCCGCCGACCGTATTAGCA
GAAAAAACCGATGGCCGGAAAGGCTTTATTGAAGCTAGAATATCCAGGCA
CTTACGTGGGAACGTGTTACAATTTAGGT---ATAACTACCTCTGGTACT
CTAGGAGGAGTGTGCGATTCTTAAACTAAGTGAATTAAACTTCGGACGGA
TCGCCAGTGTGGTCTGAACTAGTGGTTTATTTTGTTAAACGCAAGCGATT
CCAGACCTACACACTCAAGACCGTGGAGATGCCACAGTACACGCCGTTTA
GTCGTTTAACCGTGTTGGCTAAGGGGTGTATTGGAGTCGTCGAAGAATTA
ATTCCCTAACTTCACCTGTGGGGTTTCTGGGGTTTTTATATTTGA-----
---ACGTTAAATAATAACCAGAGCGAATTAAAAAGCGAATCTGTGTGCAA
TGCACTTCCTTTAGGATTATGGGAGTATCAGAATATTAAAATAATAATTA
TGTCGGCTCGTACGGTCTGG------ATTTATTTTTTTAATATATGATTT
AAGTAGTGGTGCTATAGTAGGAATATGTATCATATTGATATTTGATTAGG
TATGGAAAACTAAAGTATACTAGTTAAACATAAATCGTGGTGTGTTTTGA
TTCAGATTGGGATAGTTACAGGGGATATAGTATATGGTATATTTGTATT-
TTGAACAAATAGTGGAAAAGCACTTTTCCGGAGGCACGTGTGCTTATGAG
GGTTTACTACACGATATGTTCTAAGTAAATAGGTGGATGTGTAAAAGCTA
TACCGTAAAATGAGTCACGTTCTTGCGTTAGTTTATGGTAACATAGTCGA
CTAGTAGATACTATGTTAGTATTTTGACTTGGTTTAGTACGAGTTATGAT
TATTTTTTTAGTAGTTTTCTTTTTATGGAATTTATTTGGAGTTATTGAAG
TTTGGGTGGATTTTTATCACCAATTCTTTATTAATGGTTGTTTGTAATAT
GTTCATTTTAA-TTTGATGGTATTACTCTAATAATTCTAAGTTTTATTGT
GTGGTTGGCGTTATTATTAATACGTTGTATAATTTATATTATATGATTTT
---ATATTTAAATTACCTTTAA---TTTTGCTTATTTATGTAATGTTTGG
TAAAA-TTTGAGTTTTACATTATTATTTAAAGAGTGTTTTTCTATTGTAG
TATAAATTTTTTATATCTTTATTGGATGCATCTATGTGTCCGCTCGGGTT
ATTATGGATCTTTGTTAGTGTTAACTTCTTTGTGTTTTATTGTAATGTTG
AACATTGCCTTCAGCGGGCATGAAATGGGTTATGGTGATCGAAGATTTGT
ATATTTTTTGTTGGGAGATATTCCGGTATTAGTTTGGCAAAGAGGTAAAA
TTGTAGTTTTAAGCGTTTTGTTTCTAAATGCTGACATTAAAGAAACACAA
GCTTTCTATTAAGGCCTTATGGGTATTAAAATTTTTATTGTATTTTTAGG
TATTATTTTCCGTTTGGGTATTCGTTCGTCCTTTCTTCTAATTTAGGTTT
G---ATATTATATTTGTTGGGTGTTTACACTTAGCTATGTAGTTTTATAG
ATCAGTGTGTTTCGATTGTTGTGGGTGCTATGTAACTCGAGTTATTGTTT
TAAAAAAAGTTAGAAAATAATA-CCATAACTAATCATCGGTAAGAAAGAT
TCTTATTTATCGGATGCTATAAAAGTAGATCCATAA--AATACAATGTAA
TATAAAGAAATAGTTAAAGA-AAAAAT-AATCGAAATTGACTAACATAAA
-AAAAATTTCGTTGGGAAAAAACGCACAAA---AAACTCTACCTAAAAAA
TTAGTCGCAAATTTTATGTTTGCTTGACAGAGTTCGACTATAAGAGTAA-
-GGCATCGGAAGTAACATCGAGGTATTATATCCGGCGATTGTTATACATA
AGAGACTTGAGAGTAGTGTCTGCATTTGGAGAAATTTGACTTGAGCGCTG
TGGTGGGAGATACTTATCTGTCTAAGGAGGACCTTCCCAGTAACCGTAGG
AGAACTCCTTATAGTAATGAAATCCAATTTAACTTTGGCGATGCGACTGA
CGCACCGTTTTTGTGATCTACAATGGGAGCTTTAAACAATCTTAAACTCG
ACTTCAACATTTAAGGGGTTTATAGACCGGGCTAAAGCATAAATTATTTA
AGCGGAGTGATAAG---------ACTGTTATATATCCTGATGTAAGGTTA
TTGCAGTGTACACAGCAAGGTGGACCCTAGGAATGTAGCCACAATATTCT
TTTCGTATAATTGGTGATCTTATATTTTTGTTTTTTTAATGGTAGAAGGT
TTATATTTTGTTCTGGCAATTGGATGTATTTTAATAGATAATGTAATCT-
TTTTAAATTCTGTTTTGTTTGGAACACTGTGGGGTGTGTGTAAGTGGGGT
ATATTGGTAAAGTAAACTGTATTGGGTTTTATTAACGAATTGTATGCGAT
CCTCTGATATTGTAATTCTTTATTATTAGTAATTATTA--TAAACCATTT
TCCTTTGCTTCTCCACGTGTGTGTATATTCTTCTTCAAAATTTAACCTAA
TTTACTCCCTTTTCTTTTAT--AACTGGAGATTCCTTTGCGTTTATGCCC
TATGTCATTGCCGGTAGTCTTCGAATCCTTTTCAGTATGCTTTTTTTTGT
TTGCTGGTAACCTGATTCACCTGATGGTTGCTTTGAATGATATTTACTTG
TTTTT---TTAATATTTTAATACCGATACATATTTTTCTTCTGGTCCTTG
TTCAGTTTACTTAAATCCTTCTTTTTCCTCTA-AATGTGTCCTT---TCA
CAACGCTGTACA-ACGTTTCTCTTTCCTGTTCCCCTTCTA---TTCAAGT
TCCAAAATGCTATTTGCGCGTTGCCTGTTTGCATGACGCTTGAAATAATT
TCCACTTTTTTTTTCTTTGGTGAGTTCTTTGCCATCTCGTAA-TGTGTTC
CCTCTTTTCCTTAAGCGCGGCTACCTCGCTCAGGCCTATCTTCTATCGTC
CTTGCTATTCCCTATGCAGTCTAACCTTTGCTCTCCTTTTTCTCTTCGCT
CTTTCAGATACCTTA-CCGGGACTTAAATTGTTGACATATTTTCGTGTTC
ATTGAAGGATACTGCTGTTACTTCTGTTGTTTGCAATTCTGTATACGCAT
CCCCTTTCTCCGTATTGGTCCTAGCATATACCTTGCTGTTTTTCTGGTCG
TTTCACCTATTTAACAATTCATAATTCTGCTTCTTGGTTAGACTTCGTCT
AGCGTATATCTTTTGTATCTTCAATTGTCGTCGGACAACACACCGATTCG
TGCCTCTTGTTTTTTTTGAGTTCAGATTTGCATGGCCAGTAAACCCAAGA
CATCTTCG-TCCGTATCTAAGCCCTTAATCTTAAACTTTTTTTCTTTGAC
TGATTTTCTCAGATTAGATTACTGCCTCCTCTTTTCTCCTGTTATTAACT
ACTTCTACTGGAGAGGAAACATT-ATATACATTCACATATAGTGTTATAA
GCTTCTACATGTTCGCCATTACGCTCCTGTATACCCGGTAAGCTCTAGCG
-TTTGAGCATGGCAAGTTCTTTAGCCTATTTAGTCATT--TCATCCTTGT
CTTTTTCTTTTTTAATATTCTAACCTAGCAAGCTAGAATTGAG-TTCATT
CCTACCCATTATCTAGCGCTTGTTTTCCTTGTCCCGTATTGAATATCTAA
ATACTTGCACTAGCCTTTTCTTTTTTTAATTGTTCATTCGCGATCTCTCT
CTCTGTGTTTTGGTAACAATTCATTCAGCCCCTTCTTTTTACTGATTGCG
CTCTGTCCATTCGATTTCTTGACGCCTCTATTCTTTTGATTTTTTACCTC
TTACATTCTTGCTACGATA---TTCCACAACTATTAAGCGCTCGCTGCTT
TTCGTCAGTATTATATTTTGTGTCTTCTTAGGGATTGAGCAAGTACGTTC
TGTGGGTTTTTCCATTTTTCTTGCTTGGGTCCCTATGTTGCCTGTACTAC
TATCTTACCTTTCCGTCTCGCAAGTTACAACACTAGTTTCTTTGTATCTT
ACAAAGACCTCTCACTAGCCTTTCCGTAGTATTTGCTTTCCGTTGACTAA
TCCGAATGTACCCGAGATTATTGTTTATCTAGGGG--------TTTTCCG
TTTGTTTCTTTTTTCCTTCAATTAAGAAGCCTAGGTACAGCCGTCTCTGT
TTTCTTTTTTATATCTTTCTTTTTACCATTTGCTCCTTTTTTTTGGTAAA
GAAGCTAGCA------TGCTGTTCTTTCGCTTTTTGTAATTTAAGTTTAG
ATTATAGCTTTTCTTTAGTCTTTTCTTTATCCTTTAAGAAATCGAAATAG
TTTTTTTTTTCTGTTTTGCATTGTTTGGAGTGTTCAGTTTAAAATACAGC
GTTCCTCAGTGATCTTTCTCGTTATGGGAATAAAATTCC-CCATATTCTT
TTTCCTCAGCATCTCCGTCCCTCCCCCTCCTTACCCTTCCGTATTTGTGC
TTACAAGGGTTTTTGGTCTTTCGTGCATATATAATTCTCCTGATGTTTGT
TCTGACATCTTATTCACTTACTTTTGCGCTTAATAACAATGTTGCTTATT
CTCCTGTATCGTCTGGTCTTCGTACAATTTATTGTGGTAGTTTTTATTCC
GTCCCACTGTTAACTCGAAATACGTCTAAAGAATCTGTTGTTTTCTTGGG
TTCGTTTCTCATTCTCAATATTCTTTTTTGCATGATTCATATCAATTCTA
T-TCTTGTCGCTGTTCTTCCATTGATCTATGAACCACTAAGGGATTGGAG
TAGTTTATTAATAGGAACATATATTCTTTGTTTTTTTTTT---TTAATTT
CTTTTCTGTTAA---GGGTTACTTTTCGTTTTTGTACACATATTG-AATG
TAATCTGTTTTGTGTGCTTTCCGGCTATCCAACATTTTTTTTTTTTTAGC
TCGTGTTCTATTTACGTTCCTTTTTGGGAACAGTACGTATTTACTTCGTC
TTTTTTATAAACACTATCTTTATGCAATTTATTTTTCTTTATCTTTTATG
TCACATACCTCGGTTTCGTTTATGGAGTTGTTATTCATGTATAATGTCTG
TCGGTTTGTTGTGATATACTTCACCTCATGTTTGGTTCTAGGGGTGCTCT
TTGAGTGCCGTTGTCATTAAGTGGGGTTTAAGTTATTCGTCTGGTTTGCC
ATCCCCCTATTGATGTTAGTTCGCCTGTTTTTTTCTTGCTACTATACACA
AGCAACGTACGCTGATGAAATTTTAGTCTATTGTAGAATTT---TTTTCT
TCCTTTATCGTATTCCAGAATTTTTTGTAATTTCTTTTTTTTTTATAAAA
TTCTTTTTTCTGAGCTGTCTTTCTTGCAGAATTACTGTCTGTTATTTTCT
CATTATATTATG-ACTCTTTTTTTACTTTGTTCGCTTAGTGTCATTTTCT
TGGTTTTTTATCGTCCAATTACACTC--TTTCTTCGTTTCTTTTTTAACT
TTATTAACAC-TATAAC-TAAAATCTCTAATAAACCTTTC-TTTTTATTT
CTTCTTATCATAAGCTGATG---TAACTGTGACTTATTAACTTATCCCCA
TCTGGATGCTTGTGTTTATTCGTTTCTAACCATATCTGG--TTATGGATA
AGGTTGCTACAGCCTTTTGTATATGGGTAAGCATATACGTTGCTTTTTTT
CCCTTGATTCGGATCTGGCCTTCATTCCTCATGCATTAGTGGGTCTAACC
TAGTTCTATTTCTTTCCTCCTATTTTAACGCAACTGTAGATAATCTACAT
CTAACTCTTTTCCTTTTTGTTACATTGACAATTCCACTTCCTATACAGAT
TTCACTTGCTCAATGGTTCTTTCTGTTTTTCTAAACCTGGTATACTAATT
TGTTTTTTGTTCGTGAGCTAACATTCGATTCTTATCATTTATATCACGAA
TTAA---------TTAATTTTTTATTTTTTGTTTGTCTTCTTAGATTGAT
ATGAGCAATGTTGTCACTGACTATTGAAACTCTTCAATTAATCCTTATTT
CTCTGTTTCATCATGCTCAGTTTTTGGCGTGTACTTTCGGCCACAACTTG
CTGCTCACTCAATGTCTTTTCTTTTTGGTATTATTAAAC-AGGTTTTCTC
TCTCGTCCGTCACAGCCTATCAGACATTCGTATAAGCGGTCTTTTCAACG
TTTTGTTTCTTTTGGATACTTTTTATCTTCTGTTGTGGCTCGTGAAATTA
TCGGGTTCTCTATTTTTTGTATTTTCTT--RYYYYRRYYYRRRRRRRRYR
YYRRYYRYRYRRRRRYYRYYYYYRRRYYRYRRRYRRRYRYYYYRRRRRRR
RRYRYRRYRR--RYRRRRRRRYYRRRRYRYRRRRRYRRRYYYYRYRRRRY
RYRRYYYRYRRYRRRYYRRRYRRYYYRRRRYRYRYYYRRYYYRRRRYRYR
RRRYRYRRYRRYRYRRRRYRRRYRRRYYRRYYYYYYRRRRRYRYY---RY
RRRYRYYRYRYYRRRYRRRRYRYRRYRRRRRRYRRYYYRRYRRRRYYRRR
RRRYYYYYRRRYRYRRRYYRYY-YYRRYRYRRYY---RRYRRYYRRRRYR
YR-RRRYYRRYYRRYYRRRRYRRYYRYRRY---YRRRRRRYRRYYRYYYY
RYYRYRRRRRRRRRRRYRYYRRRYRRRRYRYRYYRYYYYYYRYYRYRRYY
YRYRYYRYYRYYYRYRRRRYRRYYRRYYRRYY-RYYRRRRRRRYYYYRYY
RYYYRYYYYRRYYYRYRRYYYYRRYRRYRYYYRYYRYYRYRYRRRRYYYR
RRYYRRRRYRYRYRRRRYYRRRYYRYRRRYRYRRYRRRRYYRRRYYRYRY
RRYYY-YRRYRYYYRYRYRYRYYYYRRRYYRYRRRYRYYYYYRYRRYRRY
RYYRYRRRYYYRRRYRRRRYYRRYYYRYRRRRYYYRRRYYRRRRRYYYRR
RRYRRYRRRRRRYRRRYRYYRYRRRYRRYYYRYRYYRRRRRRRRYRYYYY
RYYYRYYYYRYYYYRRRRRRRYRYRRRYYRRYRRYRRRYRYRRRRRYRYR
YRYYRRYRYYYYRYYYRRRYRRRRYYYYRYRYRYRYRRRYYRYRYRYYRY
YRYYYYRRRRRYRYRRYRYRYYRYRRYRRRRYYRRRRYYYRRRRRYYR-R
RRRRYRRRRYRYRRRRRRRRYYYYYYRYRRRRYRRYRYYYYRYRRYYRYR
YYYRRYRYRYRYYRRRRRYYRRYYYYRRRRRRRYRRYYRYYRRYRYRYYR
RRRYRYYRYRYYR-YYRYYRYRRRRRYRRYYRYYRRYRYYRRYRYRYYRY
RRRRRRRYYRYYRRRRYRRRRYYRRYRRRYRRRYRRYRYR-RYYYRYRRY
YRRYYRYRRYYYRRYRRYRYYRRRYRRY--YYRRRRRRRYRRYYRYRYYR
YRYYRYYYYRYRRRRYRYRRRRRYRRRYRYRRR-RRRYRYRRYYRRYYYY
YRRRYRYRRYYRRRRYRRRYRRRRRRYYYYRYRRYRYRYYRYRRRRRRRR
YYRRRYYYYRYYYRRRYYYYRRRYRYYYRRYRYRYRRYRYRRRRRRYYRR
YRRYYYYYYRYYYYYRRRRRRRRRRYRRRYRYYRYYYRRRRRRRRRYRYR
YRRYRRRRRRYYYRRRRRRYRYRYYYYRRRYRRYRRRRRRRYRRYRYRYR
RRRYYRRYY---RRRYYRYYRYYRRYYRYRRRRRRYRRRYRRRRRYRRYY
RYYYYYYYYRYRYRRRRRYRRRRYRYRRRRYRRRYRRYRRRRRRRYRYRY
YRRRYRYYYYYYRYYYRRRYRRRYRRRRRRRRRRYRRYYRRRYRRRYYRY
YYRYRRYRRRYYYRYRRYYYRRRYRRRYYRYRRRRYYYRYRRYRYRRRRY
YYYYRYYRYRYYYRRRYYRRYRYYRRYYRRRYRYRYRRYRYRRYYYYRYR
RYRRYRYYRYRRRRYRYYRYYRRYR--------YRRRRRRYRYRYYYRYY
RRRYRYYRRRRYYYYRRRRRRYRYRYYYRYYRRRYYYRRYYRYRRYYRYY
YRRYRRYRRYRYYRRRRYYRYRRRRRRYYYRRRYYRYYYRRYRRYRRRRY
------YYYRYYYYRYRYRYRYYYRRYYYRRYYYRYYYRRRYYYRYYYRR
YRYRYRYRRYYYYRYYYRYYYYRYYYYRRYYRYYRRYRYYYYYYYRRYYY
RRYYRYYRRYRYRYRRYRYYRYRYYYYRYYYYRYRRYYYYYRRYYRYYYY
RYYRYRYYYYRRRYYRYRYYYYYYYYYYR-YYRRRYYYRRYRRYRRYRYY
RYYYYYRYYRYRYYYYYYYYRYYYYYRRYYYYYRRYYYRYRYYYYYYYRY
YRRYYYRRRYRYRRRYYYRYYRRRYYYYYYRYRYYRRRRYRRRYYYRYYY
YYRRYYYRYRRRRYRYRYRRYYYRRYYRYYYYRYRYYYYRYRYRYYYYYY
RRRRYRRYYRYYYYRRYRYYRRYYRRRYYYRYYYRYYYYYYRRYRYYYYR
YYYRRYYYYYYYYRYYYYYRYYYYYYYRYYRRYYYRYRYRRRYRRYYYYY
YRYYRYYYRRYRYYYRYRRYYYRYYYYYRYYYYYYRYYRYR-RYYYYYYY
RRRYRYYYYYRYYRYRYRRRYYYRRRYRYYYRYRRRRYRYRYYRYYYRYY
YYRRRYYRYYRYYRRYYYYRRYYRYYRYYR---RRRYRYRYYYRYYYYRR
RY---YRRRYYYRRYRYYYYYRYYYYYYYYRYRYR-YYYYYYYYYYYYYR
RRYRYYYRRYYYRYRYYRYRYYYYYYYYRYRYRRYRRYYRYYRRYRRYYY
YYYRYRRYRYRYRYRYRYYRYRYRRYYYYRYYYYRYYYRYRRRYRYRYYY
YYYYYYYYRRYYYYYYYYRYYYYRYRYYRRRRYRYRYYYRRRRYYYRYRY
YYRRYRYYYRRRRYYYYYYYYRRYYYYRRRRYYYYRRRRYRYYYRYYRYY
YYYRYYRRYRYYYYYYYYRRRYYYYRRYRYRRYYRYRRYRRYYYYRYRYR
RYYYRYYYYRYRYRRRRRYYRRRYYYRYRRYYRRYYRRRRYRYRYYYRYR
YYRRYRRYRYRYRYRYRYRRRYYRYYYRYYYRRYRYRYYRYYYYYYYYYY
YRYRYRYRYYYRRRYRRYRYYRYRRYRYYYY---RYRYYYYYYRRRYYYY
YYYYYYRRRYRRRYRRRRRYYYRYRYRRYYYYYYRYYYYYYYRYYYRYYY
YYRYYRYYYYRYYRYYYYYYYYYYYYRRYRYRRRYRYRYRRYRRYYYYYR
RR-YYRRRRYYYYRRYYYYRRRRRRRRRRYRRRYYRYRRYYYYRRYRYYY
YRRYRRYRRYRRRYRY--RYYYYYRRRYYRYRRYYRYRRRYRYYYRYRRY
-YYYYYR-YYYRRRRRRRRRYYYYRRYYYY-RRRRYYRYYRRRRRYRYYY
YYRRRYYRRR---RYRYRRRRYYRYRYYYYRRYYRRYRYYYRYRRYYRYR
RRRYRRYRYRYRRYRYRYYYRYYRRRYRY--RYYYYRYRYYYRYYRRRYR
YRRYRYYYYYYYYRYRYYYYRRYRYRYRRRYRRYYRYRYRRRRYRYYRRY
RRRRYYRRRRRYRYRRRRYYYRRRYRYRRYRYRYYYYYRYRYRYYRYYYR
RRYYYYRRYYYYRYYRYRRYRYYYYRRYRYYRRYRYYYYYRYRYRYRYRR
RRRRRYRRYRYYRYRRYYRYYYRRYYYRYRRYYYRRRRYYRYYYRYRRRY
RYRRRYYYRRYRRYRYRRYRRYYYRYRYRYYRYYYYYRYRYRYRRRYRYR
RRRYYRRRRRRYYYRRRRYRRYYYYYYYRYYYYRYYYRYRRYRR------
---RYYYRYRYYRYYYYRYYYYRYYYYYRYRRRYRRRRYYRYYRRRYRYR
YYYYYRYYYYRYRRYYRRRYYYYRRYYRYYYYYYRYYRRYYRYYRRYYYY
RRYRYYYRYRYRYYRYYYRRYYYYRRYYYRYRYRYYYRRYYRYYYYRYYY
YRYRRYRYRRYRYYRYYRYYRYYYRYYRY-YYRYYYYYYYRYRYYYYYYR
RRRYRYYYYYYRYRRRRYYRYYYRYRRRYYYRYYRYRYYYYYYRRRYRYR
YYRRYYYYYYRYYYRYYYRYYYYYRYYRYRYRYYYYRRRYRYRRYYRYRY
RYYYYYYYYRRYRRYRYY--------TTATTTAA-AATATTATGTTTAT-
T-TTTTGTTTTTTTTTATTATTTAATAAAAGTAATTTTATAAATTAATTG
TCTTAGTATATTTTATAGAATTGATTATTTAT-GTTATAGTTTATTAGTA
ATGTAGTTGGATTATGAAA--------TATTTATTAAAG---TTTTAGAA
AGTAGATTTTATTTATTGTACCTTTTGTATCAGGGTTTATCAAAATTTTT
GTAATTATTT---ACTTATCTCGATTTAGGTTGATTTATAAATAATTTAT
-AGTTAATGTGTCATAATTATTA-TTGAGTTATTTATAGAAATGAAATGT
TATTCGTTTCCTAAGATATCTAGTTTCTTAAGAAAAAA-TTTAATTTTTT
AAAGTTAATTTGTTTCTATTTAATTTTTTAATTAGAAATATTTTA--CTT
ATTTATTCTTTAGGGGATAAGCTCTAAAGT-TTAT--AACCTATAATTT-
-AGTTAATTAAAGATATAATAGTAGGCTTTAAACCAGCCACCTTTTTG-A
TTGCGTTTTAGTTCATTAT--TTTTT-AATTTGATTT-TATAATTAT-TT
TAGGTTTTTTATTAAGATTTTTAATTTAATTTTAAAATTTTTGTAATAAT
GGTGGAATTAGTA-TATTTATTTT-GTTTATAATATTTTCGTTTGTTAAT
TTATTATAAGGAACTAGGCAAAATT-----GATTTCCGCCTGTTTATCAA
AAACATGTCCTCTTGAGTA-TAATTTGAGGTCTGACCTGCTCACTGACAA
GG--------------------------------------------TTTT
AAAGAGCCGCGGTATTTTGACCGTGCAAA-GGTAGCATAATCATTAGTCT
CTTAATTAGAGGCTGGAATGAATGGTTTGACG-AGAAATCAACTGTCTCT
-TAATAAT--TTTTAAAATTTAACTTTTAAGTCAAAAGGCTTAAATTTTT
CTTTAGGACGAGAAGACCCTATAGAGCTTGACATTTTATTTTTATATAGT
T-TTTAGCTAGTTT--TTCTA-TATTTAATG-ATA--ATGTTTTGTTGGG
GTGACATGAAGAATAAATAAACTCTTC--ATTATAAA-AT-CATTGATTT
ATG--TTTATCAT-GATCCATAATTTATGATCATAAGATTAAGTTACCTT
AGGGATAACAGCGTAATTGTTTTTGAGAGCTCATATTGACAAAACAGATT
GCGACCTCGATGTTGGATTAAGAAAAATT---TTGGGTGCAGGAGCTCAA
TA-ATTAGGTCTGTTCGACCTTTAAATTCTTACATGATCTGAGTTCAGAC
CGGCGTGAGCCAG-GTCGGTTTCTATCCTAAGTAA-AA-ATAATTTACAT
TAGTACGAAAGGACCATGTGGGTGGAATAT-TTTC-TTTTT-A-TTGATT
AATATTAATTATTT------------------------------------
----------------------------TAAAAGTTTTATTCTTGCTTAC
TT-GTTCGCTCTTTCTTTGTGTTATATGCAAGTTT-----------TGTA
ATA-CTAAAT--GTTCT---T-TTTGCAGTAATTTGATTTAATTA--TCA
AGTGATTTTGGAATTAGCAATTG-ATTAAGTATCGGCATATTTCGTGCCA
GCAGCCGCGGTTAAACGATTGA-TACAAGTGAATATTATTGG-TTGA--G
GCAGTTATTTATAATTTTT-GAGTTAAATTGTTAA-TTTATAAGGTGAAA
TTTTAAAATTCTTTTGTGGCTCTTTTTAT--GAA---------CCTGTGA
AACTTAAACAATAAACTAGGATTAGATACC-CTATTATTTTAAGTG-TTA
ATTTTGC-TTACCAGGGTACTGTTAGTTAAGTTCTTTAAACCCAAAGAAT
TTGGCGGTATCTCATTCCATTC-AGAGGAACCTACCCCGTAATTGATAGT
ACACGATTAACTTTACTTAAT------TTATTTGTTTGTATATCTCCGTT
ATCAGAAAATCTTTTTAGAGTTATAA--TTTTCTTGATTTATAATTAT-A
AAATATTTCAGGTCAAGGTGCAGC-TTATAATTAAGAGGA-GGTGGGTTA
CAATAGATT-TTTGTTTATTACGAATTTGA-TGGTGAAAAACTTTCAATG
AAGGTGGATTTGATAGTAAT-TTAATTTAGTTAATTTAATTGATATTGGC
TCTGAGGTGTGTACACATCGCCCGTCACTCTCATTATTGATCA-TTATAC
TTAAGATTTTTGGTAAGGTATGTTCAAATTAAATGAGATAAGTCGTAACA
TAGTAGATGTACTGGAAAGTGTATCTAGTAAG--AGGTT-
>Ceracris_kiangsu
AAAATAACCTCTATAAGAACTATTAATAGGTAGCGAATCTTACATGAAAA
AAAAGTGAATTAGCGAGTAATTTTATCACA--AACAGTGAGAACTAAAAT
ATTTAAGGGCTCTTTCGGAGTTATAATTATAATCAAGCAAGCTTTAAAGA
TATTAAATAAAAGGTGGCACATCCCATGTTTAACTGTAAATCAGAGAGTG
TTTAATTGTAAAAGT---ATAAAATTTTACAATAAAAAAGAATAACTTCC
TTGGTCCTCGTTCATAGACACAGAATAAAAGAAGATAAAACT-TTACAAT
TGCA---CTTAGATTTAAAAAA-ATATATCTCGAATACATATGTTTGTTT
------CATCTTAACAGAGATTTTTGGTGGAAGATAAAAACAGTGCCGTT
AGGGCATAGAAAGCGTGAATTAGACAAAGGTGATCGCCAAGGCGAGTCCA
AA-AATTTTCCTTACCCATTAGGAGGGAGTAGTCCCGGGAGCGGGTGGTG
ATTCCTGGGTTATGGGATAAAGAAACTGAAATGCACTTGTTGGAAGCTCT
TTTCGTGGGAAACTAGCATAATTTG-CGGGGGCACTCCTTTTTGCCGGTA
TATCGTGAATCAGTCGAGAAGTTGACGAATGACTAGTAGTAGTGCCATAG
GAGGGACGTTATGAAAAGGCAGAAGTATAGACTGAATATACCTTTGCGTA
TCTAAGGTAGCGTGATTCGAGTCGATTGGGCTCTGTTAGGGTGAAGGAAC
TTCTTAGTAAAAATTAACTAAATGGGATATTCCCTCGTGGACCCTTGTCG
GTATTAGATAAGTAATAGGAAATAGAATGAAAAACAAATAGAAAATAGTT
CAACCGGCATTGTCCATATAGATTATTTCGAGTCTAGCTTTTCGCAAGGT
TTAAAAGATTCATACTAATAACAACCGCCAGAATAGCCGAATATAGTCTC
CTTTACGGTGGGAAAAAAAGCCTTTATGTTGTA-GAGTGATAACGAGCGA
GGTCTTGGGACAATCAAAGGCGTAAGTGGCCTTGGCGTGAAAGGACGCTA
CGATAAACCG-TTTGCTTGATGGACATACAGAGAATGATTAATTTAAA--
---ATCAATTTCTATTTAACAATACAATTTTAAAAGAAGGAGAAAAAACA
TAT-AAAACTTATGCTAAATATTTATAAATAGTTTACTTTTTACTCAAAA
TAAAAAATCAGTAACTGCATTAGAATATATATAAAATAATAGCTCTATAA
AACAGTATAAGCCATTATAATGTAACAACATGCCGCCGACAGTATTAGTA
GAAAAAACCGATGGCTGGAAAGGCCCTATTGAAGATAATAAATACAAGCA
ATTATGTGGGAACGTGTTATAATTTAGGT---ATAACTACCTCTGGTACT
CTAGGAGGAGTGTGCGATTCTTAAATTTAGTAAATTAAACTTCGAGCGGA
TCGTCAACGTTGTCTGAACTAGTGGTTTATTTTGTTAAACGCAAGTGATT
CCAGACCTACACACCCAAGACTGTGGAGATGCCACAGTACACGTCGCTTA
AACGATTAATCGTGTTGGCTAAGGGATGTATTGGAGTCGCCGAAGAATTT
ATTACCTTACTTAACCTGTGGGGTTTCTGGGGTTTTTATATTTGA-----
--AAAAATAAAAAATAACAAGAAAGAACTAATAAGCGAATCTGTGTGCAA
TGCACTTTCTTTAGGATTATGGGAGCATCAGAAAAATAAAATATTAATTA
TGTAAGCTCGTACGGCCTGG-ATATTATTTATTTTTTTAATGTGTGATTT
ATGTAATAGTGCTATAGTAGGAATATGTATCATATTGATATTTGATTAGG
TATGGAAAACTAAAGTATATTAGCTAAACATAAATTGTGGTGTGTTTTGA
TTCAGATTAGGATAGTTACGGGGGATGTATTATATGGTATATTTATATG-
TTGAAAAAATAGCGGAAAAGCACTTTTCCGGAGGCACGTGTGCTTACGAG
GGTTTACTACATTATATGTTTTTAGTAAATAGGCGGATGTGTAAAAGCTA
TACCGTAAAATGAGTTACGTTCTTGCGTTAGTTTATGGTAACATAGTCGA
CTAGTGGATACTATGTTAGTATTTTGACTTGGTTTAGTACGAGTTATAAT
TATATTTCTAGTAGTTTTCTTTTTATGGAATTTATTTAGAGTTATTGAAG
TTTAGGTGGATTTTTATCACTAAGTCTTTATTAAAGGTTGTTTGTTGTGT
ATTTATTTTAA-TTTAATAGTATTACTCTAATGATTCTAAGTTTTAATGT
GTGGTTGGCGATAATATTAATACTTTGTATAATTTATATTATGTATTTTT
---ATATTTAATTTACCTTTAA---TTTTGCTTATTTATGTAATATTTGG
TAAAA-TTCGAGTTTTATATTATTATTTAAAGAGTGTTTTTTTATTGTAG
TATTAATTTTTTATATTTTTATTGTATGCATTTATGTGTCCGCTCGGATT
ATTATGGATCTTTGTTAGTGTTAACTTCTTTGTGTTTTATTGTATTGTTG
AACATTGCCTTCAGCGGGCATGAAACGGGTTATGGTGATCGAAGAATTGT
ATATTTTTTGCTGGGAGATATTCCGGTATTAGTTTGGCAAAGAGGTAAAA
TTGTTGTCTTAGGCGTTTTGTTTTTAAATGCTGACATTAAAGAAACACAA
TCTTTCCATTAAGTCCTTACTGGTATTAAAGTTTTTAATTTATTTTTAGG
TATTATTTTCCGGATTGATATTCGTTCGTCCTTTCTTCTAGTTTAGGTTT
T---ATATTATATTTATTTGATGTTTACACTTAGTTATGTAGCTTTTTAA
ATTAGTGTGTTTCAATCGTTGTGGGTGCTACGTAACTCGAGTTATTGTTT
TAAAAAAAAATAAAATATAACA-CCATAAATAAACACAAGTAAGAAAGAT
TTTTATTTATTGGATGTTATAAAATTAGATACATAA--TAAAAATTAAAA
AACGATAAAATAGTGAAAGA-AAAAAT-AATCGAAATCGATTACCATAAA
-AAAAATTTCGTGGGGAAAAAACGCACAAA---AAACTCTACCTTAACAA
TTAGTCGCAAATTTTATGTCTGTTTGACAAAGTTTGACTACAAGAGTAAG
--ACATCGGAAGTAACACCGAGGTATTATATCCGGCGATTGTTATACATA
AGAGATTCGAGAGTAGTGTCTGCATTTGGAGAAATCTGACTTGAGTGCTG
TGGTGGGAGATACTTATCTGTCTAAGGAGGACTTTCCCAGTAACAGTAGA
AGAACTCCTTATAGTAATGTAATATAGTTCTACTATGGCGATGCGACTGA
CACACCGTTTCTGTGACCTACAATGGGAGTTTTAAATAACCTTAAACTCG
AGTTCAACATTTAAGAGGCCTATAGACCGGGCTAAAGCATAAATTATTCA
AGCAGAATGATAA-------AGTATTGTTATATATCCTCGTGTGAGGTTA
TTGCAGTGTACACAGCAAGGTAGACCCTAGGAATATAGCCACAATATTCT
TTTCGTATAATTTATGATCTTATATTTTTGTTTTTTTAATGGTAGAAGGT
TTATATTTTGTTCTGGCAATTGGATGTATTTTAATAGATAATGTAATCT-
TTTTAGATTCTTTTTTGTTTGGAACACTGTGGGGTGTGTGTAAGTGTGGT
ATATTGGTAAAATAAATTATGTTGGGTTTAATTAACTAATTATATGCGAT
CCTCTGATATTGTAATTCTTTATTTTTAGTAGCAATTA--TAAACTATTT
TCCTTTGCTTCTCCACGTGTGTGTATATTCTTCTTCAAAATTTAACCTAA
TTTACTCCCTTTTCTTTTAT--AACTAGGAATTCCTTTGCGTTTATGCCC
TATGTCATTGCCGGTAGTCTTCGAATCCTTTTCAGTATGTTTTTTATTGT
TTGCTGGTAACCTGATTCACCTGATGGTTGCTTTGAATGATATTTACTTG
TTTTT---TTAATATTTTAATACGCATACATATTTTTCTTCTGGTCCTTG
TTCAGTTTATTTAAATCCTTCTTTCTCCTCTA-AATGTGTCCTT---TCA
CAACGTTATAAA-ACGTTTCTTTTTCCTGTTGCCCTTCTA------AAGT
TCCAAAATGCTATTTGCGCGTTGCCTGTTTGCATGACGCTTGAAATAATT
TCCACTTTTTTTTTCTTTGGTGAGTTCTTTGCCATCTCGTAA-TGTGTTC
CCTCTTTTCCTTATGCGCGGCTACCTCGCTCAGGCCTATCTTCTATCGTC
CTTGCTATTCCCTATGCAGTCTAACCTTTGCTCTCCTTTTTCTCTTCGCT
CTTTCAGATACCTTA-CCGGGACTTAAATTGTTGACATATTTTCGTGTTC
ATTGAAGGATACTGCTGTTACTTCTGTTGTTTGCAATTCTGTATACGCAT
CCCCTTTCTCCGTATTGGTCCTAGCATATACCTTGCTGTTTTTCTGGTCG
TTTCACCTATTTAACAATTCATAATTCTGCTTCTTGGTTAGACTTCGTCT
AACGTATATCTTTTGTATCTTCAATTGTCGTCGGACAACACACCGATTCG
TGCCTCTTGTTTTTTTTGAGTTCAGCTTTGCATAGCCAGTAAACCCAAGA
CATCTTCGTTCCGCATCTAAGGCCTTAATCTTAAACTTTTTTTCTTTGAC
TGATTTTAACAGATTAGATTACTGCCTCCTCTTTTCTCCTGTTATTAACT
ACTTCTACTGGAGAGGAAACATT-ATATACATACAGATAAAATGTTATAA
GCTTCTACATGTTCGCCATTACGCTCCTGTATACCCGGTAAGCTCTAGCG
-TTTGAGCATGGCAAGTTCTTTAGCCTATTTAGTCATT-----TCCTTGT
CTTTTTCTTTTTTAATATTCAAAAATAATAAGTTAGACTTGAG-TTCATT
CCTACCCATTATCTAGCGCTTGTTTTCCTTGTCCCGTATTGAATATCTAA
ATACTTGCACTAGCCTTTTCTTTTTTTAATTGTTCATTCGCGATCTCTCT
CTCTGTGTTTTGGTAACAATTCATTCAGCCACTTCTTTTTACTGATTGCG
CTCTGTCCATTCGATTTCTTGACGCCTTTATTATTTTGATTTTTTACCTC
TTACATTCTTGCTACGATA---TTCCACAACTATTAAGCGCTCGCTGCTT
TTCGTCAGTATTATATTTTGTGTCTTCTTAGGGATTGAGCAAGTACGTTC
TGTGGGTTTTTCCATTTTTCTTGCTTGGGTCCCTATGTTGCCTGTACTAC
TATCTTACCTTTCCGTCTCGCAAGTTACAACACTAGTTTCTTTGTATCTT
ACAAAGACCTCTCACTAGCCTTTCCGTAGTATTTGCTTTCCGTTGACTAA
TCCAAATGTACCCGAGATTATTGTTTATCTAGGGG-------TTTTTCCG
TTTGTTTCTTTTCTCCTTCAATTAAGAAGCCTAGGTACAGCCGTCTCTGT
TTTCTTTTTTATATCTTTCTTTTTACCATTTGCTCCTTTTTTTTGGTAAA
GAAGCTAGCA-TATTCTGCTGTTCTTTTGCTTTTTGTAGTTTAAGTTTAG
ATTATAGCTTTTCTTTAGTCTTTTCTTTATCCTTTAAGAAATCGAGATAG
TTTTTTTTTTCTGTTTTGCATTGTTTGGAGTGTTCAGTTTAAAATACAGC
GTTCCTCAGTGATCTTTCTCGTTATGGGAATAAAGTTTA-CTATATTCTT
TTTCCTCAGCATCTCCGTCCCTCCCCCTCCTTACCCTTCCGTATTTGTGC
TTATAAAGGTTTTTGGTCTTTCGTGCATATATAATTCTCCTGATGTTTGT
TCTGATATCTTATTCACTTACTTTTGCGCTTAATAACAATGTTGCTTATT
CTCCTGTATCGTCTGGTCTTCGTACAATTTATTGTGGTAGTTTTTTTTCC
GTCCCACTGTTATCTCGAAATACGTCTAAAGAATCTGTTCTTTTCTTGGG
TTCGTTTCTCATTTTCAATAATCTTTTTTGCATGATTCAAATTGGTTCTA
T-TCTTGTCGCTGTTCTTCCATTGATCTATGAACCACTAAGGGATTGGAG
TAGTTTATTAATACGAACAAGTATTCTTTGTTTTTTTTTT---TTAATTT
TCTTTCTGTTAA---GGGTTACTTTTCGTTTTTTTACACATATTG-ATTG
TAATCTGTTTTGTGTGCTTTTCGGCTATCCAACATTTTTTTTTTTTTAGC
TCGTGTTCTATTTACGTTCCTTTTTGGGAACAGTACGTATTTACTTCGTC
TTTTTTGTAATTACTATCTTTATGCAATTTATTTTTCTTTGTCTTTTATG
TCACATACCTCGGTTTCGTTTATGGAGTTGTTGTTCATGTATAATGTCTG
TCGGTTTGTTGTGATATACTTCACCTCATGTTTGGTTCTAGGGGTGCTTT
TTGAGTGCCGTTGTCATTAAGTGGGGTTTAGGTTATTCGTCTGGTTTGCC
ATCCCCCTATTGATGTTAGTTCGCCTGTTTTTTTCTTGCTACTATACACA
AGAAACGTACGCTGATGAAATTTTAGTCTATTGTAGAATGT---TTTTCT
TCCTTTATCGTATTCCAGAATTTTTTGTAATTTCTTTTTTTTTTATATAA
TTCTTTTTTCTGAGCTGTCTTTCTTGCAGAATTACTGTCTGTTATTTTTT
CACTATATTATG-ACTCTTTTTTTACTTTGTTCGCTTAGTGTCATTTTCT
TGGTTTTTTATCGTCCAATTACACTA--TTTGTTTTTTGTCTTTTTAATT
TTATTAACAC-TATAAA-TAAAATCTCTAATAATCCCTTC-TTTTTATTT
CTTCTTATCATAAGCTGATG---TAACTGTAACTTATTAACTTATCCCTA
TCTGGATGCTTGTGTTTATTCGTTTCTAACCATATCTGGT--TATGGATA
AGGTTGCTACAGCCTTTTGTATATGGGTAAGCATATACGTTGCTTTTTTT
CCCTTGATTCGGATCTGGCCTTCATTCCTCATGCATTAGTGGGTCTAACC
TAGTTCTATTTCTTTCCTCCTATTTTAACGCAACTGTAGATAATCTACAT
CTAACTCTTTTCCTTTTTGTTACATTGACAATTCCACTTCCTATACAGAT
TTCACTTGCTCAATGGTTCTTTCTGTTTTTCTAAATCTGGTATACTAATT
TGTTTTTTTTTCGTGAGCTAACATTCGATTCTTATCATTTATATCATGAA
TTA-------TTTTTAATTTTTTATTTTTTGTTTGTCTTCTTAGATTGAT
ATGAGCAATGTTGTCACTGACTATTGGAACTCTTCAATTAATCCTTATTT
CTTTGTTTCATCATGCTCAGTTTTTGGCGTGTACTTTCGGCCACAACTTG
CTGCTCACTCAATGTCTTTTCTTTTTGGTATTATTAAAT-AGGTTTTCTC
TGTCGTCCGTCACAGCCTATCAGACATTCGTATAAGCGGTCTTTTCAACG
TTTTGTTTCTTTTGGATACTTTTTATCTTCTTTTGTGGCTCGTGAAATTA
TCGAGTTCTCTATTTTTTGTATTTTCTT--RYYYYRRYYYRRRRRRRRYR
YYRRYYRYYYRRRRRYYRYRYYYRRRYYRYRRRYRRRYRYYYYRRRYRRR
RRYYYRRYRR--RYRYRRRRRYYRRRRYRRRRRRRYYRRRYYYRYRRYRR
RRRRYYYRYRRYRRRYYRRRYYRYYYRRYRYYYRYYYRRYYYRYRRYRYR
RYRRRYRYYRRYRYRRRRRRYYYYRRYYRRRYYYYYRRRRRYRYR---RY
RYRYRYYRYRYYRRRYRRRRYRYRRYRRYRRRRRRRRYRRYRRRRYYYRR
YYRYYRRRYRRYRRYYRYYRRY-YYRRYRYRYRY---YRYYRYRRRYYRR
YY-RRRYYRRYRRRYRRRRRRYRRYRYRRY------RRRRYRRYYRYYYY
RYYRYRRRRRRYRRYRRRYYRRRRRRRRYRYRYYRYYYRYYRYYRYRRYY
YRRRRYRYYRYRYRYRRRRYRYYYRRYYRRYY-RRYRRRRYRRYYYYRYY
RYYRRRYRRRYYYRRRYRYYRYYRRRYYRYYYRRYRYYRRYYRRRRYYYR
RRYYRRRRRRRRYRRRRYRRRRRYRRRRYRRRRRRRRRYYRRRRYYYYRY
RRYYY-YRRRYYRYYYRYRYRYYRYRRYYYRYRRRYYYYRYYYYRRRRRY
RRYRRRRRYYYRRRYRRRYYYRRRYYRYRYYRYRYRRRYYRRRRRYYRRY
RYYRRYRRRRRRYRRRYRYYRRRRRYYRYYYRYRYYRRRYRRRRYRYYYY
YRYYYYYRYYYYYYRRRRRRRYRYRRRYYRRYYRYRRRRRYYRRRRYRYY
YRYRYRYRRYYRRYYYRRRRRRRRYYYYRYRYRRRYRYRRYRRRYRYRRY
YRYYRYRRRRRYYYRRYRYRYYRYRRRRRRRYYRYRRYYYRRRRRYYRYR
RRRRYRRRRYRYRRRRRRRRYYYYYRRRRRRRYYRYRRYYRRYRRRYYYR
YRYRRYRYRYRRYRRRYYRYRRYYYRRRRRRRRYRRYYYRYRRYRYRRYR
RRRYRYYRYRYYY-YRRYYRYRRRRRYRRYRRYRRRYRYYRRYRYRYRRR
YYRYRYYYYRYRRRRYRRRYRYYYRRRRRYRRRYRRYRYR-RYYYRYRRY
YRRYYRYRYYRYRRYRRYRYYRRRYRRR-----RRRRRRYRRYYRYRYRR
YRYYRRYYYYYRYYRYYRRRRRRYRRRRRYRRR-RRRYRYRYYYRYYYYY
YRRRYRRRRYYRRRRYRYRYRRRRRRYYYRRYRRYRYRYYRYRRRRRRRR
YYRRRYYYYRYYYRRRYYYYRYRYRYYYRRYRYRRYRYRYRRYRRRRYRR
YRRYYYYYYRYRYRRYRYRRYRRRRYRRRYRYYRYYYRYRYRRRRRRRYR
YRRYYRRRRRYYRRRRRRRYRYYYRYYYRRRRRYRRRRRRRYRRYRYRYR
RRRYYRRRY---RRRYYRYYRYYRRYYRRRRRRRRYRRRYRYRRRYRRYY
RYYYYRRRYRRRYRRRYRYRRRRYYRRRRYYRRRYRRYYRYRRRRRRYRY
YRRRRRYYRRYYRRYYRRRYRYRYRRRRRRRRRRYRRYYYRRYYRYYRRY
YRRRRYRRRRRYYYYRRRYYYRRRRRRYYRRYRRRYYYYRRRYRYRRRRY
YYYYRYYRYRYYYYRRYYRRYRYYRRYYRRRYRYYYRRYRYRRYYYYRYR
RRRRYRYYYYRRRRYRYYRYYRRYR-------RYRYRRRRRYYYYYYRRR
RRRYRRYRRRRRYYYRRRRRYYRYRYYRRRYYRRRYRRRYYRYRRYYRYY
YRRYRRYRRYRYYRRRRYYRRRRRRRRYYYRYRYYRYYYRRYRRYYRRRR
-RYRYYYYRRYYYYRYRRRYRYYYYYYYYRRYYYRYYYRRRYYYRYYRRY
YRRYYYYRYYYYYRYYYRYYYYRYYYYRRYYRYYRRYRYYYYYYYRRYYR
RRYYRYYYRYRYRYRRYRYYRRRRYYYRRYYYRYRRYYYYYRRYYRRYYY
YYRYYRYRYRRRRYYYYRYYYYYYYYYRY-YYRRRYYYRRYYYYYRYRYY
RYYYYYRYYYYRRYYYYYYYRYYYYYYYRYYYYRRYYYRYRRYRYYYYRY
RRRYYYRYRYRYYYRYYYRYYRRRYYYYYYRYRYYRRRRYRYRYYRRYYY
YYRRYYYRYRYRRYRYRYRRYYYRRYYRYYYYRYRYYYYRRRYYYYYYYR
YRYRYYRYYRRRYYRRYRYYRRYYRRRYYYYYYYRYYYYYYRRYYYYYYR
YYYYRYYYYYYYYYYYYYYYYYYYRYYRYYRRYYYRYYYRYRYRRYYYYY
YRYYRYYYRRYRYYYYRRRYRYRYYYYYYYYYYYYRYYRYR-YRYYRYYY
YRRYRYYYRYYRYRYYYRRYYYYRRRYYYYYRYRRYYYRYRYRRYYYRYY
YYRYRYYYYYRYYRRRYYYRRYYRYRRYYR---RRRYRYRYYYRYYYYRR
RY---YRRRYYYRRYRYYYYYRYYYYYYYYRYRYR-YYYYYYYYYYYRYR
RYYRYYRRRYYYRYRYYYYYYYYYYYYYYYRYRRYRRYYYYRYRYRRYYY
YYYRYRRYYYRRRYRYRYYRYRYRRYYYYRYYYRRYYRRYRRRYRYRYYY
YYYYYYYYRRYYRYRYYYRYYYYRYRYYRYRRYRYRYYYRRYRYYYRYRY
YRRRYYYYYRRRRYYYRYYYYRRYYYYRYRRYYYYRRYRYYYYYRYYRYY
YYYRYYRRYRYYYYYYYYRRRYYYYRRYRYRRYYRYYYYRRYYYYRYYYY
RYYRRYYYYRYRYRYRRRYYRYRYYYRRRRYYRRYYYRYRYRYYYYYRYR
RYRRRRRYRYYYRYYYRYYRRYYRYYYRYYYYRYRYRYYRYYRYYYYYYY
YYYYYRYRYYYRRRYRRYRYYRYRRYRYYYY---RYRYYYYYYRRYYYYY
YYYYYYRYRYRRRYRRRRRYYYYYRYRRYYYYRYRYYYYYYYYYYYYYYY
YYRYYRYYYYRYYRYYYYYYYYYYYYRRYRYRYRRRYRRRRYRRYRYYYR
RY-YYRYRRRYYYRRYRYYRRYRRRRRRYYRRRYYRYRRYRYYRRYRYYY
YRYYRRYRRYRYRRYY--RYYRYYRYRYRRYYRYYRYRRRYRYRYRYRRY
-RYYYYY-YYYRRRYRYYRRRYYRRRYYYR-RRRRYYRYYRRRRRRRYYY
YYRRRYYRRR---RYRYRRRRYRRYRYYYYRRYYRRRRYYYRYRRYYRYR
RRRYRRYRYYRRRYRRRYYRRYYRRYYRRR--YYYYRYRYYRRYYRRYYR
YYYYRYYYYYYRYRRRRYYYRRYRYRYRRRYRRYYRYRYRRYYYRRYRRY
RRRRYYRRYRRYRYRRRRYYYRRRYRYRRRRRYYRRYYRRRYRYYRYYYY
RYYYYRYRYYYYRYYRYRRRRYYRYRRYRYYRRYYYYYYYRYRYRYRYRR
RRYYRYRRYYYYYYRRRYRYYYYRRYYRRRRYYYRRRRYYRYYYRYRYRY
YYRRYYYYRRYRRYRYRRYRRYYYRRRYRRYRYYYYYRYRYRYRRYYRRR
RYRYYRRRYRRRYYRRRRYRRYYYYYYYRYYYYRRRRRYRRYR-------
RRRRYYYRYRYYRYYYYRYYYYRYYRYYRYRRRRRRRYYYRYYRRRYRYY
YYYYYRYYYYYYRRYYRRRRYYYRRYYRYYYYYYYYYRRYYRRYRYYYYY
RRYRYYYYYRYRYYRYYRYRYRYYRRYYRRRYYRYYYRRYYRYRYYRYYY
YRRRRYRYRRYRYYRYYRYYYYYYRYYRY-YYRYRYYYYYRYRYYYYRYR
RRYYRYRYYYYRYRYRRYYRYYYRYYYYYYYRYYRYRYRRYYYRRRRRRR
YYRRYYYYYYRYYYRYRYRYYYYYRYYYYRYYYYYYRRRYRYRRRYRYRY
RYYRYYYYYYRYRRYYYY---------TATATAT-AATATTATTTTTAT-
T-TTTGGTTTATTGT--TTATTTAATAAAAATAATTTTGTTGTTT-AGTG
TCTTAGTATATTTTGTAGAATGGATT-TTAGTTATTATAGTTTATTAGTA
ATGTAATTGGTTTATGAAA--------TATTTGTTTAAA---TAAGTTAA
AGTAAATTTTATTTATTGTACCTTTTGTATCAGGGTTTATTAAAATTCTA
GTATTGATTTTATACTTTTCTCAATTTGGGTTGATTTATAAATAAATTAA
-AGTTAATGTGTTATAATTATTA-TTAATTTATTTATAGAAATGAAATGT
TAGTCGTTTCCTAATATATTTAGTTTTCTAACAAAAAG-TTTAATTTTTT
AAAGTTTCTG---TTTTATTTAATTTTTTAATTAATAATATTA-A--CTT
ATTAATTCTTTAAGGGATAAGCTTTAAAGA-AAATT-ATTCTATAATTT-
-ATTAAATT-ATAATTTAATAATAAGCTTTAAATCAGCTATTTTTT-G-A
TTACGTTTTAGTTCATTAT--TTTTT-ATTTTGATTT-TATAAATAT-TT
TAGGTTTTTTATTAGAATGATAGATTAAATTTTTTAATTTTTGTAATAAT
GATGGAATAAGTA-TATTTTTTTTTGTTTATAATATTTAATTTTGATAAT
TTATTATAAGGAATTAGGCAAAATT-----AATTTTCGCCTGTTTATCAA
AAACATGTCCTCTTGATTA-TATTTTGAGGTCTGGCCTGCTCACTGATAA
----------------------------------------------ATTT
AAAGAGCCGCGGTATTTTGACCGTGCAAA-GGTAGCATAATCATTAGTCT
TTTAATTAAGGGCTGGAATGAATGGCTTGACG-AGAAATTAACTGTCTCT
-TAATAAT--TTATAAAATTTAACTTTTGAGTCAAAAGGCTTAAATTTTT
CTTTAGGACGAGAAGACCCTATAGAGCTTAACATATAATTTATATTTATA
C-ATTAGATGATTT--TTATA-TATTTAATG-ATA--ATGTTTTGTTGGG
GTGACATGAAGAATTAATAAACTCTTC--ATTATAAA-AT-CATTAATTT
ATG--TTTATTTTTGATCCATAATTTATGATCATAAGATTAAGTTACCTT
AGGGATAACAGCGTAATTGTTTTTGAGAGCTCAAATCAACAAAGCAGATT
GCGACCTCGATGTTGGATTAAGAAAAATT---TTGGGTGCAGTAGCTCAT
TA-ATTAGGTCTGTTCGACCTTTAATTTCTTACATGATCTGAGTTCAGAC
CGGCGTGAGCCAG-GTCGGTTTCTATCCTAAGATT-AA-TTAATTTATAT
TAGTACGAAAGGACCATATAAATAAAATA-TTTTT-TATTA-A-TTGATT
AAAATTAATTTT--------------------------------------
--------------------------------------------------
--------------------------------------------------
--------------------------------------------------
--------------------------------------------------
--------------------------------------------------
--------------------------------------------------
--------------------------------------------------
-----------------------------------------------TAA
ATTTTAC-TTACCTGGGTATTAATAGTTAGGTTCTTAAAACCCAAAGAAT
TTGGCGGTACCTCATTCCTTTC-AGAGGAACCTACCCCGTGATTGATAGT
ACACGATTAACTTTACTTGAT------TTATTTGCTTGTATATCTCCGTT
ATCAGAGGATCTTTTTGGGGTAATAA--TTTTCTAAATTTATAATTTT-A
AATTATTTCAGGTCAAGGTGCAGC-TTATAATTAAGTGGA-GGTGGGTTA
CAATAAATTATTTGTTTATTATGGAATTAA-TAATGTAAAA-TATTAATG
AAGGTGGATTTGATAGTAAT-TTAATTTATTTAATTTAATTGATATTGGC
TCTGAGGTGTGTACACATCGCCCGTCGCTCTCATTATAAAAT--------
TTATTATATATT----TATG-ATTTAACTTAGATGAGATAAGTCGTAACA
TAGTAGATGTACTGGAAAGTGTATCTAGAAAGATAAT---
>Ellipes_minuta
ACAACAAGATCTACATATATGATGTTTTAGTAGTGAACTTTACCATATAA
CAGAGGTAATTCACAAGTTACCTTGAAATA--ATTTC----AACAATACC
ACTCAAGGGCCCTTTCGGAGACGTGATTACTATCACGCAACGATTGTTGG
CATATTCTTAAAGGAGGAACATTCAATGTTTAACTGTAAAGTTAGATCTA
TTTAATTAAATAAAT---AAAAAATTTCACCTT-GAAGAAAAAATGAATT
TCGGCCCTCGTCCATCAACTTAACAAATACACGGACAATATT-TTCCAAT
TATA---CTTAGAATACACGAA-CTCCCCTCCAACAAAGTGCTACTATTA
AC----CATCTTAACAGAGACTTATGGTGGACGATAAACACGGCGTCGCC
AGGGCATAGAGAGCGTAAATTAGACAAAGGTGATCGCCAAGGCGAGTCCA
AA-AATTCCCCTCATCTAATAAGAGGGAGTAGTCCCGAGAGCGGGGGGTG
ATTCCCGGGTTATGGGATAAAGAAACGCAAACGCACTTGTTGGAAGCCCC
CTTCGTGGGAAACTAGCACAATTTG-CGGGGGCACTCCTTTTTGCCGGTA
TACCGTGAATCAAACGAGAAGTTGATGAATGATGAGCCGTGGTGCCATAG
GAGGGACGTTATGAAAAGGCAGAAATATCGACCGACCTTACTCCTTAGTG
TCTAAGGTAGGGCGATTAGAACCGATTGGGCTCTGTTAGGGTGAAGGTGC
TTCTTAGCTCACATTAACTAAATAGGACATTCCCTTGCGGACCCTTGTCG
GTCTTAGCTACGTTATTAGAAATATAATGAAGAACCCATTCAACATGGTT
CAACCAGCTTTGCCATAT-AGATTATACCGATTCTAGCCATTCGCATTAT
TAAAATGGTAAATCTTAATAACTCCACCAAGGGTAGACGAATATAGCCTC
CACTCCGGGAGCAAAGAAAGCCTTTTTGTTGTT-AAGTGTTAACAAGCGC
AGTCTCGGGACGGCCCAACACATAAGGGGCCTTAACTCGAAGGGACGCCA
CGATTAACCG-TTTGCTTGATGGACATACAGAGAATCATTGATATTT---
ACCAGCCATTACTAGTTCGTAGTTTCATTTTCAGCAACATTGTAACATTA
TAT--AGACTTTTGCTATATTCTCATCAATTGACAACAATTCTCACAGAC
TCAAATACTAGTAGTAGCTGCAGACTATATCTTCAATAAGCGTTCTGTAT
TACATAATGCGCCTTTATACTGTAACGACATGCTGCCGACGGCACTAGTA
GAAAATACCGATGGCCGGAAAGGCCCTACCGAAGCTTAACAACCCAATCA
GCTGTGAGGGTACGTGTAGTGACTTAGGA---AAAACTACCTCTGGTACT
CCTGGAGGCATATGTAATTCTTGATCCCGGATAACCAAGCTTCGAACGGA
TCGCCACAGATGTCTGAATTAGTGGTTTAATTTGTTCTACGCAAGCGAAT
CCCGATCTACCCACCCAAGACCGTGGAAATGCCGTAGGACTCTACGTATA
GATGCTTAGCCGTGTAGGCTTAGGAATGTTTTAGAGTCGCCGAAGTATCT
ATTACCAAACTTCACCTGTGGGGTTTCTGGGGTCTCTCTATTTGG-----
---ATAATATAATTCTCTAAAAACGTCCTAAAAAGCGATTCTGTGTGTAA
TGCACTTGCTTCAGGATTATGGGAGCCCCACCTTTTTGATATTTAACCTA
AATTAGTACGTACGGCATGT-AAGTAATATATGATTTTGGCCATAGATTA
TCGTGTCAGTGTTAAAAAGAGAAAATGTATTATAGTGTTATTTGACTAGG
TAGGGCTCACTAATGGTTGGTAGTTAAACATAAACTGTGGCGTATTTTGA
TTCATATTAGGAAATCAACAGGGGTTATAGTACATGATATGTTGGAGAGG
GTGAGTAAGTGATGGAAAAGCACTTTTTCGGAGGCACGTGTGCTTACGAG
GGTTAACTAATTAGAGTGATTTCAGAAAATAGGCGGATGTGTAAAAGCTA
CACTGTAAGATTAGTTCAGTTCCTACGTTAGTTTATGGTTACAGAGACGA
CATGGCTTGACAATGTCAAGATATTGGCTTTGTTTAGTATGAAATAGAAC
TATGTTATTAACAGATTTCTTTTTATAGAATAGTATTAGAAATATAGATG
CTAAGGTGGTATATGATCTCGAGACCAGCAATGTGGTTAGGTGGACACTA
ATTAGAGCAAGGCTAACTTGGATTACATTAAGAGGTTCAAGGGGTGGGGT
GTGGTCAGCGGTAATATAAATCGGATTGGTAGTTATTTTTCTGGGATAAA
T--ATAGTTGGTGTACGAGGGGCGAATTTGGAAATAGTTAATAAATATAG
GTACAGAGAGTGAGTTTTAATATTATGTAAGGAAAGTCGGACTATTTTGG
AATAGATTTTTAATATATTTGTTGGATACATTCATGTGTCCGCACGGGTT
ATTATTGTCCTCCGATTGGACAGGTAACTTTATAAAAGATTTAAAGGTTG
AACATTGCCTCCAGCGGGCATGTAATGGATCATGGTGAACGTCCACAGGG
ATATGTTGAACAGGTTGATATAACGGAATTAGTTTGGCAAAGAGGTAATA
TTGTTGGTGTACGCGCTTTGTTTTGAATTGCTGACATAAACGCCATACAT
TTTTTTTAGGAAGGCCTAACAGGATTCAAAAGATTCTTAATGCTTTTAGT
TAATTTTTACCGGTTTGGTATTAGATCGTCATTCCTACTATAGCAGGTTA
GTG--AAACATATAAATTAGGTATTTACACTCTATCATGTAGTATTCATA
AAAGAACGGATTGAATTGTTGTGGTTGTTGCGAAGCATGAGTTATCATGG
TACCACAATAAACAACATACCT-CCCGGAAGCTACAGCAAATGGAAATAT
TTTTAATTATGGGTTACTATAAAATTAGTTACTTCG-----CAGTTATTA
TGTCGTATATATCTATAATACGATATA--GCTTTATTTTAATATTATAAA
-TTCGGTTTCGCGGGTAAAGAAGGCTCCTTTC-AAACCCAACCTTCAGAA
TCAGTCGCAAATATTATGTCCGCTTAACATAGATTGACTGGGGACGTTA-
-GACATCGGATGTCCCTACGAGGTTTTATCTCCGGCGTTTGTTCTACATT
GGGCACTGGAGAGTCGTGCCTGCATTTGGAGAAACCTGACTTGACTGCTA
TGGTGGGAGATACTTATCTCCCTAAGGTAAACCTTCCCAGTAACCGGAAT
AGAACTCCTTTCAGTAATATATTCTAGCTTGACTTTGGCGATACGACTGA
CGCACCGTTTCTGTGACCTACAATGGGAGCGCTAGACTAACTTATTATCA
ACTTCGACAATTATAAAGTCCATAGGCCGGGCTACAGCATAGATTTCTAA
ACTAAAGTGTTAAA-------TTAATGTTGAACGTCAAAATGTAGGGTTA
CTGCAGCGTACACAGCAAGGGAGTACCTTGGAATTAAGCGACTATATATT
TTTCAAGTTAGTAATTGTCTTATTTGTATGGTTTTTTAATGGTTGAAGGT
TTATATTTTGTTCGAGCAATTGGAAGTAGTAGGTCGGGTAAAGTTGTCCG
GGTTGTATTCTTTATTAATTGGAACACTGTGGGGTGTGTGTAGGTAAGGT
GTATTGGTGAATTAAGTAACATTGGAAGGTTTTAAGGTATTGTATGCGAT
CCTCTGATAGTGTATTCCAATAAAATTGACAACTTT----TTTACGATTT
TCCTTTGCTTCTCCCCGGCCGTGTATATTCTTCTTCACAACTTCACCTAA
TTTAGTCCCCTTTTTTTATA--CTTTC----GCATATTTTCTTTATGCCC
TATGTCATAAATAGAACTTTTCGAATCCGTTCCAGCATGCTTATTTTCCT
TTGCTGGTAACCTGATTCTCCTAATGGTTTCTCTAACTGTTATTCACTTA
TTTTT---CTAGAATATTAATAC-AAAATTCATATCTGTTCTGGTCCTTG
TTCAGTTTACTTATATCTTTTCCTTTCTTCTA-TATGTTTCTTC---TCC
TACAGATACCAG-ACCATCTTTTCTATGGTCTCGTTTTTCAT----GAGT
TCCAAAATGCTATTTGCGCGTTGCCTGTTTGCATGCCGATTGAAATAATT
TCCACTTTTTTTTTCTTTGGTGAGTTCTTTGCCATCTCGTAA-TGTGTTC
CCTCTTTCGCTTAAGCGCGGCTACCTCGTTCAGGCCTATCTTCTATCGTC
CTTGCTATTCCTTATGCCATCCAACCTTTGCTCTCCTTTTTCTCTTCGCT
CTTTCAGATACCTTA-CCGGGACTTAAATTGTTGACATATTTTCGTGTTC
ATTGAAGGAAACTGATGTTACTTCTGTTGTTTGCAATTCTGTATACGCAT
CCCCTTTCTCCGTATTGGTCCTAGCATCACCCTTGCTGTTTTTCTGGTCG
TTTCACCTATTTAACAATTCATAATTCTGCTTCTTCGTTAGACTTCGTCT
ACCGTATATTTTTTGTATCTTCAATTGTCGTCGGACAACACATCGATTCG
TGCTTCTTCTTTTTTTTGAGTCCAGCTTTCTATCGCTAGTAACCCGAACA
CATCTTCC-TCCGCCTATAAGCCCTTAATCTTAAACTTTTTTTCTTTGAC
TGCTTTAATAAGTTTAAATTATTGCTCCCTTTTTTCTCCTGTTATTAACT
ACTTCTACTGAAGAGCAAACATC-ATATACATACCAATATAATGTTATAA
GTTTCTACATGTTTCCCATTACGCTCCTGCATACCCGGTAATATTTAGCG
-TTAGAGCATGGCAAGTTCTTTAGCCCACTTAGTCCT---TCATCCTTGT
CTTTTTCTCTTTTCCTAATCACGGCAACACCACTATACTAGAG--TCATT
CCTACCCCTTCTCTAGTGCTTGTTTTCCCTGTTCAGCGCTGAATATCTTA
ATATTTGCCGAAGCTTTTTCTTCTTTTAACTGTTCATTCCCGATCTCTCT
CTCTGTGTTTTGGTAACAATTCATTCAGCCGTTTCTTTGTACTGACTGCG
CTCTGTCCATTCGATTTCTTGAAGCCTGTTTTATTTTCATCTTTTAGCTC
TTACATTCTTCCTACCATC---TTCCACAACTATTATGCGCTCGCTGCTT
TCCGTCAGTATTATCTTTTGTCTCTTCTTAGGGATCGAGCTAGTACTATG
TGTGGGTTTTTTCATTTTTGTTGCTTACGTCCCTATGCTGCCAGTACTAC
TATCTTACCTTTCCGTCTCGCAAATTAGAACAGCAGTCTCTTTGTATCCT
ACAAATACCTCTCAGTAGCCTTTCCGTAGTATTTGCCTTTTGTCGATAAA
TCACAATGTACCCGAGATTATTGTTTATCTAGGGG--------TTTCTTT
TCTCTTTCCTTTGTCCTTCAAGCAAGAACCCTAGGTATAGCCGCCTCTGT
TTTCTTTTTTATATCTTTCTTCCTATCCTCGGTTTGTTTTTTTTTGTTAA
GAAGCTAGCA-TCACCTGTTTTTTTGTTGCTTTTTGGATTAAATTATTAG
ATTTTGGGATTTCTTTAGTCTTTTGTTTTTCCTTTTAGAGATAGAGATTG
TTTTTTTTTGCTCTTTTGCATTGTTTGGAGTGTTCAGTTTAAAACACAAC
GTTCTTGAGTGATCTTCCTCGTTAAGGGATTAATATTAAGAGTTGTTTGT
TTTCCTCAGCATCTCCGTCCCTCCCCCTCCTTACCCTTCCGTATTTGTAA
TTTATGGGAGTTTTCGTCTTTCGTGCTTAAATAATTCTCCTGATGTTTGT
TCTGTGATCTTATTCACTTACTTTTGCGCTTAATAACAATGTTGGTCGAT
CTCGCGTATCATGTGGGCTTCGTACAATTTATTTTGTGATTTGGTTTTCC
TTCCTACTGTTAACTTTAAGTATAGCTCAAGAATTGGTTGTTGTCTCGGG
TTGGCTACCCAGTGTCTGTATTCTGTCTTGCGTGCAGCGTCAAACGGACA
CGTGTAAATGGTGTTCTTCCAGTGTATTACGAATTGGTAGGGCAATCGAG
TAAGTTCTTAGTAATCTAGTAGATTTTTGGTTTGTGTTTTA--TTGTTTG
TGGTTTTGTTACGTACGGTTTATTTTGCTTTTTACCTTTGTAGTAGGTTG
GACCCAGTTTTCTGTGGTTTTCGGATTAGGTATAATTTTTCCTCTTTAGC
TGGTGTTCTATTTACGTTCCTTTTTGGGAACAGTACGTATTTACTTCCTC
TTTGTTTTGTAGGGTTTCTTCGGTTACGGTATTTCTCTTTATCTATTATG
TCACATACCTCGCTTTCGTTTATGGAGTTGTTCTTTATCTATAGTTTTTG
TTGGTTTGTTGTAATATACTTCACCTCATGTTTGGTTGTAAGGGTGCTTT
TTGAGTGCCGTTGTCATCAAGCGGGGTTTAGGTTGTTCGTCTGGTTTGTG
ATCCCCCTATTGATTTTAGTTGGTGCATTTTTTTCTTGCTAGTATACAGA
AGTTACGCTGTCCGATGATATTTTAGTCTATTTTGGATTTTAG--TATTT
TTCGTTTTTGTATTCCAGAATTTTTTGTATTTTGTTTTTTGTTATTACAT
AATTTTTTTCTGAGCTGTCTTTGTTGGAGAAAAGCTGTTAGTTATTTTCT
TTCTATTTTATC-ACTCTCGCTTTACTTCCTTCGTTTTATGACATCTTTT
TGGTTTTTTATCGTCCAACTATCTCC-----TTTTTCCGTTTTTCTTACT
AACCATGACGAACTATT--ATCCGACTTTATAACCCCTCC-TTTTTATTT
CTTCTCATTATAAGCTGACCTA-TAACTGTAACTTTTTAACTTATCCCTA
TCTGGATGCTTGTGTTTATTCGTTTCTAACCATATCTCG--TTATGGATA
AGGTTGCTACAGCCTTTTGTATATGGGTATGCAGACACGTTGTTTTTTTT
GCCTTGATTCGGATCTGGCCTTCATTCCTCATGCTTTAGTGGGTCTAACC
TCGTTCTATTTCTTTCCTCTTATTTTAACGCAACTGTAGCCAATCTACAT
CTAACTCTTTTTTTTCCTCTTACATTGACAATCCCACTTCCTATACAGAT
TTCACTTGCTCAATGGTTCTTTCTCTTTTTCTAACCATAGCATACTAATT
TGCTTTCCTTTCGTGCGCTAACATTCGATTCTTATCTTTTACCTGACGAA
TTAC-------TTTTAAATTGTTGATTCTTGTTTGTCTTCTTAGGTTGAT
ATGAGCAATGCTGTTACTCACTATTCAAAGGCGTCAATTAATCCTTGTTT
CTTTGTTTCATCATTGTAAGTTATTGGGGTGTAGTTTCGGCCACAACTTG
CTGCTCACTCAATGTCTTTTGTTTTTAGTATTATACTAGGGTGTTTTTTC
TTTTGTCCGTCACAGCCTATCAGACATTCGTATAAGGGGTCTTTTCAACT
TTTTGTTTGTTTTGGATAATTTTTGTTTTCTGTTGCGGCTCGAGAAATTA
TCGAGTTCTCTGTTTTAAGTGTTTTT----YYRYYRRYYYYRYRYYRRYY
RYRYRYRRYYRRRRRYYYRRYYYRYRYYRYRYYYRYRYRYYYYRRYYYRR
YRYYYYRYYY--YRYYR----RYYRRYYYYRRYRRRRYRYYYYRYRRRYY
RRYRRYRYYYRYRRRRYYYYRRYYYYYRRRRYYYYYYYYYRYRYYRYRYR
YYRRRYRYYRYYYYRYRRYRRRRYRYRRRYYYYYRYRYYYYRYYY---RR
RRYYYYYYYRYYR-RYRYYRYYYYRRRYYRRYRRYYYRYRYYYRRYYYRR
RYYRYRYYYYYYRYRYYYRYRY-YYRRYRYYYYY---YRYRRYRRRYYYY
RY-RYYRYYYRRYYRYYRRRYYRRRYYRYRYY----RRRYYRYYYRYYRY
YYYYYYYRYYRYYRRRYRYYRYRYYRYYRYYRYYRYYYYYYRYYYYYRYY
YRYRRYRYYRYRYRYRYYRYRRRYRYYRRRYY-RYYRYRYYRYYRYRYYR
YRRYRRRYRRYYYYYYRRYYYYRRRYRYRYYYYYYYRRRRRYRRRRYYYY
RRYYRRYYYRYYYRYRRYYRRRYYYYYYYYYYRYRRRRYYYRRRYYRYRY
YRYYY-RRRRRYYYYYRYRYRYYYYRRYYYRYYRRYYRYYYYYYRRRRRY
RRYYYRRRYYRRRYYRYRRYYYRYYYRYRRRRYYYYRYYYRRRYRYYYRR
RRYRYYRRRYYYYRRRYYYYRRYYRYRRYRYRYYRRRRYRRYRYYRYYYY
YYYYYYYYYYYYYYYRYRRYRYYYRYRRYYRYYRYYYRRYYYRRRRYRYR
YRYYRRYRRYYYRYYRRRRYRRYYYRYYYYYYRRRYYYYRRRYRYYYYRY
YRYYYYYRRRRYYYRYRYYYYYRYRYYRRYRYYRRYRYYYYRYRYRRY-R
RRRRRRYYRYYYYYRRRRYRYYYYYYRRYRRRYRYRRYYYRRYYYYYRYY
YRYYYYRRRYRYYRYYYYYYYRYYYYRYYRRYYYYYYRYYYYRYYRRYYY
YRRYRYYRYRYYR-RYRYYYYRRYYYRYRRYRYRRRRRYYYYYYRYRRRY
RRRYRRYYRYYYRYYYYRRYRYYRYYYYYYRYYYYYYRRR-RYYYRYYRY
YRRYYRYRYYYYRRYYYYRYRRRYRRY---YYRRYRRRRYYRYRYYYYYR
YRYYYRYYYYYYRYYYYYYYRRYYYYYRRYRRR--RYYRYRRYYYYRYYY
YYYYYRRRRYRRYRYYYYYYRRRYYRRRYRRYRYYRYYYRRYRYRRYYRR
YRRRRRYYYYRYYYYRYYYYRRRYRYRYYRYYYRRRYYYYYRYRRRRYRR
YRRYYYRYYRYYYRYYRRYYYYYRRYRYYYRYYRYRYYYRYRYYRRRYYR
YYYYYYRYYRRYYYYYRRRRRYRYRYYYRYYRRYRRRYYYYYRYYRYRYR
RYYYRYRRY---RRRYYYYYRYYRRYYRYRYYRRYYRYYYRYRRRYRRYY
RYYYRYYYRYYRYYYYRRYRRRRYYYRRRRYRRYYYRRYYRYRRRYRYRY
YRYRRYYYYYYYRYYYYYYYRRRYRYRRRRYYRRYYYYYYYYYYRRYRYY
YRYRYYYYRRYYYRRRRRYYYRYYRRRYRYYYRRYYYRYRRYYRYYRYRY
RYYYRYYRYYYYRRRRYYYYYYYYRRYYYRYYRRYYYRYRYYRYYYYRYR
RYYRYRYYRYYYRYYYYRRYYRRRR--------RYRYYYRYYRRYRYYYY
YRYYRYRRRRRRYYYRRRYRRYRYRYYYRYRYRYRYYRRYYYYRYYYRYY
YRRYYYYRYYRRRYYRRYYYYRYRYYRRYYYYRRYRRYYRRYRRYRYRYY
-YYRYRYYYYRYYYRYYRRYYRYRRYYYYYYRYRYYRYRRRRRRRRRRRY
YRRRYRYRRYRRYRRYYYRYYYRRYYYRRYYRRRRRYYYYYYYRYYRYYR
RRYRRYYYYYRYRYYRRRYYYRRYYYYRRYYYRYRRYYYYRRYYYYYYRY
RYRRRRRRYYRRRYYRRRYYYYYRYRRRRRYRYRRRYRRYYRRYYRRRRY
RYRYYYRRYRRRYYYYYYYYRYYRYRYRRYRYYRRYYYYYRRRRRYRRRR
RRRYYRRRRYRYYRYRRYRYYRRRYYYYYYYYRRRRRRRYRRRRYRYRYY
YYYRYYYYYRYRRYRYYRYRYYYRRYRRYYRRRRYRRYRRRYYYYYRYYY
YRYRYYYYYRYRYYRRYRYRRRRYRRYRYRRYRRRYYYRYRRRYRYRYRR
YYYRRRRRYRYYYYYYRRYRRRYRRRYRRRRRRYRRYYRYRRRRRYYYYR
RYYRRRYYRRYRRRYYYRYYYRYRYRRYRRRYYRRRYRYYRYRRRRYYRR
RRRYRYYRRRRYRRYYYRRRRRRYRRRYYYRRRRYRYYRRYYYYYYRRRR
RRYRRRRRRRRRYRRRYYYRYRRRRYRYRYY--RRRRRYYYYRRYRYRRR
YYRYRYYRRYYYRYYYRYRRRRRRRYRYRRRYRYYRYRRRYYYYYYRRYY
RRYRYYRRRRYYRYRYYRYRRYRRYYRRYYYRRYRRRYYRYRYRYRYRYY
RYYRYRRYRYRYRYRYRRYRYRRYRYYYYRRYYYRRYYYYRYRRYRRYYR
YRRYRRYYRYRRRYRYRYYYYRRRRYYYRRRRRRYRYYYRYYRYYRRYRY
YYRRYRYRYRRRRRRYYYRRYYRYRYRRYYRRYRRYRYYRRRRYRRRYYY
YRYRYYRRYRYRYRRRYYRRRRYRRRRYRYYRYRRRYRYRRRYYRYYRRR
RYYRYYYYYRRRRRRRRRRYRYRYRYRYYRRRRRYRRRRRYRRYRYRRYY
RRRYYRRYRYYRRYRYYRYYRRYRYYYRYRYRYYRYYYYRYRYYYYRYYY
YRYYRYRRYYYRYYYRRYRYYRYYRYYRYYYYY--RYRYRRRRRRRYRYR
YYYYYYRYRYRRRRRYYRRYYYRRRYYRYRRRRRRYRYRYYYYYRYYYYY
YYRYYRRRRYRRYRYRYYRYYYYRYRRRRRYYYRYYRYRYRYRYYRYRYY
YY-YYRYYYRYYRRRYRYYYYRYYRRRYYYRYYYYYYRYYYRRRRYRYRY
YYRYYRYRYYRYRYYY-----RYRYYYYRYYYYYYRRYYRRYYYYRYYRY
RRYYRRR--YRYYYRRYRRRYYYYRRRYYY-RRYRYYRYRRRYYRYRYYY
YRRYYRYRYYYR-RYRRRYYRYYRYYYYYYYRYYRYYYYYYYRRRYYRYY
RRRYRRYRYRYYYYRYRYYYRYRYRYYYR--YYYYYRYYYYRRRYYYYYY
YYYRYYYYYRYYYRYRYRYYYYYRYYYYRRRRYYYRYRRRRRYYRRYYYY
RRRRYYRRRYYYYYYRRRYRYRRYYRYRRYRRRYYYYYYYRRRYYYRYYY
RRYYYRRRRYYYRYYYYRRRRYYYYRRYRRYYRYRYYYYYRYRYRYRYYR
RRYYRRYYYRRYRYRRRYRYYYYYYYYRRYYYYYRRRRYYRYYYYYYYYY
YYRRRRRYYRYRRYYYYYYRYYYYYRRYRRYRYYYYYRYYRRYRRRRYRR
RRRYYRRRRRYYYYYRRRYRYRYYYYYYYYYYYRYYYRYYRYRY------
-RRRYYRYRRYRRRYRYRYYYYRYRRYYRYYRRRRYRYYYRYYRYYYRYR
RRRRYRYYYYYYRRYYRRRRRYYRRYYYRYYYYRYRRRYYRRYYRRYYYY
RYYRYRYRYRRRYYRYYRYRRYYYRRYYRRYYYYYYRRRYYRRRYYRYYY
YRRRRYRYRRRRYRRYYRYYRYYRYYYRRRRYRYYYRYYYRYRRRYYYYR
YRYYRYYYYYYRRRYRRYRRYYYRYRRRRYYRYYRRRYYRYRYRRRRYYR
RYRRRYYYYRYYYRRRRRRRYRYYRYYRYRRRYYYYRRRYRYRRYYYYYY
RYRYYYYRYYRYYRRY-------------TAGAATGAGGTTGTTAAAGTT
T-AGGATTTTTTAATAAAAGATTAACTGAAGAATAAGTAGGAGTGTTTAG
TTTTAGTAATGTT--TAGAAAAGAATTAATTGAGCTATAGATTAC-AGTA
CCGAAGGGGAATTTT------------TTTTTAATGTGG----------A
AGAACTTTTAAT-AAAGGTACCTTTTGTATCAGGGTTTATTAAAAACGTT
AAATTATTTT----TGGTTCTCGAATTAAAAAGACTTTTTTTATAATGAC
-TTATAGTGTTGAATAGCTATAA-TTAATTGTGGGAAGGGAGTGAAAAGC
TATACGGTTTTTAAGATATCTAGTTTCTTGAGATTAAA-TTTAATTAGTA
GAAGTGTGAAATTTATAAATTTAGTGTATAGATTTTAGTACTT-----TA
ATTTAACTAGTAGGGGATAAGCTCTATAAG-------ATTTTATAATGAT
ATAAAAGGTTGAGCTTGTTAATTAGGCTTTAGATTGGCTAAATTCAATAA
TTTTTTAATAAATTATTAA---GTTAAAAATTGAAAGATTTTTTTGTGTC
TTATGATTTAATCAAGATTATTTTTTTAATGATAAAAAATGTGTAAAAAT
GATGGAATGAGTA---TAGGATTAAATAAAAAGTAAGATGGGGGGCTAGA
TTTAATCTAGGAACTCGACAAAATT-----AGCTTCCGCCTGTTTATCAA
AAACATGTCCTTTAGGATA-AAATAGAAGGTCGGGCCTGCACACTGCTAG
-----------------------------------------------GGT
AAAGAGCCGCGGTAATTTGACTGTGCAAA-GGTAGCATAATCATTAGTCT
CTTAATTAGGGAATGGAATGAAAGGTTTGACGTAGAGGCTGGTTTTCTTG
ATTAAGAT--TAGTAGAAATTTATATTTGAGTGAAAAAGCTTAGTTGAAT
ATTAAGGACGAGAAGACCCTATAGAGTTTAGTATGAAAAAGTTCATTAAG
T--AAAGTTAAATAA---TTACTTATCGGATTATTTTGTACTTAGTTGGG
GTGACGGAAAGAATAAATAAACTCTTTTTATTATTGACATTAATAAGTGG
AAGAATTGAAATATGATCCAATAATAATGATTAAAAGAATAAATTACCTT
AGGGATAACAGCGTAATCACTTTTTGGAGAAGGAATTTTCGAAGTGGGTT
GCGACCTCGATGTTGGATTAAGATAATCTG---TAGGTGCAGAAGTTTAC
AG-GTAAGGTCTGTTCGACC-TTAGAATCTTACATGATCTGAGTTCAGAC
CGGCGTGAGCCAG-GTCGGTTTCTATCCTAATATT---AATTTATTAGTT
TAGTACGAGAGGACCAACTATTAGAATGATATTTTATTTTAAGAAAGATA
GATGA---------------------------------------------
----------------------------TTAAAGTTTTATTCTTACTTAG
AG-GATTAGTAGTGTAACAGAC-ATATGTGAA-------------GTTA-
-AATTTAATTTAAAATTATGAATATGCAGTGTAAGGGATTAATTAT-CAA
GGATAGATTGGAATTAGTGATTACAGA-AAGACTGGTTAATTTCGTGCCA
GCAACCGCGGTTATACG-TGAGGTTTAATTAATTTATATTAG-AGGG-AG
TTGGTTGATAAGACTTAAGAATATTTAGATGATTAATAGCTAAGGTGAAA
TTTTTATTAATTGATAAATTGTTCTTTGAAAATGATTTTGAGACTCATTA
AATTATGTAGT-AAACTAGGATTAGATACC-CTATTATTATAATTG-AAG
TTAA--GAACTCTGGAGTAGTAAAAGATATAGTCTGGAAACTCAAAGAAT
TTGGCGGTAGTTAAGTCAGTTC-AGAGGAATCTGTCCCGTAATTAATAAT
TCATGATTGGGTGTACTTTA------GTTATTGGTTTGTATACCTCCGTT
AGCAGAATATTTTTTTAGAAAATAAA--AATTCAA-TAATTTAATTAAGA
ATTTAATTCAGGTCAAGGTGCAGC-TTATATTAAAG-TGGTGATGGATTA
CAATTGGCTTTAGTTCAATAATGGATTTTGGTTTTGATTGAGATTAAATG
AAGGTGGATTTGTTAGTAAATCTAGGTTACAAAAGTAGCTTGATTTT-GC
TCTTAATTATGTACACATCGCCCGTCGCTCTCATTA--------------
--------------------------TT--AGATGAGATAAGTCGTAACA
AAGTAGAGGTACTGGAAGGTGTTTCTAGAAGGTGTTA---
>Filchnerella_helanshanensis
AAAATAACCTCTTTAAGAGTTGTTATTTGGTAGCGAATCTTACCCGAAAA
AAAAGTTAATTAGCGAGTAACTTTATAACA--ATCTATGCCAACTAAAAT
ATATAAGGGCTCTTTCGGAGGAATAATCGTAATCAAGCAAGCTTTACAAA
TAAAAAAGAAGAGGTGGTACATCCCCAGTTTAACTGTAAGTAAAAGAATG
GTTCGTTTCAAAAGT---CTACAACTTAACATATGAAAAGAATAATCATT
TTGGTCCTCGTACATAGACTCGGAACTGTAGAAGGTAAAATT-TTACAAT
TGCA---AATTGATTTAAAAGA-TCATATCACGAATACGCATATAAATAT
-----CCATTTTAACAGAGACTTTTGGTGGAGGATAAAAACGGCGCCGCT
AGGGCATAGGAATCGTGAATTAGACAAAGGTGATCGCTAAGGCGAGTCCA
AA-AATTCTCCTTACCCATTAGGAGGGAGTAGTCCCGGGAGCGGGTGGTG
ATTTCTGGGTTACGGGATAAAGAAACTGAAACGCACTTGTTGGAAGCTTC
CTTCGCGGGAAATCAGCATAATTTG-CGGGGGCATTCCTTTTTGCCGGTA
TACCGTGAATCAGTCGAGAAGTTGACGAATGATTAGCAGTAGTGCCATAG
GAGGGACGTTATGAAAAGGCAGAAGTATTGATTGAATATACCTTTGTGTA
TCTAAGGTAGTATGATTTGAGTCGATTGGGCTCTGCTAGGGTGAAGGAAC
TTCCTAGCAAAAATCAACTGAATAGGACATTCCCTCGCGGACCCTTGTCG
GTATTAGATAAGTAATAGGAAATAAAATGAAATACGGATATAATATAGTC
CAACCGGCATTGTCTAAA-AGATTATTTCGAGTCTAGCCTTTCGCAAAGT
ATAAAGGGTTTTTATAAATTACTGCCGCCAGAATAGCCGAATATAGCCTT
CCCTATGGTAGGTAAAAAAGCCTTTATGTTGTG-GGGTGATAACGAGTGG
GGTCCCGGGACAATCAAAGGCGTAAGTGGCCTTGGCTCGAAAGGACGCTA
CGATAAACCG-CTTGCTTGATGGACATACAGAGAATGACTAATTTAAA--
ACCATCCATTTCTAATTGATATTACAATTTTAAACAAATAAAAGGAAAAA
TAT-AAAATTTATGCTAAATATTTATAAATAGTTAACTTTTCACTCAAAA
TAACATATCAGTAATTGCATTAGAATATATATAAATTAATAGCTCTATAA
AACCGTATGAGTCATTATATTGTAACAACATGCCGCCGACCGTATTAGTA
GAAAAAACCGATGGCCGGAAAGGCTTCATTGAAGCAAGTATATATAAGCA
ACTATGTGGGAACGTGTTATAATTTAGGT---ATAACTACCTCTGGTACT
CAAGGAGGAGCGTGTGATTCCTAAATTGAGTGAAATAAACTTCGGACGGA
TCGCCAATGTGGTCTGAACTAGTGGTTTATTTTGTTAAATGCGAGCGAAT
CCAGACCTACACGCTTAAGACCGTGGAGATGCCACAGTACACGCCGTCTA
GCTGTTTAACCGTGTTGGCTAAGGGGTGTTTTGGAGTCGCCGAAGAATTT
ATCTCCCAACTTCACCTGTGGGGTTTCTGGGGTTTCTATATTTGA-----
---AAACTAATGAATTACATGATTGAACTAAAAAGCGAATCTGTGTGCAA
TGCACTTCCTTCAGGATCATGAGAGTATCAAAAAATTATGATATAACTTA
TGCTGGCTCGTACGGCCTGG------ATTTATTTTTTTAATTTATGATTT
CTGTAGTGGTGTTATAGTAGGAATATGTATTATATTGATATTTGATTAGG
TATGGAAAACTGAAGTATACTAGTTAAACATAAACTGTGGTGTGTTTTGA
TTCAGATTAGGACAGTAACAGGGGATATAGTATATGATATATTTATATG-
TTGAATAAATAATGGAAAAGCACTTTTTCGGAGGCAAGTGTGCTTACAAG
GGTTTACTACACGTTATGTTTCAAGTAAAAAGGTGGATGTGTAAAAGCTA
TACTGTAAAACGAGTTACGTTCTTACGTTAGCTTATGGTAACATAGACGA
CTAGTAGTTACTATGTTAGTACTCTGCCTTGGTTTAGTACGCGTTATGAT
TATTCTTTTAGTAGGTTTCTTTTTATGGAATTTATTTGGAGTTATTGAAT
CTAGGGTGGATTTTTATCACTAAATCTTTATTAATGGTTGGTTGTTATGA
ATTCGTTTTAG-TCTGATGGTATTACTTTAATAATTCTATGTTTTATTGT
GTGGTTGGCGATATTATTAGTACGTTGTATAATCTATATTATTTGATTTA
---ATATCTATATAACCTTAGA---TTTTGCTTATGGATTTAAGGTTTTG
TAAAA-TTTGGGTTTTGTATTATTGTTTAAAGAATATTTTTCTAATGTAG
TTTAAACTTTTTATATTTTTATTGGATACATTCATGTGTCCGCTCGGATT
ATTATGGACCTTTGTTAGTGTTCATTTCTTTGTGTTTTTTTTTAGTGTTA
AACATTGCCTCCAGCGGGCATGAAATGGGCTATGGTGATCGAAAATTTGT
ATATTTTGCGTTGGGGGATATTCCGGCATTAGTTTGGCAAAGAGGCAAAA
TTGTAGTTTTAAGCGCTTTGTTTTTAAATGCTGACATCAAAGAAATACAA
GCTTTTTATTAAGGCCTTATTGGTATTAAAATTTTCATTATATTTTTAGG
TATTATTTTCCGTTTGGGTATTTGTACGTCCTCTCTTCTAACTTAGGTTT
T---ATATTATATCTATTAGGTGTTTACACTCAGCTATGTAGCTTTCTAA
ATTTATGTGTTTCGATTGTTGTGGGTGTTATGTAACTCGAGTTATTGTTT
TGAAAAAATTTAGCAAATAATA-CCATAAATAAACACCAGTAGGATAGAT
TTGTATTTATTGGATGTTATAAAAGTAGATCCATAA--GATAGAATTATA
AACACCGATTTAGTTAAAGA-TCAAAA-AATCGAAATTAAATAACATAAA
-AAAAATCTTGCCGGGAAAAAACGCACAAA---AAACCCCACCTTAAAAA
TCGGTCGCAAATTTTATGTTTGTTTAACAGAGTTTGACTATAAGAGTAA-
-GGCATCGGAAGTAACATCGAGGTATTATATTCGGCGATTGTTATACATA
AGGAACTTGAGAGTAGTGTCTGCATTTGGAGAAACCTGACTTGAGCGCTG
TGGTGGGAGATACTTATCTGTCTAAGGAGGACTTTCCCAGTAACCGAAAG
AGAACTCCTTATAGTAATGTAATCTATCTTAACTCTGGCGATGCGACTGA
CGCACCGTTTCTGTGATCTACAATGGGAGTTTTAAATAAACTTAAACTCG
ACTTCAACAATTAAGAGGATTATAGACCGGGCTAAAGCGTATATTGTTTA
AGCGGAATGATAAAT--------ATTGTTATGTATTTCGATGTAAGGTTA
TTGCAATGTACACAGCAAGGTGGACCCTAGGAATGTAGCCACACTATTCT
TTTCGTATAATTCGTAATCTTATATTTTTGTTTTTTTAATGGTAGAAGGT
TTATATTTTGTTCTGGCAATTGGATGTATTTTAATAGATAAGGTAATCT-
TTTTAATTTCTGTGTTGTTTGGAACACTGTGGGGTGTGTGTAAGTGGGGT
ATATTGGTAAAGTAAATAATATAGGGTTTTTTTAACGTTGTTTATGCGAT
CCTCTGATATTGTAATCCCTTATTATTGGTAGTTATGA--TCGACCATTT
TCCTTTGCTTCTCCACGTGTGTGTATATTCTTCTTCAAAATTTAACCTAA
TTTACTCCCTTTTCTTTTAT--AACTAGAAATTCCTTTGCGTTTATGCCC
TATGTCATTGCCGGTAGTTTTCGAATCCTTTTCAGTAAGTTTGCTTTCGT
CTGCTGGTAAACTGATTCACCTGATGGTTCCTGTGACTGATATTTACTTG
TTTTT---TTAAGATTTTAATACCAATATATATTTTTCTTCTGGTCCTTG
TTCAGTTTACTTAAATCCTTCTTCTTCCTCTA-AATGTGTCCTT---TCT
CAACGCTAAATA-CCATTTCCTTCTCCTGTTCCCCTTCCT-----CAAGT
TCCAAAATGCTATTTGCGCGTTGCCTGTTTGCATGACGATTGAAATAATT
TCCACTTTTTTTTTCTTTGGTGAGTTCTTTGCCATCTCGTAA-TGTGTTC
CCTCTTTCCCTTAGGCGCGGCTACCTCGCTCAGGCCTATCTTCTATCGTC
CTTGCTATTCCCTATGCAGTCTAACCTTTGCTCTCCTTTTTCTCTTCGCT
CTTTCAGATACCTTA-CCGGGACTTAAATTGTTGACATATTTTCGTGTTC
ATTGAAGGATACTGCTGTTACTTCTGTTGTTTGCAATTCTGTATACGCAT
CCCCTTTCTCCGTATTGGTCCTAGCATATACCTTGCTGTTTTTCTGGTCG
TTTCACCTATTTAACAATTCATAATTCTGCTTCTTGGTTAGACTTCGTCT
AACGTATATCTTTTGTATCTTCAATTGTCGTCGGACAACACACCGATTCG
TGCCTCTTGTTTTTTTTGAGTTCAGCTTTGCATCGCCAGTAAACCCAAGA
CATCTTCG-TCCGCTTCTAAGGCCTTAATCTTAAACTCTTCTTCTTTGAC
TCATTTTAACAGATTAGATTACTGCCTCCTCTTTTCTCCTGTTATTAACT
ACTTCTACTGGAGAGGAAACATT-ATATACATCCAGATATAGTGTTATAA
GCTTCTACATGTTCGCCATTACGCTCCTGTATACCCGGTAAGCCCTAGCG
-TTTGAGTATGGCAAGTTCTTTAGCCTATTTAGTCATT--TCATCCTTGT
CTTTTTCCCTTTTAATATTCTACCCTATTAGCAAAGAATAGAG-TTGATT
CCTACCCGTTATCTAGCGCTTGTTTTCCTTGTCCCGTATTGAATATCTAA
ATACTTGCACTAGCCTTTTCTTTTTTTAATTGTTCATTCGCGATCTCTCT
CTCTGTGTTTTGGTAACAATTCATTCAGCCCCTTCTTTTTACTGATTGCG
CTCTGTCCATTCGATTTCTTGACGCTTGTATTCTTTTGATTTTTTACCTC
TTACATTCTTGCTACGATA---TTCCACAACTATTAAGCGCTCGCTGCTT
TTCGTCAGTATTATATTCTGTCTCTTCTTAGGGATTGAGCTAGTACGTTC
TGTGGGTTTTTCCATTTTTCTTGCTTAGGTCCCTATGTTGCCTGTACTAC
TATCTTACCTTTCCGTCTCGCAAGTTACAACACTAGTTTCTTTGTATCCT
ACAAAGACCTCTCACTAGCCTTTCCGTAGTATTTGCTTTCCGTTGATTAA
TCAGAATGTACCCGAGATTATTGTTTATCTAGGGG--------TTCTTCG
TTTGTCTCTTTTTTCCTTCAATTAAGAAGCCTAGGTACAGCCGTCTCTGT
TTTCTTTTTTATATCTTTCTTTTTACCATCTGCCCCTTTTTTTTGGTATA
GAAGCTAGCA------TGCTGTTCTTTCGCTTTTTGTAATTTAAGTTTAG
ATTATAGCTTTTCTTTAGTCTTTTCTTTATCCTTTAAGAAATCGAAATAG
TTTTTTTTTTCTGTTTTGCATTGTTTGGAGTGTTCAGTTTAAAATACAGC
GTTCCTGAGTGATCTTTCTCGTTATGGGAATAAAATTCA-CTATATTCTT
TTTCCTCAGCATCTCCGTCCCTCCCCCTCCTTACCCTTCCGTATTTATGC
TTATAGGGGTTTTTGGTCTTTCGTGCATATATAATTCTCCTGATGTTTGT
TCTGACATCTTATTCACTTACTTTTGCGCTTAATAACAATGTTGCTTATT
CTCCTGTATCGTCTGGTCTTCGTACAATTTATTGTGGTATTTTTTATTCC
GTCCCACTGTTAACTCGAAATACGTGTAAGGAATCTGTTTTTTTCTTGGG
TTCGTTTCTCATTGTCAATATTCTTTTTTGCATGATTCATATCGTTTCTG
G-TCTTGTTGCTGTTCTTCCATTGATCTAAGATCCACTAAGGGATTGGAG
TAATTTATTGATAGGAACATATATTCTTTGTTTTTTATAT---TTAATTT
TTTTCCTGTTGA---TGGTTACTTTTTGTTTTTGTACACATATTG-GTTG
TAATCTGTTTTGTGTGCTTTCCGGCTATCCAACGTTTTTTTTTTTTTAGC
TCGTGTTCTATTTACGTTCCTTTTTGGGAACAGTACGTATTTACTTCGTC
TTTTTTATAAGCACTATCTTCATGCTATTTATTTTTCTTTATCTTTTATG
TCACATACCTCGGTTTCGTTTATGGAGTTGTTATTCTTGTGTAATGTCTG
TCGGTTTGTTGTGATATACTTCACCTCATGTTTGGTTCTAGGGGTGCTGT
TTGAGTGCCGTTGTCATTAAGTGGGGTTTAAGTTATTCGTCTGGTTTGCC
ATCCCCCTATTGATGTTAGTTCGCCTGTTCTTTTCTTGCTACTATACACA
AGCAAGGTACGCTGATGAAATTTTAGTCTATTGTAGAATTT---TTTTCT
TCCTTTATGGTATTCCAGAATTTTTTGTAATTCCTTTTTTTATAGTAAAA
TTCTTTTTTCTGAGCTGTCTTTCTTGCAGAATTACTGTCTGTTATCTTCT
CACTATATTATA-ACTCTTTTTTTACTTTGTCCGCTTAGTGTCATTTTCT
TGGTTTTTTATCGTCCAATTATACTG--TTTCGTTGTTTCTGTTTTAACT
ATATTAAGAC-ATCCAA-TATAATCTCTAATAAACCTTTC-TTTTTATTT
CTTCTTATCATAAGCTGATG---TAACTGTAACTTATTAACTTATCCCCA
TCTGGATGCTTGTGTTTATTCGTTTCTAACCATATCTGG--TTATGGATA
AGGTTGCTACAGCCTTTTGTATATGGGTAAGCATATACGTTGTTTTTTTT
CCCTTGATTCGGATCTGGCCTTCATTCCTCATGCATTAGTGGGTCTAACC
TAGTTCTATTTCTTTCCTCCTATTTTAACGCAACTGTAGATAATCTACAT
CTAACTCTTTTCCTTTTTGTTACATTGACAATTCCACTTCCTATACAGAT
TTCACTTGCTCAATGGTTCTTTCTGTTTTTCTAAACCTGGTATACTAATT
TGTTTCTTTTTCGTGAGCTAACATTCGATTCTTATTATTTATATCATGAA
TTAAA--------TTAATTTTTTATTTTTTGTTTGTCTTCTTAGATTGAT
ATGAGCAATGTTGTCACTGACTATTGAAACTCTTCAATTAATCCTTGTTT
CTTTGTTTCATCATGCTCAGTTTTTGGCGTGTACTTTCGGCCACAACTTG
CTGCTCACTCAATGTCTTTTCTTTTTGGTATTATTAAAT-AGGTTTTCTC
TCTCGTCCGTCACAGCCTATCAGACATTCGTATAAGTGGTCTTTTCAACG
TTTTGTTTCTTTTGGATACTTTTTATGTTCTGTTGTGGCTCGTGAAATTA
TCGAGTTCTCTATTTTTTGTATTTTCTT--RYYYRYRYRYRRYRRRRRYR
YYRYYRRYRYRRRRRYYRYRYYRYRYYYRYRRRYRYRYRYYYYRRRRRRR
YRYRYRYYRY--RYYRYRRRRYYYYRRYRRRRRRRYRYYRYYYRYRRYRR
RRRRYYYYRRRRRRRYYRRRYRRYYYRYRRYYRYYYYRRYRYRYRRRRYR
YYRYRRRYYYRYRYRYRRYRRYRYRRRRRRRYYRRYYRRRRYRYR---RY
YRYRRYYRYRYYYRRYRYYRYRYRRYYRRRRRRRRYRYYRYRRRRRRRRR
RRRYYYRYRRRYRRRRRRYRRY-YYRRYRYRRRY---RRYRRYRRRYYYY
RR-RRRYYRRRRYRYRRRRRYRRRRRYRRY-----RRRRRYRRYYRYYRY
RYYRYRRRRRRRRRRRYRYYRYRYYRRRRRYRYYRYYYRRYRYYRYRRYY
YRRRRYRYRRYRYRRYRRRYRRRYRYYRRRYY-RRYRYRYYYRYRYRYRY
RRYYRRRRRRYYYYRYYRRYYYRRYRRYRRYYRRYRRRRRRYYYRRYYYY
RRYYRRRRRRYYYRRYRYYRRRRYYRRRRYRYRRYRRYYYRRRYRYRYRY
RRYYY-RRRRRYRYRYRYRYRYYYYYRYYYRYYRRYYYYYYYYYRRYRRY
RRYRRRRRYYRRRYYRYRRYYRRYYYRYYRYRYYYYRRYYRRYRRYYYRY
RRYRRYRRRRYRYRRRYRYYRYRRRRRRYYYRYRYRRRRRRYRRYYRRYY
RRYYRYYYYRYYYYRYYRRRRYRYRRRYYRRYRRYRYRRRYYRRRRYRYR
YRYYRRYRRYYRRYYRRRYRRYRRYRYYRYRYRRRYRYRYYRRYYRYYRY
YRYYYYRRRRRYRYRRYRYYRYRRYRYRRYRYYYRRRYRYRRRYRYYR-R
RYRRYRRRRYRYYYRRRRRRYYYYYRRYRRYRYRYYRRYRRYYRRRYRYR
YRYYYYRYYYRRYRRYRRRYYRYYYYRRRRRRYYRRYYRYYRRYRYRRYR
YRRYRRYRYRYYR-YRRYYYYRYYRRYRRRYRYRRRYYYYRRYRRRYRRR
RRRYRRRYRYYRRYYRYRRYRYYRYRRRRYRRRYRYYYYY-RYYRRYYRY
YRRYYRYRRYRYRRRRRYRYYRRRRRRY--YRRRYRYRRYRRYYRYRRRR
YRYYRRYYYYYRRRRYRRYRRRRRRRRYRYRRR-RRRYRYRRYYRRYRYY
YRRRYRRRRYYRRRYYRYRYRYRRRRYYYRRYRYYRYRYYRYRRRRRYRR
YYRRRYYYYRYYYRRRYYYYRRRYYYYYYRYRYRRRRYYYRRYRRRRYRR
YRRYYYRYYRYRYRRRRYRRRYRRRYRYRYRYYRYYYRRRRRYRRRRRYR
YRRYRRYRRRYYRRRRYYYYRYRYRYYRRRRYRYRRRYRYRYRYYRYYYR
RRRYRRRYY---RRRRYRYYRYYRRYYRRRRYRRRYRRRYYRRRRYRRYY
RYYYYRYRYRYRYRYRRRYRRRRYRYYRRYYRRRYRRYRRYRRRRRRYRY
YRRRRRYYYRYYRRYYYRRRYRRYRYRRYRRYRRYRRYYYRRRYRRYRYY
YRRRRRRRRRRYYRRRRYYYRRRRRRRRYRRRRRRYYRRRRRYRYRRRRY
YYRYRYYRYRYYRRRRYYRRYRYYRRYYRRRYRRRYRRYRYYRRYYYRYR
YRRRYRYYRYRRRRYYYYRYYRRYR--------YRYRRRRYRYRYRRRRR
YRRRRYYYRRRYYYYRRRRYRYRYRYYRRRRYRRYYRRRYYRYRYYYRYY
YYRYYRYRYYYYYRRYRYRRYRYRRYRYYYRYYRRRRYYRRYRRRRRRRR
------YYYRYYYYRYYYRYRRYYRRYYYRYYYYYYYYRRRRYYRYYYRY
YRRRYRYRRYRYYRRYYRYYYYRYYYYRRYYRYYRRYRYRYYYYYRRYYY
YRYYRYYYYYRYRYYRYRYRYYRYYYYRYYYYRYRRYYYYYRYYYRYYYY
YYYYYRYRYYRRRYYYYRYYYYYYYYYRY-RYRRRRYYYRYYRYRRYRYR
RYYYYYRRYRYRRYYYYYYRRYYYYYRYYYYYYRRYRYYYRRRRYYYYRY
RYYYYYRYRYRRYRYYYYRYYRRRYYYYYYRRRRRRRRRYYYRYYYRYYY
YYRRYYYRYRYYRYRYYYYRYYYRRYYRYYYYRYRYYYYRYRYRYYYRYY
YYYYYYYYYRYRYYRRYRYYRYYYYYRYYYRYYYYYYYYYRRYYYYRYYR
YYYYRYYYYYYYYRYYYYYRYYYYRYYRYYYRYYYYYYRYYRYRRYYYYY
YRYYRYYYRRYRYRYRYRRYYYRYYRYYRRYRYYYRYYRRY-RYYYYYYY
RRRYRYYRYYRYYRYRRRRYYYRYRRYYYYRRYRRYYYRRYYYRYYYRYY
YYRYRYYYYYRYYYRYYYYRRRYRRYYYYY---RRRYYYRRYYRYYYYRY
YY---YRRRYYYRRYRYYYYYRYYRYRYYYRYRYY-RYYRRYYYYYYRYR
RYYRYYYRRYYYRRRYYRYYYYYRYYYYYYRYRRYRYYYRYYYRRRRYYY
YYYRYYRYYYRRYYRYRYYRYRYRRYYYYRYYYYRYYRYYRRRYRYRYYY
YYYYRYYYRRRYYYYYYYRYYRYYYRYYRYRRYRYRYYYRYRRYYYRYYY
RRYRYRYRYYRRRYYYYYYYRRRYYYYRYRRYYYYRRYYYRYYYYRYYYY
YYYRRYYRYRYRYYRYYYRYRYYYYYRYRYRRYYRYYRYRRYYYYYYRYR
RYYRYYYYYRYRYRRRRYYYRYRYYRRYRRYYRRYRRYYYYRYYYYYRYR
RYRRYRRYRYYYRYYRRYRYRRYRYYYRYYYYRYRYYYYRYYYYYYYYYY
YRRYYYYRYYYRYRYRRYRYYYYRRYRYYYY---RYRYYYYYYYYYYYYR
YYYYYRRYRYRYRYYRRRRYYYYYRYYRYYYYRYRYYYYYYYRYYYRYYY
YYRYYRYRYYRRYRYYRYYYYYYYYYRRYRYRRRRRYRYRYYYYYYYYYR
RY-YRRRRRRYYYYRYRYYYRRRRRRRRRYRRYYYRYRRYRRRRRYRYYY
YYRYYRYRRYRYRRYR--RYRRRYRRRYRRYRYYYRYRRRYYYRRRYYYR
-YYYYYY-RYYRRRRRRRYRYYYYYYYRYY-RRRRYYRYRYRRRRYRYYY
YYRRYYYRRR---RYRRYRRRYRRYRYYYYRYRYRRYRRYYRYRRYYRYR
RRRYRRYRYYRRRYRRRYYRYYYRRYYRR--RYYYYYYYYYRRYYRYRYR
YRYYRYYYYYYRYRRYYYYYRRYRYRYYRRYRRYYRYRYRRRRYRRYRRR
RYRRRYRYYRYYRYYRRRYYYRRYYRYRRYRRRYYRYYYRRYRYYRYYYY
RRYYYYYRRRYYRYYYYRRRRYYRYYYYYYYRRYRYYYYYRYRYRYRYYR
RRRRRYRYYRYYYYYRRYRYYYRRRYYRYRRRYYRRRRYYRYYYYYRRYY
YYRRRRYYRRYRRYRYRRYRRYYYRYYYRRYRYYYYYRYRYRYRRRRRYR
RRRYRRRRYRRRYYRYYRRRRRYYYRYYRYYYYRRYYRYRRYRYY-----
---RRYYRYRYYRYYRRYRYYYRYRRRYRRRYRRRYRYYYRYRRYYYRYY
YYRYYRYYRYRYRRRYRRRYYYYYYYYRYYYYYYRYYRRYRRYYRRYYYY
RRYRYYYYYYYRYYRYYYRYYYYYRRYYYRYYYYYYYRRYRRYYYRRYYY
YRRYRYRYRRRRYYRYRRYYRYYYRYYRR-YYRYYYYYYYRYRYYYYYYR
YRYYRYYYYYYRRRRRRYRRYYYRYRYYYYYRYYRYRYRRYYYRRRRRYR
YYRYRYYYYYYYYRRYRYRYYYYYRYRRYRYYYRYYRRRYRYRRYYYYYR
RYYYYYYRRRRYRRYYYY-----------TTGA--AATATTATTTTTAT-
T-TTTTGTTATTT--TCATATTTAATAGAAATAACTTTATGGGTTTAGTG
TCTAAGTATGGTTTACAGAATTGATT-TTTACAATGATAGTTTAATAGTA
ACGTTAGTGGATTATGAAA--------TA--TATTTATAATACAAGAATA
AGTATCTTTATTTTAGAGTACCTTTTGTATCAGGGTTAATCAAAATTTTT
GTATTTATTT--TACTTATCTCGATTTGAGTTGAGTTACCTAGGAGTGAA
-GGTTAATGTGGAATATTTATCT-TTTATTTTTAGGTGGAAATGAAATGT
TATTCGTTTCTCAAGTTATCTAGTTTCTTAAGAAAAAA-TTTAATTTTTT
AGGATTACTG--TTCTTTTTTAATTTTAAAATTTGGATTAGTA-T--TTC
GTTAATTCTTTAGGGGATAAGCTCTGGAGATTAATT-ATTCTATAATTT-
-TAT--ATTTTTAATATAAAAGTAGGCTTTGAACCAGCCATCTTTTTG-A
TTACGTTTTAGTTCATTGT--TTTTT-ATTTTGATTT-TATAAGTTT-TT
TAGATTTTATATTAAGATGATAAATTTAATTTTATATTTTATGAAATAAT
GATTGAATTAGTA-TAGTTTATTT-GTATATTTT-TTTTTTCTTGATAAT
TTATTTTAAGGAACTAGGCAAATTT-----AATTCCCGCCTGTTTATCAA
AAACATGGCCTTTTGATTA-AAATTTAAGGTCTGGCCTGCTCACTGACTT
-G--------------------------------------------TTTT
AAAGAGCCGCGGTATTTTGACCGTGCAAA-GGTAGCATAATCATTAGTCT
CTTAATTAGAGGCTGGAATGAATGGTTTGACG-AGGAATTGACTGTCTCT
-ATTTAAT--ATCTAGAATTTAACTTTTGAGTTAAAAGGCTTAAATTTTT
CTTTAGGACGAGAAGACCCTATAGAGCTTAATATATAATTTTTATATAGT
T-TTTAGGTTGTTT--TCCTA-TATTTAATTTAAT--ATATTCTGTTGGG
GTGACATGAAGGATAATTAAACCCTTC--ATTATTAA-AT-CATTGATTT
ATG--TTATTTT--GATCCATAATTTATGATCATAAGATTAAGTTACCTT
AGGGATAACAGCGTAATTGTTTTAGAGAGCTCAAATCGACAAAGCAGATT
GCGACCTCGATGTTGGATTAAGAAAAATG---CTAGGTGCAGTAGCTTAG
TA-ATTAGGTCTGTTCGACCTTTAAATTCTTACATGATCTGAGTTCAGAC
CGGCGTGAGCCAG-GTCGGTTTCTATCCTAAGATA-TT-TAAATTTGCAT
TAGTACGAAAGGACCGTGTGAATAAAATAATTTTA-TTATT-ATTTGATT
AATATTAATTGTTT----------------TATTGTTTTTAGGGGGTTTT
TTTTACTGATGATGTTCAGTCCATTATTTGAAAGTTTTATTCTTGCTTAT
TT-GTTCATTTTTTCTTTATGTTATATGCAAGTTT-----------TGTT
TTAACTAAAT--GTTCT---T-TTTGCAGTAATTTGATTTAATTA--TCA
AGTGATTTTGGAATTAGTAATTG-GTTTAGTGTCGGCATAATTCGTGCCA
GCAGCCGCGGTTATACGATTGA-TGCAAGTGAATATTTTTGG-TTTA--A
-CAGTTGTTTATATTTTGAAGGGTTTAAATTTAAA-TTTATAAGGTGAAA
TTTTAAAATTTTTAAATAGCTCTTATTAT--GAA---------CCTGTGA
AACTTAAATTATAAACTAGGATTAGATACC-CTATTATTTTAAGTG-TAA
ATATTAT-TTACCTGGGTACTATTAGTTAAGATCTTTAAACCCAAAGAAT
TTGGCGGTACCTCATTCCATTC-AGAGGAACCTACCCCGTGATTGATAGT
ACACGATTTACTTTACTTAAT------CTATTTGTTTGTATATCTCCGTT
ATCAGAAAATCTTTTTAGAGTTATAA--TTTTCAAGATTCATGATTTT-G
AAGTATTTCAGGTCAAGGTGCAGC-TTATGATTAAGAGGA-GGTGGGTTA
CAATAAATT-TTTGTTTATTACGGTTTCTT-TAATGAAATATTTTGGATT
AAGGTGGATTTGACAGTAAT-TTGATTTATTTAATTCTTTTGATACTGGC
TCTGAGGTGTGTACACATCGCCCGTCGCTCTCATTATTGATTATTTTTGT
TTATATTTATTTATATTATTGAATCAAGTTAGATGAGATAAGTCGTAACA
TAGTAGATGTACTGGAAAGTGTATCTGGAAAGTTTGAT--
>Gomphocerus_sibiricus
AAAATAACCTCTTTAAGAACTATTATTTGGTAGCGAATCTTACATGAAAA
AAAAGTGAATTAGCGAGTAATCTTATCACA--ATAAATGAATACTAAATT
ATTTAAGGGCTCTTTCGGAAGTATAATTACAATCAAGCAAGTTTTACCAA
TATTGAATAATAGGAGGCACATTACACGTTTAACTGTAAATTGGAGAGTG
CTTTGTTTCAAATGT---ATAAAACTATACATAGAAGAAGAATGATCTTT
TCGGCCCTTGTCCATAAACTCAGAAAATAAAAAGGCAAAATT-TTTCAAT
TGTA---CTTTGATTTTAAAAA-AAATGTCTAGGATAAGTATTTACATTC
AA---CCATTTTAACAGAGATTTATGGTGGAGGATAAAAACGGCGCCGTA
AGGGCATAGAAAGCGTGAATTAGACAAAGGTGATTGCTAAGGCGAGTCCA
AA-AATTCTCCTTACTAGTTAGGAGGGAGTAGTCCCGGGAGCGGGTGGCG
ATTTCTGGGTTATGGGATAAAGAAACTGGAACGCACCTGTTGGAAGCCTC
TTTCGCGGGAAATTAGCATAATTTG-CGGGGGCACTCCTTTTTGCCGGTA
TACCGTGAATCAGTCGAGAAGTTGATGAATGATTAGTAGTAGTGCCATAG
GAGGGACGTTATGAAAAGGCAGAAGTATCGACTGAATATACCTTTGCGTA
TTTAAGGTAGTGTGATTCGAGTCGATTGGGCTCTGTTAGGGTGAAGGAAC
TTCTTAGTAAAAATTAACTAAATAGGACATTCCCTCGTGGACCCTTGTCG
GTATTAGGTAAGTAATAGGAAATATAATGAAAAACAAATAGAAAATAGTT
CAACCGGCATTGTCAATATAGATTATTTCGAGTCTAGCTTTTCGCAAGGT
TTAAGAGGTTTATATAAATAACAATCGATAGAATAATCGAATATAGTCTC
CTTTCCGGTGGGAAAAAAAGCCTTTATGTTGTG-GGGTAATAACGAGCGA
GGTCTCGGGACAATCAAAGGCATAAGTGGTCTTGGCGCGAAAGGACGCTA
CGATAAACCG-TTTGCTTGATGGACATACAGAGAATGATTAATTTAAA--
ACCATCCATTTCTATTTAAAACTACAATTTTACGAAAAAAAAAAAAAGCA
TAT-AAAATTTATGCTAAATAATAATAAATAGTTCACTATTTATTCAAAA
TAAAATATCAGTAATTGCATTAGAATATATATAAATTAATAGCTCTATAA
AACTATATAAGTCATTATATTGTAACAACATGCTGCCGACCGCATTAGTA
GAAAAAACCGATGGCTGGAAAGGCTTTATTGAAGCAATAACATATAAGCA
ACCACGTGGGAACGTGTTATAATTTAGGT---ATAACTACCTCAGGTACT
CTAGGAGGAGTGTGTGATTCTTAAATTAAGTAAATTAAACTTCGGGCGGA
TCGTCAGTGTAGCCTGAATTAGTGGTTTCTTTTGTTAAATGCAAGCGAAT
CCAGAACTACACACTCAAGACCGTGGAGATGCCACAGTACACGCCGCTTA
GCCGTTTATTCGTGTTGGCTAAGGGGTGTATTGGAGTCGTCGAAGAATTA
TTTGCCAAACTTCACCTGTGGGGTTTCTGGGGTTTTTATATTTGA-----
---ATATTAAACAATAGCAAGATAGAACTAATAAGCGAATCTGTGTGCAA
TGCACTTCCTTCAGGATTATGGGAGCATCAGAAAAATAAGATAATAATTA
TGTTAGTTTGTACGGCCTGG------ATTTATTTTTCTAATGTAGGATTT
ATGTAGTAGTGCTATAGTAGGAATATGTATCATATTGATATTTGATTAGG
TATGGAAAACTAAAGTATACTAGCTAAACATAAAATGTTGTGTGTTTTGA
TTCAGATTAGGATAGTTACAGGGGATATAGTATATGGTATATTTGTATG-
TTGAAGAAATAACGGAAAAGCACTTTTCCGGAGGCAAGTGTGCTTACGAG
GGTTTACTACACGGTATGTTTTTAGTAAAAAGGTGGATGTGTAAAAGCTA
TACCTTAAAATTAGTTACGTTCTTTCGTTAGTTTATGGTAACATAGTCGA
ATAGTAGATACTATGTTTGTATTTTGACTTGGTTTAGTACGAGTTATAAT
TAT-TTTATAGTAGTTTTCTTTTTATGGAATTTATTTAGAATTATTGATT
-TTTGGTGGATTTTTATCACTAAATCTTTATTAATAGGTGGTTGTTTTAA
ATTTGTTTTAT-TTTGATTGTATTACTCTAGTAATTCTAAGTTTTATTGT
GTGGCTGGCGTTATTATTAATACATTGTATAATTTATATTATATTATTTT
---ATATTTAAGTTATCTTTTG---TTTTGCTTATTTATATAAT-TTTGG
TAAAA-TTTGTGTCTTATATTATTATTTAAACAGTGTTTTTCTATTGTAG
TTTTAATTTTTTATATT--TATTGTATACATCTATGTGTCCGCTCGGTTT
ATTATGGATCTTTGTTAATGATGACTTCTTTGTGTTTTATTATAATGTTG
AACATTGCCTCCAGCAGGCATGAAACGGGTCATTGTGATTGAAAA-TTGA
ATATTTTTTATTGGGAGATATTCCGGTATTAGTTTGGCAAAGAGGTAAAA
TTGTAGTTTTAAGCGTTTTGTTTTTAAATGCTGACATTAAAGAAACACAA
GCTTTCTATTAAGGCCTTATAGGTATTAAAATTTATATTGTATTTTTAGG
TATTATTTTCCGTTTAGGTATTTGTTCGTCTTCTCTTCTAATTTAGATTT
A---ATATTATATTTTTTTGGTGTTTACACTCAGTTATGTAGCTTTATAA
GTCAGTGTGTTTCGATTGTTGTGGGTGCTGTGTAACTCGAGTTATTGTTT
TAAAAAAAGTTAAAAAATAATA-CCATAAATAAACATAGGTAAGAAAGAT
TCTTATTCATCGGATGTTATAAAAGTAGTTACATAA--AGATAAGAAAAA
AATAGGGAAATTGTAAAAGA-AAAAAA-AATCGAAATTGATTAACATAAA
AAAAAATCTCGTGGGGAAAAAACGCATAAG---AAACTCTACCCAAATAA
TTCGTCGCAAATGTTATGTTCGTTTAACAGAGTTGGACTACAAGAGTAA-
--GCATCGGAAGTAACATCGAGGTATTATATTCGGCGATTGTTATACATG
AGAAATTTGAGAGTAGTGTCTGCATTTGGAGAAATTTGACTCTAATGCTG
TGGCGGGAAATACTTATCTGTCTGAGGAGGACTTTTCCAGTAACAGTAAA
AGAACTCCTTATAGTAATGAAATTTATCTTAACTATGGCGATGCGACCGA
CGCACCGTTTTTGTGATCTACAATGGGAGTTTTAAATAATCTTAAACTCG
ACTTCAACATTTAAGAGGTCTATAGACCGGGCTAAAGCATAAATTTTTTA
AACGGTATGAAAAAA--------ATTGTTATATATCCTAATGTAAGGTTA
TTGCAGTGTACACAGCAAGGTGGACCCTAGGAACGTAGCCACAATATTCT
TTTCATATAATTAGTAATCTTATATTTTTGTTTTTTTAACGGTAGAAGGT
TTATATTTTGTTCTGGCAATTGGATGTATTTTAATAGATAATGTAATCT-
TTTTAAATTCTGTTTTGTTTGGAACACTGTGGGGTGCTAGTAAGTGGGGT
ATATTGGTAAAGTAAATTATATTGGGTTTTTTTAAAGTATTTTATGCGAT
CCTCTGATATTGTAATTCTTTATTATTAGTAATTAATA--TAAACAATTT
TCTTTTGCTTCTCCACGTGTGTGTATATTCTTCTTCAGAAATTAACCTAA
TTTACTCCCTTTTCTTTTAT--AATTGGAAATTCCTTTGCGTTTATGCCC
TATGTCATTGCCGGTAGTTTTCGAATCCTTTTCAGTATACTTTTTATTGT
ATGCTGGTAACCTAATTCACCTGATGGTTGCTTTGAATGATATTTACTTG
TTTTT---TTAGTATCTTAATACCAATACATATTTTTCTTCTGGTCCTTG
TTCAGTTTATTTAAATCCTTCTTTTTCCTCTA-AATGTGTCTTT---TCA
CAACGCTGTACA-ACTTTTCTTTTTCCTGTTGCCCTTCTTGC---CAAGT
TCCAAAATGCTATTTGCGCGTTGCCTGTTTGCATGACGCTTGAAATAATT
TCCACTTTTTTTTTCTTTGGTGAGTTCTTTGCCATCTCGTAA-TGTGTTC
CCTCTTTCCCTTAAGCGCGGCTACCTCGCTCAGGGCTATCTTCTATCGTC
CTTGCTATTCCCTATGCAGTCTAACCTTTGCTTTCCTTTTTCTCTTCGCT
CTTTCAGATACCTTA-CCGGGACTTAAATTGTTGACATATTTTCGTGTTC
ATTGAAGGATACTGCTGTTACTTCTGTTGTTTGCAATTCTGTATACGCAT
CCCCTTTCTCCGTATTGGTCCTAGCATATACCTTGCTGTTTTTCTGGTCG
TTTCACCTATTTAACAATTCATAATTCTGCTTCTTGGTTAGACTTCGTCT
AACGTATATCTTTTGTATCTTCAATTGTCGTCGGACAACACACCGATTCG
TGCTTCTTGTCTTTTTTGAGTTTAGCTTTGAATAGCCAGTAAACCCAAGA
CATCTTCGTTCCGTATCTAAGCCCTTAATCTTAAACTTTTTTTCTTTGAC
TGACTTTATCAGATTAGATTACTGCCTCCTCTTTTCTCCTGTTATTAACT
ACTTCTACTGGAGAGGAAACATT-ATATACATCCAGATATAGTGTTATAA
GCTTCTACATGTTCGCCATTACGCTCCTGTATACCCGGTAAGCTCTAGCG
-TTTGAGCATGGCAAGTTCTTTAGCCTATTTAGTCATT--TCATCCTTGT
CTTTTTCTCTTTTAATATTCTACATTAGCAATTTAGAAACGAG-TTCATT
CCTACCCATTATCTAGCGCTTGTTTTCCTTGTTCCGTATTGAATATCTAA
ATACTTGGACTAGCCTTTTCTTTTTTTAATTGTTCATTCGCGATCTCTCT
CTCTGTGTTTTGGTAACAATTCATTCAGCCCTTTCTTTTTACTGATTGCG
CTCTGTCCATTCGATTTCTTGACGCCTCCATTCTTTTGATTTTTTACCTC
TTACATTCTTGCTACGATA---TTCCACAACTATTAAGCGCTCGCTGCTT
TTCGTCATTATTATATTTTGTTTCTTCTTAGGGATTGAGCAAGTACGTTC
TGTGGGTTTTTCCATTTTTCTTGCTTGGGTCCCTATGTTGCCTGTACTAC
TATCTTACCTTTCCGTCTCGCAAGTTACAACACTAGTTTCTTTGTATCTT
ACAAAGACCTCTCACTAGCCTTTCCGTAGTATTTGCTTTCCCTCGATTAA
TCCAAATGTACCCGAGATTATTGTTTATCTAGGGA--------TTTTCCG
TTTGTTTCTTTTTTCCTTCAATTAAGAAGCCTAGGTACAGCCGTCTCTGT
TTTCTTTTTTATATCTTTCTTTTTACCATCTGCTCCCTTTTTTTGGTAAA
GAAGCTAGCA------TGCTGTTCTTTGGCTTTTTGTAATTTAAGTTTAG
ATTGTAGCTTTCCTTTAGTCTTTTCTTTATCCTTTAAGAAATCGATATAG
TTTTTTTTTTCTGTTTTGCATTGTTTGGAGTGTTCAGTTTAAAATACAGC
GTTCCTCAGTGATCTTTCTCGTTATGGGAATAAAATTGA-CTATATTCTT
TTTCCTCAGCATCTCCGTCCCTCCCCCTCCTTACCCTTCCGTATTTGTGC
TTTTAAGGGTTTTTGGTCTTTCGTGCATATATAGTTCTCCTGATTTTTGT
TCTGATATCTTATTCACTTACTTTTGCGCTTAATAACAATGTTGCTTATT
CTCCTGTATCGTCTAGTCTTCGTACAATTTATTGTGGTAGATT-TATTCC
GTCCCACTGTTAACTCGAAATACGTCTAAGGATTCTGTTC-TTTCTTGGG
TTCGTTTCTCATTTTCAATGTTCTTCTCTGCATGAATCATATCAATTCTA
T-TCTTGTCGCTGTTCATCCGTTGATCTGTGAACCACTAAGGGATTGGAG
TAGTTTATTAATAATAACATATATTCTTTGTTTTTTTTTT---TTAATTT
TTTTCCTGTTGG---AGGTTACTTTTCGTTTTTT-ACACATATTG-AGTG
TAATCTGTTTTGTGTGCTTTCCGGTTATCCAACGTTTCTTTTTTTTTAGC
TCGTGTT--ATTTACGTTCCTTTTTGGGAACAATACGTATTTACTTCGTC
TTTTTTGTAATCACTAGCTTTATGAAATTTATTTTTCTTTATCTTTTATG
TCACATGCCTCGGTTTCGTTTATGGAGTTGTTATT-TTGTATAATGTCTG
TCGGTTTGTTGTGATATACTTCACCTCATGTTTGGTTCTAGGGGTGCTCT
TTGAGTGCCGTTGTCATTAAGTGGGGTTTAAGTTATTCGTCTGGTTTGCC
ATCCCCCTATTGATGTTAGTTCGCCTGTTTTTTTCTTGCTACTATACACA
AGCAATGTACGCTGATGAAATTTTAGTCTATTGTAGAATAT---TATTCT
TCCTTTATCGTATTCCAGAATTTTTTGTAATTTCTTTTTTTTTTATAAAA
TTCTTTTTTCTGAGCTGTCTTTCTTGCAGAATTACTTTCTGTTATTTTCT
CATTATATTATA-ACTCTTTTTTTACTTTGTTCGCTTAGTGTCATTTTCT
TGGTTTTTTATCGTCCAATTACACTT--GTTCTTTTTTCCTTTTTAAATT
TTACTAACAC-CATAAC-TAAAATCTCTAATAATCCTCCCTTTTTTATTT
CTTCTTATCATAAGCTGATA---TAACTGTAACTTATTAACTTATCCCCA
TCTGGATGCTTGTGTTTATTCGTTTCTAACCATATCTGG---TATGAATA
AGGTTGCTACAGCATTTTGTATATGGGTAAGCTTATACGTTGCTTTTTTT
CCCTTGATTCGGATGTGGCCTTCATTCCTCATTCATTAGTGGGTCTAACC
TAGTTCTATTTCTTTTCTCCTATTTTAACGCGACTGTAGATAATCTACAT
CTAACTCTTTTTCTTTTTGTTACATTGACAATTCCACTTCCTATACAGAT
TTCACTTGCTCAATGGTTCTTTCTGTTTTTCTAAACATGGTATACTAATT
TGTTTTTTTTTCGTGAGCTAACATTCGATTCTTATCATTTATATCATGAA
TTAAA--------TAAATTTTTTATTTTTTGTTTGTCTTCTTAGATTGAT
ATGAGCAATGTTGTCACTGACTATTGAAACTCTTCAATTAATCCTTATTT
CTTTGTTTCATCATGCTCAGTTTTTGGCGTGTACTTTCGGCCACAACTTG
CTGCTCACTCAATGTCTTTTCTTTTTGGTATTATTAAAT-AGGTTTTCTC
TCTGGTCCGTCACAGCCTATCAGACACTCGTATAAGCGGTCTTTTCAACG
TTTTGTTTCTTTTGGATACACTTTATCTTCTTTTGTGGCTCGTGAAATTA
TCGAGTTCTCTATTTTTTGTATTTTAAT--RYYYYRRYYYRRRRRRRRYR
YYRRYYRYRYRRRRRYYRYRYYYRRRYRRYRRRYRRRYRYYYYRRRRRRR
RRYYYRRYRR--RYRYRRRRYRYRYRRYRRRRRRRYRYYRYYYRYRRRRR
RRRRYYYRYRRRRRRYYYRRYRYYYYRRRRYYYRYYYRRYYYRRRRRYYR
RRRRRYRRYRRYYYRYRRYRRRYYRRYRRRRYYRYYRRRRRYRYR---RY
RYRYRRRRYRYYRRYYRRRRYRYYRYRRRRRRYYRYYYRRYRYRRYYYRR
YYRYYRYRYRRYRRRRRYYRRY-YYRRYRYRRRY---RRYRRYYRRRRYR
YR-RRRRYRYYRRRYRRRRRYYRRRRYRRRRY---RRRRRYRRYYRYYRY
RYYRYRRRYRRRYRRRRRYYYRRYRRRRYRYRYYRYYYYYYRRYRYRRYY
YRRRYYRYRRYYYRRYRRRYRRRYRYYRRRYY-RYYRYRRRRRYYRYRRR
RRYYYRRRRRRYYYYYRRRYRYRRRRRYRYYYRRYRRYYRRYRRRYYYYR
YRYYRRRRRRRRYRRRRYYRRRRYRRYRRRRRRRRRRRRYYRRRYYRYRY
YRYYY-YRYYRYRYYYRYRYRYYRYYRYYYRYRRRYYYYRYYRYRRYRRY
RRYRYRRRYYRRRRYRRRRYYRRRYYRYRRRRYYYRRYYYRRRRRYYRRR
RRYRRYRRRRYYYRRRYYYYYRRRRYYRYYYRYRYRRRRRRYRRYRYYYY
YRYYYYYYRRYYYYYRYRRRRYRYRRYYYRRYYRYRRRRRYYRRRRYRYY
YRYYRRYYRYYYRYYYRRRRRRRRYYYYRYRYRRRYRYYYRRYRYRYRRY
YRYYRYRRRRRYRYRYYRYRRYRYRRRRRRRYYRYRRYRYRRRRRYRRYR
RRRRYRRRRYRYYYRRRRRRYYYYYYRYRRRRYYRYYRYRRRYRRRYRRR
YRYRRYRYRYRRYRRRRRYYRRYYYRRRRRRRRYYRYYRRYRRYRYRRYR
RRRYRRYRYYYYR-YRRYYRYRRRRRYYRYYRYRRRYYYYYRYRRRYYRY
RYRYYRRYYRYRRRRYYYRYRYYYRYYRRYRRRYRYYRRR-RYYYRYRRY
YRRYYRYRRYYYRRYRRYRYYRRRYRYR--YYRRRRYRRYRRYYRYYYRR
YRYYRRYYYYYRYYYYRYRRRRRRRRRYRYRRR-RRRYRYYYYYRRYYYY
YYRRYRYRRYYRRRYYRRRYRRRRRRYYYRRYRRYRYRYYRYRRRRRYRR
YYRRRYYYYRYYYRRRYYYYRRRYRYYYRRYRYRRRRYRYRRYRRRRYRR
YRRYYYYYYRYYYRYRRRRRRRYRRYRRRYRRYRYYYRRRYRYYRRRRYR
YYRYRRRRRRRYRRRRRRRYRYRRRYYRRRRYRYRRRRRYRYRRYRYRYR
RRRYYRRYY---RRRYYRYYRYYRRYYRYRRRRRRYRRRYRYRRRYRRYY
RYYRYRYYYRYRYRRRRRYRRRRYRRRRRYYRRRYRRYYRYYRRRRRYRY
YRRRYRYYRRYYRRYYRRRRRRRYRYRRRRYYRRYRYYYYRRYRRYYRYY
YRYRRYYRRRYYYRRRRYYYYRRYRYRYYRYRRYRYYRRRRRYRYRRRRY
YYYYRRYRRRYYYYRRYYYRYRYYRRYYRYRYRRRYRRYRYRYYYYYRYR
YRRRYRYYRYRYRRYRYYRYYRRYR--------YRYRRRRYRYRYYRRRR
YRRYRRYRRRRRYYYRRRRRRYRYYYYRRRRYRRRYRYRYYRYRRYYRYY
YRRYRRYRRYRYYRRRRYYRRRRRYRRYYYRRRRRRRYYRRYRRYRRRRY
------YYRRYYYYRYYYRYYYYYRYYYYRRYYYRYYYRRRYYRRYYYRR
YRYYYYRRRYYYYRYYYRYYYYRYYYYRRYYRYYRRYRYYYYRYYRRYYY
YRYYRYYYRYRYYYRRYRYRRRRYYYYRYYYYYYRRYYYYYRRYYRRYRY
YYYYYRYYYYRRRYYYYRYYYYYYYYYYY-YYRRRYYYRRYYYYYRYRRY
RYYYYYRYRRYRYYYYYYYYRYYYYYYYYYYYYRRYYYYYRRYYYYYYRY
RRRYYYRYRYRYYYRYYYRYYRRRYYYYYYRYRYYRRRRYRYRYYRRYYY
YYRRYYYRYRYRRYRYRYRRYYYRRYYRYYYYRYRYYYYRYRYYYYYYRY
RRRRYYYYYRRYYYRRYRYYRRYYRRRYYYYYY-RYYYRYYRYYYYYYYR
YYYYRRRYYYYYYYYYYYYRRYYYYYYRRY-RYYYYYYYRRRYRRYYYYY
YRYYRYYYRRYRRYYRYYRRRYRYYYYRYYYYYYYRYYRYY-RYYYRYYY
RRRYRYYYRYYYYRYRYRRRYYYRRRYYYYYRYRRYRYRYRYRRYYYRYY
YYRYRYYRYYRYYRRYYYYRRYYRRRRYYR---RRRYRRRYRYRYYYYYR
YY---YRRRYYYRRYRYYYYYRYY-YYYYYRYRYR-YYYRYYYYYYRRYR
RYYRYYYRRYYYRYRYYRYYYYRYYYYYYYRYRRYRYYYYYYYRYRR--Y
YYRRYRRYYRRYRYRYRYYRYRYRRYYRYRYYYYRYRRRYRRRYRYRYYY
YYRYYYYYRRYYYYYYYYRYYYYYYRRYRRRRRRYRYYYYYYRYYYRYYR
YYRRYYRRYRYRRYYYYYYYYRRYY-YRYRRYYYYRRYRYRYYYYYYRYY
YYYRYYRYYRYYYRYYYYRRRYYYYRRYRYRRYYRYYYYRRYYYYRYYYY
RYYRRYYYYRYRRRRRRRYYRRRYYRRRRRYYRRYYYRRRYRYYYYRRYR
RYRRYRRYRYRYRYYYRYRYRYYRYYYRYYYRRYRYYYRRYYYYYRRYYY
YYRYYYRRYYRRYRYRRYRYYRYRRYYYYYY---RYRYYYYYYRRRYYYY
YYYYYRRYRYRYRYRRRRRYYYYYRYRRYYYYYYRYYYYYYYYRYYRYYY
YYRYYRYYYYRYYRYYYYYYYYYYYYYRYRYRYRRYYRRRRYRRYYYYYR
RY-YYRRRRRYYYYRYYYYYRYRRRRRRYYRRYYYRYRRYYYYRRYRYYY
YRRYRRYRRYRYRYYY--RYYRRYRRYYYRRRRYYRYRRRYRYRYRYRRY
-RYYYYR-YYYRRRYRYRYRRYYRRRRYYYRRRRRRYRYYRRRRRRRYYY
YYRRYYRRRY---RYRYRRRRYRRYRYYYYYRYYRRRRRYYYYRRYYRYR
RRRYRYYRYYYRRYRYRYYYYYYRRRYRR---YYYYRYYYYYRYYRRRYR
YRRYRYYYYYYRYRRRRYYYYRYRYRYRRRYRRYYRYRYRRYRYRRYYRY
RRRRYYRRRRRYRYRRRRYRYRRRYRYRRRRRRYYYYYRRRYYYYRYYYY
RRYRYRYRYRYYRYYRYRRYRYYRYRRYYYYYRYYYYYYYRYRYRYRYRY
RRYRRYRRYRYYYYYRRYRYYYRRRYYYYRRRYYRRRRYYRYYYYYRRYY
YYRRRRYYRRYRRYYYRRYRRYYYRRRYYRYRYYYYYRYRYRRRRYYYYR
RRRYRRRRYRRYYYRRRRYRRYYYYYYYRYYYYRYYRRYRRYRYY-----
---RYYYRRRYYRYYYYRYYYYRYYRYYRYRRRRRRYYYYRYRRYRYRYR
YYYYYRYYYYYYRRYYRRRRYYYRYYYRYYYYYYYYYRRYYRYYRRYYYY
RYYRYRYYYRYRYYRYYYRRYYYYRRYYYRRYYRYYRRRYYRYYYYRYYY
YRRRRYRYRRYRYYRYYYYYRRYYRYYRY-YYRYYYYYYYRYRYYYYYYR
RRYYYYYYYYYRYRYRRYYYYYYRYYYYRYYRYYRYRYYRYYYRYRRRYR
YYRYYYYYYYYYYYRYYYRRYRYYRYYRYRYYYYYYRRRYRYRRYYRYRY
RYYYYYYYYYRYRRYRYY--------AGATTTAT-TATATTATTTTTTA-
T-TTTTGTTTATTTT-ATTATTTAATAGAAATAACTTTATTTTAT-TTTG
TCTTAGTATATTTTAATGAATTGATT-AAAATTATAATAGTTAATTAGTA
ATGTAATTGGATTATGAAA--------TATTATTTTAAA---TTAATAAA
AGTAGATTTTTTTTATTGTACCTTTTGTATCAGGGTTTATCAATATTTTA
GTATGTATAT---ACTACTCTCGATTTGGGTTGATCTATAAACAAATAAT
-ATTTAATGTGTTATAATTATTA-ATAATTTGTTTATAGAAATGAAATGT
TATTCGTTTCCTAAGGTTTCTAGTTTCTTAAGAAAAAA-TTTAATTTTTT
ATGTTTAATG---TTTTATTTAATTTTTTAATTATAAATATTA-A--ACT
ATTTATTTTTAAGGGGATAAGCTCTTAAAT-GAAT--ATTCTATAATTT-
-ATTTGATT-TTAATGTAATAATAAGCTTTAAATCAGCTATTTTTAAG-A
TTACGTTTTAGTTCATTAT--TATTA-ATTATGATTT-TATAATTAT-TT
TAGATTTTTTATTAAGATAATTAATTTAATGTTTAAATTTTTGTAATAAT
GATTGAATTAGTA-TATTTATTTT-GTTTATAATATTTTTTGTTATTAAT
TTATTATAAGGAACTAGGCAAA-TT-----AATTTCCGCCTGTTTATCAA
AAACATGTCCTCTTGATAA-TGTTTTGAGGTCTGGCCTGCTCACTGAAAA
----------------------------------------------TTTT
AAAGAGCCGCGGTATTTTGACCGTGCAAA-GGTAGCATAATCATTAGTCT
CTTAATTAGAGGCTGGAATGAATGGCTTGACG-AGAAATTAACTGTCTCT
-TAATAAA--TTTTAAAATTTAACTTTTGAGTTAAAAGGCTTAAATTTTT
CTTTAGGACGAGAAGACCCTATAGAGCTTAACATTTAAATTAAATATTTT
T-TTAAGATGGTCT--TTTTA-TATTTAATG-GTA--ATGTTTTGTTGGG
GTGACATGAAGAATTAATAAACTCTTT--ATTATAAA-AT-CATTGATTT
ATG--TTTATTTT-GATCCATAATTTATGATCATAAGATCAAGTTACCTT
AGGGATAACAGCGTAATTGTTTTTTAGAGCTCATATTGACAAAGCAGATT
GCGACCTCGATGTTGGATTAAGAAAAATT---TTGGGTGCAGTAGCTCAA
TA-ATTAGGTCTGTTCGACCTTTAAATTCTTACATGATCTGAGTTCAGAC
CGGCGTGAGCCAG-GTCGGTTTCTATCCTAAGATTTAA-TAAATTCATAT
TAGTACGAAAGGACCATATGAATGGAATAATTTTT-TTCTA-TTTTGATT
AAAGTTAATTTTA-----------------GTTTGAGATCGGAATTTTCT
ATTTTTAATAAACCGGGTGGTTTTTTTGGAAAAGTTTTATTCTTGCTTAT
TT-ATTCATTTTTTCTTTATATTATATGCAAGTTT-----------TGTT
AAA-CTAAAA--GTTCT---T-TTTGCAGTGATTTGATTTAATTA--TTA
AGTAATTTTGGAATTAGTAATTG-ATTTAGTATTGGCATAATTCGTGCCA
GCAGCCGCGGTTATACGATTAA-TGCAAGTGAATATATTTGG-TTAA--A
ACAGTTATTTTTATATTTA-GGATTAATTTAGAAA-TTTATAAGGTGAAA
TTTTAAAATTTTTTTATAATTCTTATTTTAGGAT---------TCTGTGA
AACTTAAATAATAAACTAGGATTAGATACC-CTATTATTTTAAGTG-TTA
ATTTTGC-TTACCTGGGTAGTATTAGTTAGGATCTTAAAACCCAAAGAAT
TTGGCGGTATCTCATTCCATTT-AGAGGAACCTACCCCGTAATTGATAAT
ACACGATTAACTTTACTTAAT------TTATTTGTTTGTATATCTCCGTT
ATCAGAAAATCTTTTTGGAGTTATAA--TTTTCTTAATTTGTAATTTT-A
AAATATTTCAGGTCAAGGTGCAGC-TTATAATTAAGAGGA-GGTGGGTTA
CAATAAATT-TTAGTTTATTACGTATTTGA-TAGTGGAATACTATTAATG
AAGGTGGATTTAATAGTAAT-TTAATTTATTTAATTTAATTGATATTGGC
TCTGGGGTGTGTACACATCGCCCGTCACTCTCATTATTGATTA-----AT
CTATTTTAATTTA-AAGTTAGTTTCAATTTAGATGAGATAAGTCGTAACA
TAGTAGATGTACTGGAAAGTGTATCTAGAAAG-TTAATC-
>Locusta_migratoria
ATAATAACCTCTTTAAGATCTATTACTTGATAGCGAATCTAACATAGAAA
TAAAGCGAATTAACTAGTAATTATATAACA--ATAATTGAAAACTAAAAT
AAAAAAGGGCTCTTCCGGATTAATAATCACAATCAAGCAAAATTTAAAAA
TCTGGAAAGAAGGGAGGTACATCCCACGTTTAACCGTAAATAAAAGAATG
TTTTATTATAGAAAT---ATAAAATTTTACATTGATTAAGAATAAAATCT
TCGGCCCACGTCCATAGACTTAGAAAAGTGTTAAATAAAATT-TTACAAT
TGAA---ACCAGATTCAAAAAA-ATGGGCCACTAATAAGTATATATATTC
AT---ACATTTTAACAGAGACTTATGGTGGAGGATAAAAACGGTGCCGAA
AAGGCCTAGAAAGCGTGAATTAGACAAAGGTGATTGCTAAGGCGAGTCCA
AA-AATTTTCCTTACCCATTGGGAGGGAGTAGTCCCGAGAGCAGGTGGTG
ATTTCCGGGTTATGGAATAAAGAAACTAAAACGCACTTGTTGGAAGTTCT
TTTCGTGGGAAATTAGCACAATTTG-CGGGGGCATTCCTTTTTGCCGGTA
TATCGTGAATCAGTCGAGAAGTTGAAGAATGATTAGTAGTAGTGCCATAG
GAGGGACGTTATGAAAAGGCAGAAGTATAGATTGAATATACCTTTGTGTA
TCTAAGGTAGCGCGATTCGAGTCGATTGGGCTCTGTTAGGGTGAAGGAAC
TTCTTAGTAAAAATCAACTAAATAGGATATTCCCTCGTGGACCCTTGTCG
GTATTAGATAAGTAATAAGAAATATAATGAAAACCAGTATAAAAATAGTT
CAACCGGCATTGCCCAAT-AGATTATTTCGGGTCTAGCTTTTCGCAAAGC
TTAAAAGGTTCATATTAATAACAACCGCTAGAATAGCCGAATATAGTCTT
CTCTTCGGTTGGAAAAAAAGCCTTTATGTTGTA-AGGTGATAACGAGTAA
GGTCCTGGGACAATCAAAGGCGTAAGTGGCCTTGGCGTGTAAGGACGCCA
CGATAAACCG-CTTGCTTGATGGACATACAGAGAATAACTAATTTAAA--
ACCATCAATTTCTAATTAAAATTACTATTTTACA-AAAAAAAAAAAAAAA
TAT-AAAACTTATGCTAATTATTTATAAATCGCTTACTATTTACTCAAAT
TAAAACATCAGTAATTGAATTCGTACACATATAAATTAATAGTTCTATAA
AACAATATTAGTCATAATATTGTAAAAACATACCGCCGACAGCATTAGCA
GAAAAGACCGACGGCTGGAAAGGCCTTATTGAAGCTCAAAAATTCAAGCA
TCTACGTGGGAACGTGTTACAATTTAGGT---ATAAAAACCTCAGGTACT
CTAGGAGGAACATGAAATTCATAAATTAAGAAGAGTAAACTTCGGGCGGA
TCGCCAATGTAGCCTGAATTAGTGGTTTGTTTTGTTAAATGCAAGCGAAT
CCAGACCTACACACCCAAGATCGTGGAAATGCCAAAGTACTCGTCGTTTA
GATGTTTATTCATGTTGGCTAAGGGGTGTATTGGAGTCGCCGAAGAATTT
ATCACCAAACTTTACCTGTGGGGTTTCTGGGGTTTTTTTATTTGA-----
---AAATAAAAAAATTTCAAGATTGAACTAATAAGCGAATCTGTGTGCA-
-TAACTTACTTCAGGATCATGGGAGTATCAGAAAAATAAAGTATTAACTA
AACTGGCTTGTACGGCATGA------ATTTATTTTTTTAATTTATGATTT
AAGTATTAGTGTTATAATAGGAATAAGTATTGTATTGATATTTGATTAAG
TACAGAAAACTAAAGTATATTAGTTAAACATAAATTGTGGTGTGTTTTGA
TTCAGATTAGGATAGTTACAGGGGATATATTATATGATATATTTTTATG-
TTGAAAAATTAACGGAAAAGCACTTTTCCGGAGGCACGTGTGCTTACGAG
GGTTTACTACATAGTGTGTTACTAGTTAATATGCGGATGTGTAAAAGCTA
TACCGTAAAATTAGTTGCGTTCTTACGTTAGTTTATGGTAACATCGTCGA
CTAGTAACTACTATATTAGTATTTTGACTTGGTTTAGTACGAGTTATGAT
TATTCTTTTAGTAGTTTTCTTTTTATGGAATTTTTTTAGAATTATTGAAG
TCAGGGTGGACTTTTATCGCTTGGTCTTTATTATTAAATGTTTGTGATGT
GTTTGTTTTAT-TTTGATAGTATTACTCTAATGATTCTATGTTTTATTGT
GTGGTCGGCGTTTTTGTTAATACTTTGTATAGTTTATGTTATATTGTTTT
---ACATTTAAATTACATTTGA---TTTTGCTTATTTATATAATTTTTTG
TAAAA-TTTGGGTTTTATATTACTATTTAAAGAATATTTTTCCATTGTGG
TTTTAATTTTTTATATTTTTATTGTATGCATTTATGTGTCCGCTCGGGTT
ATTATGGATCTTTGTTAAAGTTAACTTCTTAGTGTTTTTTTGTTATGTTG
AACATTTCCTCCAGCGGGCATGAAATGGATTATGGTGATCAAAGATTTGT
ATATTGTTTATTGGGAAATGTTCCGGTATTAGTTTGGCAATGATGTAAAA
TTGTAGTTTTAAGCGAATTGTTTTTAAATGCTGACATTAAAGAAATACAA
AATTTCTATTAAGTCCTTACTGGTATTAAAATTTTTAATTTATTTTTAGG
TATTATTTTCCGTTTTGGTATTTGTTCGTCCTTTCTTCCATTTTAGGTTT
T---ATATGTTATTTATTTGGTGTTTACACTTGGTTATGTAGCTTTATAG
TTCGGTGTGTTTCGATTGTTGTGGGTGCTATGTAACTCGAGTTATTTTAT
TAAAAAAAATTATAAAATAAAA-CCATAAAAAAACATTAAAAAGAAAGAT
TCTTATTTATCGGAAGTTATAAAAGTAGATAAAAAA--AAAAGTAAAATT
ATATACGAAATAGAAAATGA-AACATT-AATAGATATCGATTAACAGAAA
-AAAAATCTAATTGGGAAAAAACGCACAAA---AAACTCAACCAAAAAAA
TCAGTCGCAAATATTACGTTCGATTAACAGAGTTTAACTACAAGAGTTA-
-GGCATCGGAAGTTACATCGAGGTATTATATTCGGCGATTGTTATAAATA
AGAAATTTGAGAGTAGTGTCTGCATTTGGAGAAATCTGACTAGAGAGCTG
TGGTGGGAGATACTTATCTGCCTAGAGAGAACTTTCCCAGTAACAGTAAA
AGAACTCCTTATAGAAATAACAAACAATTTAGCTATGGCGATGCGACTGA
CACACCGTTTCTGTGATCTACAATGGGAGTGATAAATAAACTTAAAATCG
ACTTCAACAATTAAGAGATCTATAGACCGGGCTAAAGCATAAATTTTTCT
AGCAGAATGATAAA---------AATGTTATGTATTTTAATGTAAGGTTA
TAGCAGTGTACACAGCAAGGTTGACCCTAGGAATTTAGCCACTATATTTT
TTTCGTATATTTTATGATCTTATATTTCTGT-TTCTTAATAGTATAAGGT
TTATATGTTGTTCTGGCAATTGGATGTATTTTAATAGATAACTTAATCT-
TTTTAGTTTCTGTTTTGTTTGGAACACTGTGGGGTGTGTGTAAGTAAGGT
ATATCGGTTAAATAAATTTTATTGGGTTTTTTTTACTTGTTTTGTGCGAT
CCTCTGACATTGTAATTCTTTATTTTTAGTAGATTTAA--TAAACTATTT
TCCTTTGCATCTCCCCGTGCGTGTATATTCTTCTTCAAAACTTAACCTAA
TTTACTCCCTTTTCTTTTAT--AATTGGAAAATCCTTTTCGTTTATGCCC
TATGTCATTCCCGGTAGTTTTCGAATCCTTCTCAGTATGGTTTTTTTTGT
TTGCTGGTAACCTGATTCACCTGATGGTTGCTCTGAACGATATTTACCTA
TTTTT---TTACTATTTTAATACCGATACATATTTTCCTTCTGGTCCTTG
TTCAGTTTACTTAAATCCTTTTTTCTCCTCTA-AATGTGTCCTT---TTA
AAACGTCGTATA-ATTTCTCTTCTTCCTGTTGCCATTTTTGC---CAAGT
TCCAAAATGCTATTTGCGCGTTGCCTGTTTGCATGACGCTTAAAATAATT
TCCACTTTTTTTTTCTTTGGTGAGTTCTTTGCCATCTCGTAA-TGTGTTC
CCTCTTTTCCTTAAGCGCGGCTACCTCGTTCAGGCCTATCTTCTATCGTC
CTTGCTATTCCCTATGCAATCTAACCTTTGCTCTCCTTTTTCTCTTCGCT
CTTTCAGATACCTTA-CCGGGACTTAAATTGTTGACATATTTTCGTGTTC
ATTGAAGGATACTGCTGTTACTTCTGTTGTTTGCAATTCTGTATACGCAT
CCCCTTTCTCCGTATTGGTCCTAGCATATACCTTGCTGTTTTTCTGGTCG
TTTCACCTATTTAACAATTCATAATTCTGCTTCTTGGTTAGACTTCGTCT
AGAGTATATCTTTTGTATCTTCAATTGTCGTCGGACAACACACCGATTCG
TGCCTCTCGTTTTTTTTGAGTTAAGATTTGCATGGCCAGTAAACCCAAGA
CATCTTAT-TCCGCATCTAAGCCCTTAATCTTAAACTTATTTTCTTTGAC
TGATTTCAACAGATTAGATTACTGCCTCCTCTTTTCTCCTGTTATTAACC
ACTTCTACTGGAGAGGAAACATT-ATATACATCCAAATACAATGTTATAA
GCCTCTACATGTTCGCCATTACGCTCCTTTATACCCGGTAAGTTTTAGCG
-TTTGAGCATGGCAAGTTCTTTAGCCTATTTAGTCATT--TCATCCTTGT
CTTTTTCTCTTTTAATATTCAACA-ATTGGAAATAAAATAGTG-TTCATT
CCTACCCATTATCTAGCGCTTGTTTTCCTTGTTCCGTATTGAATATATAA
ATACTTGAACTAGCCTTTTCTTTTTTTAATTGTTCATTCGCGATCTCTCT
CTCTGTGTTTTGGTAACAATTCATTCAGCCACTTCTTTTTACTGATTGCG
CTCTGTCCATTCGATTTCTTGACGCCTCCGTTTTTTTGATTTTTTACCTC
TTACATTCTTGCTACGATA---TTCAAAAACTATTAAGCGCTCGCTGCTT
TCCGTCAGTACTATATTTTGTCTTTTCTTAGGGATTGAGCTAGTACATTC
AGTGGGTTTTTCCATTTTCCTTGCTTAGGTCCCTATGTAGCCTGTACTAC
TATCTTACCTTTCCGTCTCGCAAGTTAGAACACTAGTTTCTTTGTATCTT
ATAAAGACCTCTCACTAGCCTTTCCGTAGTATTTGCCTTTCGTTGATTAA
TCCAAATGTACCCGAGATTATTGTTTATCTAGGGG--------TTTTTCG
TCTGTTTCTTTTTTCCCTCAACTAAGAAGCCTAGGTACA--TATCTCTAT
TTTCTTTTTTATATCTTTCTTTTTACCATTTGCTCCTTTTTTTTTGTAAA
GAAGCTAGCA------TGCTGTTTTTTTGCTTTTTGTAATTTAAGTTTAG
ATTGTAGCTTTTCTTTAGTCTTTTCTTTATCCTTTAAGAAATAAAAATAG
TTTTTTTTTTCTCTTTTGCATTGTTTGGAGTGTTCAGTTTAAAATACAAC
GTTCCTCAGTGATCTTTCTCGTTATGGGAATAAAATTCA-CTATATTCTT
TTTCCTCAGCATCTCCGTCCCTCCCCCTCCTTACCCTTCCGTATTTGTAC
TTTTAATGGATTTTGGTCTTTCGTGCATATATAATTCTCCTGATGTTTGT
TCTGACATCTTATTCACTTACTTTTGCGCTTAATGACAATGTTGCTTATT
CTCCTGTATCGTGTGGTCTTCGTACAATTTATTGTGGTATTTTTTATTCC
GTCCCACTGTTAACTCGAAAAACCACTAAGGATTCTGTTGTTTTCTTGGG
TTCGTTTCTCATTTTCGATATTCTTCTTTGCATGATTCATTACAATTCTA
T-TCTTTTCGCTGTTCTTCCAATGATCTGTGAACTACTACGGGATTGGAG
TACTTTATTAATACTAACATATATTCTTTGTTTTTTTTTT---TTAATTT
TTTTTCTGTTGA---GGGTTACTTTTTGTTTTTCTACACATGTTG-AATG
TATACTTTTTTGTGTGGTTTCCGGCTACCCAACATTTTTTTTTTTTTTGC
TCGTATTCTATTTACGTTCCTTTTTGGGAACAGTACGTATTTACTTCGTC
TTTTTTGTAATTACTAACTTTATGCTATTTATTCTTCTTTATCTTTTATG
TCACATACCTCGGTTTCGTTTATGGAGTTGTTATTCGTGTGTAATTTCTG
TTGGTTTGTTGTGATATACTTCACCTCATGTTTGGTTCTAGGGGTGCTCT
TTGAGTGCCGTTGTCATTAATTGGGGTTTAAGTTATTCGTCTGGTTTGCC
ATCCCCCTATTGATGTTAGTTCGCCATTTTTTTTCTTGCTACTATACACA
AGTAACGTACGCTGATGAAATTTTAGTCTATTGTAGAATAT---TCTTGT
TCGTCTATCGTATTGCAGAATTTTTTGTAATTTCTTTTTTTTTTATAAAA
TTCTTTTTTCTGAGCTGTCTTTCTTGCAGAATTACTTTGTGTTATTTTGC
CATTATATTATA-ACTCTTTCTTTACTTTGTTCGCTTAGTGTCATTTTCT
TGGTTTTTTATCGTCCAATTATATAG--TTTTTATTTTTCCTTAATAACT
CCATTAACAT-TATAAC-TATAATCCCTTATAAACCTTTC-TTTTTATTT
CTTCTTATCATAAGCTGATG---TAACTGTAACTTATTAACTAATCCCCA
TCTGGATGCTTGTGTTTATTCGTTTCTAACCATATCTCG--TTATGGATA
AGGTTGCTACAGCCTTTTGTATATGGGTAAGCATATACGTCGCTTTTTTT
CCCTTGATTCGGATCTGGCCTTCATTCCTCATGCATTAGTGGGTCTAACC
TAGTACTATTTCTTTTCTTTTATTTTAACGCAACTGTAGATAATCTACAT
CAAATTCTTTTTTTTTTTGTTACATTGACAATTCCACTTCCTATACAGAT
TTCACTTGCTCAATGGTTCTTTCTGTTTTTCTAAACATGGAATACTAATT
TGTTTTTTGTTCGTGAGCTAACATTCGATTCTTATCATTTATATCATGAC
TTAC---------TTAATTTTTTATTTTTTGTTTGTCTTCTTAGATTGAT
ATGAGCAATGTTGTCACTGACTATTGAAACTCTTCAATTAATCCTTATTT
CTTTGTTTCATCATGCTCAGT-ATTGGCGTGTACTTTCGGCCACAACTTG
CTGCTCACTCAATGTCTTTTCTTTTTGGTATTATTATAT-AGGTTTTCTC
TCTCTTGCCTCACAGCCTATCAGACATTCGTATAAGCGGTCTTTTCAACG
TTTTGTTTCTTTTGGATACTATTTATCTTCTTTTGTGGCTCGTGAAATTA
TCGAGATCTCTATTTTTTGTGTTTTCTT--RYYYYRRYYYRRRRRRRRYR
YYYRYRRRRYRRRRRYYRRYYYYRRRYYRYRRYYRRRYRYYYYRRRRRRR
RRYRYRYYRR--RYRRRRYYRYYRRRRYRRYRRRRRRRRRYYYRYRRRRR
RRRRYYYYRRRRRRRYYRRRRRRYYYRRRRYRYRRYRRRYYYRRRRYRYR
RRRRRYRRYRRYRYRRRRYRYRYYRRYYRRYYYRYYRRRYRYYYY---RY
RRRYRYYRYRYYRRRYYRRRYRYRRRRRYRYRYRRRRRRRYRRRRYRRRR
RYYYRRRYRRRRRYRYRYYRRY-YYRRYRYRRYY---RRYYRYRRRRRYR
RY-RRRRYRYYRRRYRRRRRYYRRYYRRRRRY---RRRRRYRRYYRYYYR
RYYRYRRRYRRRRRRRRRYYRYRRYRRRRRYYYYRRYYRYYRRYRYYRYY
YRYRRYRYRRYRYRRRRRRYRYRYRYYRRRYY-RRYRRRRRRRRYRRRYY
RRYYRYYRRRRRYYRRYRYYYYRRYYRYRRYYRRYRRYYYRYRRYYYYYR
RRYYRRRYYRYYYRRRRYYRRRRYRYRRYRRRRRRRYRRYYRRRYYRYYY
RRYYY-RRRRYYRYRYRYRYRYYYYRRYYYRYRRRYYYYRYYYYRRRRRY
RRYRRYYRYYRRRRYRRRRYYRRYYYRYRRRRYRYRRYYYYRRRRYYYRR
RRYRRYRRRRRRYRYRYRYYRRRRRRRRYYYRYRRRYRYYYRYRYRYRYY
YRYYRYYRRRYYYYRRYRRRRYRYRRRYYRRYYRYRRRYRYYRRRRYRYY
YRYYRRYRRYYYRYYRRRRRRRRRYYYYYYYYRRRYYYYRYRRRYRYRRY
YRYYRYRRRRRYRRRYRYYRRYRRRRRRRRRYYRRRRYRYRRRRRYYR-R
RRRRYRRRRYRYRRRRRRRRYYYYYRRYYRRRYRRYRRYRYRYRRRRRYR
YRYRYYYYRYRYYRRRRRRYRRYYYRRRRRRRRYRYYYRRYYRYRYRRYR
RRRYRYYRYRYYY-YRRYYRYRYYRYRRYRYRYRYRRYYYRRRRYRYRRR
RRRYRRYYRYYRRRRRYRRRRYYRRYRRRYRYRYRYYYRY-RYYYRYRRY
YRYYYRYRRYRYRRRRYRYYYRRRYYRR--YYRRRRRRRYRRYYRYRRRR
RRYYRRYYYYYRRY-RYRRYYYRYRRRYYYRRR-RRRYRYRRYYRRYYRY
YRRRYRYRRYYRRRRYRRRYRRRYYRYYYRRYRRYRYRYYRYRRRRRRYR
YRRRRRYRYRYYYRRRYYYYRRRYRYYYRRYYYRRRRYRYRRRRRRRYRR
YRRYYYYYYRYRYYYRRRRRYRYRRYRYRYRRYRYYYRRRYRYRRRYRYR
YRRYYRRRRRRYRRRRRRRRYRRYRYYRRRRYRYYRRYRYRYRRYRYRYR
RRRYRRRYY---RRRYYYYYRYYRRYYRRRRRYRRYRRRYRYRRRYRRYY
RYYRYRRRYRRYYYRRRRYRRRRYRYRRYRYRYRYYRRRRRRRRRRRYRY
YRRRYRYYYRYYRRYYYYRRRRRYRRRRRRYRRRYRRYYRYRYRRYYYRY
RRRRRYRYRRRYYRYRRYYYRRRRRRRYYRRRRRYYYYRRRRYRYRRRYY
YYRYRRYRYRYYRRRRYYRRYRYYYRRYRRRYRYRYRRYRYRYYYYYRYR
YRRRYRYYYYRRRRYRYRRYYRRYR--------YRRRRRRYYYRYRRRRY
YRRRRRYRRRRRYYYRRRYRRYRYRYYYR--RYRYYRYRYYRYRRYYRYY
YRRYRRYRRYRYYRRRRYYRRRRRRRRRYYYYRRRRYYYRRYRRRYRRYY
------YYRRYYYYRYRYRYRYYYRYYYYRRYYYRRYYRRRRYYRYYYRR
RRYYYYYRRYRYYRYYYRYYYYRYYYYRYYYRYYRRYYYYYYRYYRRYYR
YRRYRYYYRYRYRYRRYRYRRYRRYYYRYYYYRYRRYYYYRRRYYRRYYY
YYYYYRYYYYRRRYYYYRYYYYYYYYYYY-YYRRRYYYRRYYYYYRYRRR
RYYYYYRYYYYRYRYYYYYYRYYYYYYYYYYYYRRYYYYRRRRYYYYYRY
YYYYYYRYRYRYYYRYYYRYYRRRYYYYYYRYRYYRRRRYRRRYYRYYYY
YYRRYYYRYRYRRYRYRYYRYYYRRYYRYYYYRYRYYYYRYRYYYYYYYY
RRYRYYRYYRYRYYYRYRYYRYYYRYRYYYYYYYRYYYYYYRRYYYYYYR
YYYRRYYYYYYYYYYYYYYYYYYYYYYRYRRYYYYYYYRRYRYRRYYYYY
YRYYRYRYRRYRYRRYYYRRYYYYYYYYYYYYYYRRYRRYY-RYYYRYYY
RRRYRYYYRYYYYRYRYRRYYYYYRRYYYYYRYRRYYYRYRYYYYYYRYY
YYRYRYYYYYRYYRRYYYYRRYYRYRRYYR---RRRYRYRYYYRYYYYRR
YY---YRRRYYYRYYRRYYYYRYYRYYYYYRRRYY-YYYYYYYYYYRRYR
RYYRYYYRRYYRRRRYYYYYYYRYYYYYYYRRRRYRRYYYYYYRYRYYYY
YYYRYRRYYYRYRYRYRYYRYRYRRYYYYRRYYYRYYRRYRRRYRYRYYY
RYYYYYYYRRYYYYYYYYRYYYYYYYYYRYRRRYYRYYYRYYRYYYRYRY
YYRRYRYYYRRRRYYYYYYYRRRYYYYRYRRYYYYYRYRRRYYYYYYRYY
YYYRYYRRYRYYYYYYYYRRRYYYYRRYRYRRYYRYYRRRRYYYRYYYYY
RYYRYYYYYRYRYYYRRRYYRYRYYRRYRRYYRRYYRRYYYRYYYRYRYY
RRRYYRRYRYYYRYYYRYRRRYYRYYYRYRYRRYRYYYYRYYRYYYYYYY
YYRYYYYRYYYRYRYRYYYYRRYRRYRYYYY---RYRYYRYYYRRYYYYY
YYYYYRRYRYRRRYRRRRRYYYYYRYRRYYRYYYRYYYYYYYYRYYRYYY
YYRYYRYYYYRYRRYYYYYYYYYYYYYRYRYRRRRRYRRRRYRRYYYYRR
RY-YRRYYRRYYYYRYRYYRRRRRRRRRRYRRRYYRRRRYRYYRRYRYYY
YRRYRRYRRYRYRYYR--YYYYYYRRYYRRRRRYRYYRRYRRRRYRYRRY
-RYRYYR-YYYRRRRYRRRRRYYYRRYYYR-YRRRYYRYYRRRRRRRYRY
YYRRYRYRRR---RYRYRRYRYRRYRYYYYRRYYRRRRRYYRRRRYYRRR
RRRYRRYRYYRYRYRYRYYRRYYRRRYRR--RRYYYRYRYYRRRYRRRYR
YRYRRYYYYRYRYRRRRYYYRRYRYRYRRRRRRYYRYRRRRRRYRRYYRR
RYRRRYRRRRRYRYRRRRYYYYRRYYYRRYRRRYRRYYRRRYRYYRYYYR
RRYYYRRRYRYYRYYYYRRRYYYRYRRYRYYYRYRYYYYYYYRYRYRYYY
RRRYRYRRYRYYYYRRRYYYYYRRYYYRRRRYYYRRRRYYRYRYRYRRYY
YYRRRRYYRRYRRYRYRRYRRYYYRRRYRRYRYYRRYRYRYRYRRYRYYR
RRRYRRRRRRRRYYRRRRYRRYYYYRYYRYYRYYRRRRYRRYRR------
---RRYYRYRYYRYYRRRYYYYRYRYYYRYRRRYRRRRYYYYRRYRYRYR
YRYYYRYYYYYYRRYYRRRYYYYRYYYYRYYYRYYYYRRRYRRYRYYYYY
RYYRYYYYYYY-YYRYYYRRRYYRYRYYYRYYYRYYRRRYYRYYYYRYYY
YRRRRYRYRRRRYYRYYYYYRYYYRYYRR-YYRYYYYYYYRYRYYYYYYR
RRYYRYYYYYYRRRYRRYYRYYYRYRYYYYYRYYYYRYYRYYYRRRRYRR
YYRYYYYYYYYYYYRYYRYYYYYRRYYYYRYYYYYYRYRYRYRRYYRYRY
RYYRYYYYYRRYRYYRYY-----------AAAATTAATTTATTATTTGTT
T-TTTTGATGTTTAC-TTAATTTAATAAAAATAATTTTAATTATT-TTTG
TCTTAGTATATTTTATTGAAATAATT-TTTTTAATTATATTTTCATAGTA
ATGTTAATGAATTAATAAT--------TATTAATTTAAA---TTATAATA
AGTAGGAATTATTTTCTTTACCTTTTGTATCAGGGTTTATCAAAATTTTA
ATTTGTATAA---ATTAATCTCAATTTAGGTTGATCTATAAATAAATGAT
-ATTTATTGTTTCATAAATATTA-TTAATTTATTTATAGAAATGAAATGT
TATTCGTTTCCTAATATATTTAGTTTCTTAAGAAAAAA-TTTAATTTTTT
AAAATTAATG--CTTTTATTTAATTTTTTAGTATAAAGTATTA-A--TTT
ATTAATTTTTTAGGGGATAAGCTCTAAAAATTAAT--AACCTATAATTT-
-ATTAATTGAAATATTTAATAATAAGCTTAGTACCAGCTATTTTTT-G-A
TTACGTTATAGTTCATTAT--TTTTTTGTTTAGATTT-TATAATTAT-TT
TAGGTTGTTTATTAAGATGATGAATTTAATTTTAAAGTTTTTGTAATAAT
GATGGAATTAGTA-TAATTATTTTGTTTTATTTTATTTTAT----AGAAT
TTATTATAAGGAACTAGGCAATATA-----AATTTCCGCCTGTTTATCAA
AAACATGTCTTCTTGATAA-TATTTTGAAGTCTAACCTGCTCACTGATTA
----------------------------------------------ATTT
AAAGGGTCGCGGTATTATGACTGTGCAAATGGTACCATAATCATTAGTTT
CTTAATTGGGGACTGGAATGAATGGTTGGACG-AGAAATTTACTGTCTCT
-TAATAATATTTTTAGAATTTAACTTTTAAGTTAAAAGGCTTAAATATTT
CTT-GGGACGAGAAGACCCTATAGAGCTTTACATTTATTAAATTAATTTT
T-ATTATATAGTTTAATTTTAATGTTAATTT--TT--ATGTTTTGTTGGG
GTGACATGAAGAATAATTAAACTCTTC--ATTAT-AA-AT-CATTAATTT
ATG--TTTATTT--GATCCATAATTTGTGATTATAAGATTAAGTTACCTT
AGGGATAACAGCGTAATCATTTTTTAGAGTTCTTATCGGTAAAATGGATT
GCGACCTCGATGTTGGATTAAGATTAATTA--TTGGGTGTAGTAGCTCAA
TA-ATTAG-TCTGTTCGACCTTTAAATTCTTACATGATCTGAGTTCAGAC
CGGCGTGAGCCAG-GTCGGTTTCTATCCTAAGAAT-AAGTATTATTATAT
TAGTACCAAAGGACCATATAATAAAAATATTTTTT-ATTTA---TTGATT
AAAATTAATATTT-----------------TATAATTTGTTTAGATTATT
TTTTATTGTATGTGTTTCGTTTATATTCT-AAAGTTTTATTCTTGCTTAT
TT-ATTCACTTTTTCTTTATATTATATATAAGTTT-----------TGTT
AGA-CTAAAT--GTTCTATTTATTTATAGTAATTAAATTTAATTA--TCA
AGTTATTTTGGAATTAGTAATTG-ATGAAGTATTGGCATATTTCGTGCCA
GCAGCCGCGGTTATACGATTAA-TACAAGTGAATATTTTTGG-TTGA--T
GTAGTTATAAATTATTTTG--AGTTTTAATAATTA-ATTATTAGGTGAAA
TTTTA---TTTTATTATTGCTCTTAATTT---GA---------CCTATAA
AA-TTATAAAATAGACTAGGATTAGATACC-CTATTATTT-AAATG-TAA
ATTTTGTTTTACCTGGGTATTATTAGTTAAGGTCTTTAAACCCAAAGAAT
TTGGCGGTATTTCATTCCATTC-AGAGGAACCTATCTCATGATTGATAGT
ACACGATTTACTTTACTTAAT------TTATTTGTTTGTATATCTCCGTT
ATCAGAAAATCTTTTTGGAGAAAAAA--TTTTCTTGTTTTTTTATTAA-A
ATTTATTTCAGGTCAAGGTGCAGC-TTATAGTTAAGTGTATGATGGGTTA
CAATAATTT--TTTTTTATTATGGATTTAA-TTTTGTAATA-TTTTAATG
AAGGTGGATTTGATAGTAAT-TTAAATTATTTAATTTAACTGATATTGGC
TCTGAAGTGTGTACACATCGCCCGTCACTCTCGTTATTGATTA-------
---AAATTTTATA----------TCTTTTAATATGAGATAAGTCGTAACA
TAGTAGATGTACTGGAAAGTGTATCTAGTAAGTTTATT--
>Mekongiella_xizangensis
--AATAACCTCTTAAAGTAATATTATTTGGTAGTGAACTTTACTAGAGAA
CAAAGTTAATTAGCGGGTGATTTTATGAAC--ATCAGTGAATGCTAAAAT
ATTAAAGGACTCTTTCGGAAGTATAATTGTAATCAAGCAAGATTTAGAAT
TAATAGATAATGGGAGGCACATTCCAAGTTTAACCGTAAATAAAAGAATG
ATTCATGACAGAAAA---TTACTACTTGACATATAAGAAGAATTAATTCC
TCGGTCCTCGTCCATAAACAAGGAAAACTGGAATATAAAACTATTACGAT
ATCG---TAAAGATTTAGAATC-ATAAGTTAAGAATACGCATAAACATAT
-----CAATATTAACAAAAATTTTTGGTGGAGGATAATTACGGTACGGCT
AGAGCATAGAAAGCATAAATTAGACAAAGGTGATCGCTAAGGCGAGTCCA
AA-AATTTCCCTTATCAATTAGGAGGGAGTAGTCCTGGAAACAGATGGTG
ATTCCTGGGTTACGGGATAAAGAAACAAAAACGCACTTGTTGAAAGACTT
CTTCGTGGGAAACTAGCACAATTTG-CTGGGGCACTCCTTTTTGCCGGTA
CACCGTGAATCAGTCGAGAAGTTGATGAATGATTAGCAGTAGTGCCATAG
GAGGGACGTTATGAAAAGGCAGAAGTATCGATTGAATATACCTTTGAGTA
TCTAAGGCAGCATGATTTGAACCGATTGGGCTCTGCTAGGGTGAAGGTAC
TTCTTAGAAAAAATCAACTAAATAGGAAATTCCCTCGTGGACCCTTGTCG
GTATTAAATAAGTAATAGGAAATAAAATGAAATACAGATAGATTATAGTT
CAACCGGCATTGCCCATA-AGATTCATTCGAGTCTAGCCTTTCGCAAAAC
AAAAAAGGTACATTAAAATAACAACCGCCAGAATAATCGAATATAGCCTC
TCCTATGGTACGTAAAAAAGCCTTTACGTTGTG-AGGTGATACAGAGTAA
GATCCCGGGACAGCCAATGACATAAGTGGCCTTAGCGAGAA-GGACGCCA
CGATTAATCG-TTTGCTTGATGGACGTACAACGAACGACTAATTTAAA--
ACCATCAATTAATATTTCAATTTACAATTTTAAAAATTAAAGAAAATTTA
TAT-AAAACTTATGCTAATCATCAATTAATAGTTTACAATTTACTTATCA
TAACATATCAGTAACAGCATTAGAATATATATAAAATAATAGTCCTATAA
AAGAATATTAGACATTATACTGTAAAAACATGCCGCCGACAGTATTAGTA
GAAAAAATCGATGACCGGAAAGGTTTTATTGAAGAAAATGCAAACATACA
CTTACGTGGTTACGTGTTACAACTTAGAT---AAAACTACCTCTGGTACT
CCAGTAGGAGTATGAGATTCCTAAACTTAGGTAAATAATCTTCGGACGGA
TCGCCAATGTAGCCTGAACTAGTGGATTATTTTGTTAAAATCAAGTAAAT
CCAGAACTACACACCCAAAACTGTGGAAATGCCAAAATACTCAACGTTTA
GATGATTAACCATGTTGGCTAAGGGATGTTTTAGAGTCGTCGAAGAATCT
ATCACCTTACTTCACCTGTGGGGTTTCTGGGGTTTCTATATTTGA-----
---ATAAATTTAAATTACAAAAAAGAATTAAAAAGCGAATCTGTGTGCAA
TGCACTTACTTTAGGATTATGAGAGTATCAAAAAATTATCATTATACATT
TACCAGTTTGTACGGCATGA------ATTTATTGTTATTTGGTTTGATTT
CTGAATTAGTGTTATAATGGGAATATGTAGTATATTGATATTTGATTATG
TATGGAAGACTAATGTACACTAGTTATAC----ATTGTGGTGTGTTTTGA
TTCAAATTAGAATAGTAACAGGGGATATAGTATATGGTATATTTGTATG-
TTGAAGGATTAGTGTAAAAGCACTTTTTCGGAGGCACATGAGCTTACGAG
GATTCACTACACAGTATGTTTAGCGTTAATATGTGGATGTGTAAAAGTTA
TACTGCAAAATTAGACAGGTTCATACGTTAGTTTTTGGTAACAAATTCGA
CTAGTAAATACTATATTAGTATTCTGTCTTGGTTTAGTACGCGATATAAT
TATTTTTTTAGTAGTTTTCTTATTATGGAATTTGCGTGGAATTATTAAAT
TTAGGGTGGAATTTTATCTCATATTCTATATCAATGGTAGGTTGTTATAA
ATATATTTTTA-TCTAATTGTATTTCACTAATTATTTTTTGTTATAGTGT
GTGGTTGGCGTTATTTTTAATACTTTGTATATTATATGTTATATTATTTA
TCAACATTTAAATTACCTTCTT---TTTAGCTTATTAATATATATTCTAG
TAAAT-TTTGGGTTTTTTATTATTGTTTATATAATATATAATTTTTATGA
CTTAAATTTTTTAAATAATTATTGGATGCATTTATGTGTCCGCTCGGGTT
ATTACGGACCTTAGTTAAATAAGATTTCTTGGTGTTTTATTTTAGTGTTG
AACATTGCTTCCAGCGGGCATGAAATGGGTTACGGTGATCGAAGAATCGG
ATATTTTTTAATGGGAGATATTTCAATATTAGTTTGGCAAAGAGGTAAAA
TTGGTGTTTTAGGCGTTTTGTTTTTAAATGCTGACAATAAATTAATACAA
TCTTTCTATTAAGGCCTTATGGGTATTAAAATTTTTATTATATTTTTAGA
TATTATTTTCCGAATAGGTATTTGTTCGTCCTGTCTTCTATTTTAGATTT
A---ATATGTTATTTATTTGGTGTTTACACTTGGTTATGTAGCTTTATAG
TTTTATAAAATTCGATTGTTGTGGGTGCTATGTAACTCGAGTTATTTTTT
TAAAAAAAATTATAAAATAAAA-CCATAAAAAAACATTAAAAAGAAAGAT
TCTTATTTATCGGAAGTTATAAAAGTAGTTATATAA--ATAAAAAGAAAT
AAATTAGTTAAAGATAAAGA-GAAATT-AGACGAACTTAACTATCTTTAA
-TAAAATCTCGTTGAGAAAAAACGCACATA---AAACACTACCTAAAAAA
TCAGTCGCAAATTTTATGTCTGTTTAACAAAGCTTTACTACAAGAGTAA-
-AACATCGGAAGTAACATCGAGGTATTATATCCGGCGATTATTTTTTATA
AGAAACTTGAGAGTAGTGTCTGCATTTGGAGAAATTTGACTAGAACGCTG
TGGTGGGAGATACTTATCTCTCTTAAGAGAACTTTTCCAGTAACTGAAAA
AGAACTCCTTATAGTAAAAAAATCTATTTTAACTCTGGCGATACGACTGA
CACACCGTTTTTGTGACCTACAATGGGAGCTATAAATAACCTTAAACTCG
ACTTCCACAATTAAGAGGATTATAGACCGGGCTAAAGCACAGATTTTTAA
AACAATTTGTAAAA---------ATTGTTATTTATCTTGATGTAGGGTTA
CTGCAGTGTACACAGCAAGGTAGATCCTAGGTATTAAGCTGCATTATTCT
TTTCATATAATTGGTTGTCTTATATTTATGTTTTTTTAAAGGTAAAAGGT
TTATATTTCGTTCTGGCAATTGGATGTATTATATTGGATATGGTAATCT-
TTTTGGATTCTAATTTGTTTGGAACACTGTGGGGTGTGTGTAGGTGGGGT
ATATTCAACGTTTTGCTTGTTTT-----TCATTTAAGTTTTTCTTATTAT
ATTT---TTAAGGTATGGCTTTATATTTGTAATTACAA----TATAATTT
TCCCTCGCTTCTCCACGTGTGTGTATATTCTTCTTTAAAACTTAACCTAA
TTTACTCCCTTTTCTTTTTT--ATCTGGAAATTCCTTTACGTTTATGCCC
TATGTCATTACCGGGAGTTTTCGAATCCTTTTCAGTAGATTTCCTTTCGT
TTGCTGGTAACCTGATTCACCTGATGGTTGCTTTGACTGATATTTATTTG
CTTCT---TTAACATTTTAATTTCGGGACGTATTTTTCTTCTGGTCCTTG
TTCAGTTTATTTAAGTCTTTCCTCTTCCTCTAAAATGTGTCCTT---TCA
GATCGCTATATG-ACATTTCCTTTTCGTGTTCCCGTTCAC-----CAAGT
TCCAAAATGCTATTTGGGCGTTGCCTGTTTGCATGACGATTGAAATAATT
TCCACTTTTTTTTTCTTTGGTGAGTTCTTTGACATCCCGTAA-TGTGTAC
CCTCTTTGCCTTATGTGCGGCTACCTCGCTCAGGGCTATCTTCTATCGTC
CTTGCTATTCCCTATGGAATCTAACCTTTGCTTTCCTTTTTCTCTTCGCT
CTTTCAGATACCTTA-CCGGGACTTAAATTGTTGACATATTTTCGTGTTC
ATTGAAGGATACTGCTGTTACTTCTGTTGTTTGCAATTCTGTATACGCAT
CCCCTTTCTCCGTATTGGTCCTAGCATATACCTTGCTGTTTTTCTGGTCG
TTTCACCTATTTAACAATTCATAATTCTGCTTCTTGGTTAGACTTCGTCT
AAAGTATATCTTTTGTATCTTCAATTGTCGTCGGACAACACACCGATCCG
TGCTTCTTGTTTTTTTTGAGTTCAGATTTGAATCGCAAGTAAACCCAATA
CATCTTCA-TCCGCATCTAAGCCCTTAATCTTAAACTCTTTTTCTTTGTC
TAATTTCATAAGATTAGATTACTTCTTCCTCTTTTCACTTGTTATTAACA
ACTTCTACTGGAGAGGAAACATT-ACATACATTAAACTATAGTGTTATAA
GCTTCTACATGTTCGCCATTACGCTCCTGTT-ACCCGGTAAACTTTAGCG
-TATGAGCATAGCAAGTTCTTTAGCCTATTTAGTTATT--TCATCCTTGT
CTTTTTCTCATTTAATTTTCTATAATCTAACAGACAAATAGAG-TTCATT
CCTACCCGTTATCTAGCGCTTGTTTTCCTAGTTCTGTTTTGAAGATATAA
ATACTTGCACTAGCCTTTTCTTTTTTTAATTGTTCATTCAGGATCTCTCT
CTCTGTGTTATGGTAACAATTCATTTAGCCCCTTCTTTTTACTGACTGCG
CTCTGTTCATTCGATTTCTTGACGATTGTGTTCTTTCGATTTTCTACCTC
TTACATTCTTGCTACGACA---TTCCACAACTATTAAGCGCTCGCTGCTT
TCCGTCAGTAATATATTTTGCTTCTTCTTAGGGATTGAGCAAGTACAATC
TGTGGGTTTTTCCATTTTTCTTGCTTAGGTCCATATATTGCCTGTACTAC
TATCTTACCTTTCCGTCTCGCAAGTTACAACACTAGTTTCTTTGTATCTT
ACAAAGACCTCTCACCAGCCTTTCCGTAGTATTTGCCTTCCGTTGATTAA
TCCAAATGTACCCGAGATTATTGTTTATCTAGGGG--------TTTTTCC
CTTGTCTCTTTTTTCGCTCAAGTAAGAAACCTAGGTACAGCCGTCTCTAT
TTTCTTTTTTATATTTTTCTTTTTACCATTTGCTCCTTTTTTTTGGTAAA
GAAGCTAGCA------TGCTGTCTTTTTGTTGATTGTAATTTAATTTTAG
ATTGTAGCTTTTCTTTAGTCTTTTATTTTTCCTTTAAGGAATCGATAAAT
TTTTTTTTATCTTTTTTGC----TTTGGAGTGTTCAGTTTAAAAAACAAC
GTTCCTGAGTGATCTTTCTCGTTATGGGAATTATATTCA-CGATATTCTT
TTTCCTCAGCATCTCCGTCCCTCCCCCTCATTACCCTTCCGTATTTGTAC
TTTATATGGTTTTTGGTCTTTCGTGCATATATAGTTCTCCTGATGTTTGT
TCTGACGTCTTATTCACTTACTTTTGCGCTTAATGAGAATGTTGCTTATT
CTCCTGTATCGTCTGGTCTTCGTACGATTTATTGTGGTAGTTTGTATTCC
GTCCCACTGTAGACTTGAAAATCGGGTAAAGAATCTGTTCTTTTCTTGGG
TTCGTTTCTCATTTTCAGTGTTCTTTTTTGCATGATTCTAGTGTTTACTC
A-TCTTGTTGTTGTTCGTCCCATCCTCTCAGAATCGTTACGGGATTGGAG
TAATTTATTAATAGGAATATGTATTCTTTGTTTTTTTTAATTATTAATTT
TTTTTCTCTTGG---TGGTTACTTTTTGTTTTTATATGCATATTC-GTTG
TAATCTATTTTGTGTGCTTTCCGGCTAATAAACGTTATTTTTTTTTTAGC
TCGTGTTTTATTTACGTTCCTTTTTGGGAACAGTACGTATTTACTTCGTC
TTTTTTATATTTGGTTTCTTTATGCTATTTATTTTTCTTTATCTTTTATG
TCGCATACCTCGGTTTCGTTTATGGAGTTGTTGTTCTTGTATAATGTCTG
TCGGTTTGTTGTGATATACTTCACCTCATGTTTGGTTGTAGGGTTGCTCT
TTGAGTGCCGTTGTCATTAAGTGGGGTTTAAGTTATTCGTCTGGTATGCC
ATCCCCCTATTGATGTTAGTTCGCTTGTTTTTTTCTTGCCACTATACACA
AGAAAGGTAGACTGATGAAATTTTAGTCTATTTTGCGTTGT---TCTTGT
TCGTCTATCGTATTGCAGAATTTTTTGTAATTTCTTTTTTTTTTGTTTTT
TTCTTTTTTCTGAGCTGTCTTTCTTGCAGAATTACTTTGTGTTATTTTGC
CATTATATTATA-ACTCTTTCTTTACTTTGTTCGCTTAGTGTCATTTTCT
TGGTTTTTTATCGTCCAATTATACAA--TTCATCCTTTTTCTTCCAAATT
TCATTAAAAC-ATTATC-TATTATGCCTCATAAACCTTTC-TTTTTATTT
CTTTTTATCATAAGCTGATA---TAACTGTCACTTATTAACTTATCCCCA
TCTGGAAGCTTGTGTTTATTCGTTTCTAACCATACCTGG--TTATGGATA
AGGTTGCTACAGCCTTTTGTATATGGGTAAGCACTTACGTTGCTTTTTTT
CCCTTGATTCGGATCTGGCCTTCATTCCTCTTGCATTAGTGGGTCTAACC
TAGTTCTATTTCTTTCCTCTTATTTTAATGCAACTGTAGACAATCTACAT
CTAACTCTTTTCCTTTTTGTCACATTGACAATTCCACTTCCTATACAGAT
TTCACTTGCTCAATGGTTCTTTCTGTTTTTCTAAACCTGGTATACTAATT
TGTTTCTTTTTCGTGAGCTAACATTCGATTCTTATCATTTAAATGATGAC
TTAA---------TCAATTTTTTATTTTTTTTTTCTCTTCTTAGGTTGAT
ATGAGCAATGTTGTTACTGACTATTCAAATTTTCCAATTAATCCTTGTTT
CTTTGCTTCATCATGCTTAGTTTTTGGCGTGTACTTTCGGCCACAACTTG
CTGCTCACTCAATGTCTTTTGTTTTTGGTATTATTAAAT-AGGTTTTGTC
TTTCGTCCGTCACAGCCTATCAGACATTCGTATAAGCGGTCTTTAAGTTA
TTTGAATGAGTTT-----TAATTAATATATTTTATGCGATCCTC---TGA
TATAGTAATCCTTTATTGGTGTTTCTTT----YYYYRYYYRRRRRRRRRY
YYRYYRRYRRRRYRRYYRRRYYYRRRYYRYRRYYRRRYRYYYYRRRYRRR
RRYRYRRYRR--RYYRRRRRRRRYRRRYYRRRRYRYRYRRYYYRYYRYRR
YRRRRYYRRRRRRRRRYRRRRRRYYYRRRRYYRRYRYRRYYYRRRRYYYR
YRRYRYRYYYRYRYYRRRYRRRRYRRYRRRRYYRYYRYRRYYRYY---YY
YRRYYYYRYRYYRRRRYRRRYRYYRYRYRYRYYRRYYYYRYYRRRRYYRR
RRRYRRRRRYRYRRRRYRYRYYYYYRRYRYYRRY---RYYYRRYRRYYYR
RR-RYRYYRRRRRRYRRRRRYRRRYRYYYY-----RYRRRYYRYYRYYRR
RYYRYYYRRRRRRRRYRRRYRRRRRRRRRRYYYYRYYYRYYRRYYYYRRY
YRYRRYRYRYYRYRRRRRRYRYRYRYYRRRYY-RRYRRRRYYRYRRYYRR
RRYRRRRRRRRYYYYRYRRYRYYRRRRYRRYYYYYRRYRRRYRRYRYYYR
RYYYRRYRYRYYYRRRRYRRRYYYRRRRRRYRRYYRRRRYRRRRRYRYRY
RRYYY-YRRRYYYYRYRYRYRYYYYRRYYYRYYYRYRYYRYYRYRRRYRY
RRYRRRRRYYRRRRYRRRRYYRRYYYRYRYRRYYYRRYYYRRRRRYYYRR
RRYRRYRRRRRRYRRRYYYYRYRRRRYRYYYRYRYYYRRRYYRRYYYRYY
YYYYYYYRRYYYYYRYRRYRRYYYRRRRYRRYRRYRRRRRYYRRRRYRYR
YRYYRYYRRYYYRYYRRRRRRYRRYYYYRYYYRRRYYYRRYYYRYRYRRY
YRYYRYRRRRRYRYRRRRYRRYRRRRYRRRRYYYYRRYRYYRYYRYRR-R
YRRYRYRRRRRRYYRRRRRRYYYYYRRRYRYRYRYYRRYYYYYYRRYRYR
YRYRYYRRYYRYYRRRRRYYRRYYYRRRYRRRYYRRYYYYYRRYYYRRYR
YRRYRRYRYYYYY-YRRYYYYRRRRRYRRRYRYRRRYYYYRRRYRRYRRY
RRRRRRRYYYYYRRRYRRYYY-YRRRRRRYRRRYRYYRYY-RYYYRYYRY
YRRYYYYRYYYYRRRRRYYYYRRYYRRY--YRRRYRYRRYRRYYRYRRRR
YRYYRRRYYRYRRYRYRRYRRRRYRYYYRYRRR-RRRYRYRRYYRYYRRY
YRRYYRRRRYYRRRRYRYRYRRRRRRYRRRRYRYYRYYYYRYRRYYRRRR
YYYRRYRYYRRRYRRRYYYYRRRRYYYYYRRRYRRRRYRYRRYRRRRYRR
YRRYYYRRYRRYYRRYRYYYYRRRRYRRRYRRYYYYYRRRYRYYRRYYYR
YRYYRRRRRRRYRRYRYRYYRRRYRYYRRRYRRRRRRRYRRYRRYRYYYR
RRRYRRRRY---RRRYYYYYRYYRYYYRRRYRYRRYRYRYRRRRRRRRYY
RYYYYRYRYRYRYRYRYRRRRRRYRYRRYYYRYRYRRYRRYRYRRRRYYY
YRRRRRYYRRYYRYYYYRRYRYYYRRYRRRRRRRYRRYYYRRYRYRYRYY
RRRRRYRYRRYYYRRYYYYYYRRRRRRYYRRYRRYYYYYRRYYRYRRRRY
YYRYYYYRYRYYRRRRYYRRYRYYRRRYYYRYRRRYRRRRYYRYYYYRYR
RRRRYRYYYYRRRRYYYYRYYRRYR--------YRRYYRYRYYRYYYRRR
YRYYRRRRYRRRYYYRRRYRYYRYRYYYRRRRYRYYRYRYYRYRRYYRYY
YYRYRRYRRYRYYRRRRYRRYRRRYRYRYRRYRYRRRYYRRYRRYYYRRR
------YYRRRYYYRYYRRRYYYYYYYYYRYYYYYRYYRRRRYRRYYRYY
RRYYYYYRRYRYYRYYRRYYYYRYYYYYYYYRYYRYYYYYYYRRRRRYYY
RRYYRYRYR----YRRYRYYRYRYYYYRRYYYRYRYYYYYRRRYYRRYRY
RYRYYRYRYYRRRYYRYRYYYYYYYYYYY-YRRRRYYYRRYYRYYRRRRR
RYYYYYRRYRRRYYYRYYRYYYYYYYYYYYRYYRYYYYYRRRYYYYYYRY
RRYRRYRYRYRYYRRYYYRYYRRRYYYRYYRRRRYRRRRYRRRYYRRYYY
YYRRYYYRYRYRRYRYYRYYYYYRRYYRYYYYRYRYYYYRYRYYYYRYYY
YRRYYYRYYRRRYYRRYRYYRYYYRYRYYYRYYYYYYYYYRRYYYYYYYR
YYYYRYYYYYYYYYYYYYYYRYYYRYRRYYRRYYYRYYRRRRYRRYYYYY
YRYRRYYYRRYYYYYRYRYRYYRYYRYRRYRYRRYRYRRYY-RYRYRYRY
RRRYRRYYYYYYRYYYYRYYYYYYYRYRYYRRRRYRYRRYRYYRYRYYYY
YYRYRYYRYYRYYYYYYYYRRYYRYYRYYYRYRRRRYRYRYYYRYYYYYY
RY---YRRYYYYRRYRYRYYYRRYYYYYYYYYRYR-YYYRYYYYYYYRYR
RRYRYYYRRRYYYYYYYYRYYYYYRYYYYYYYRRYRRYYRYYRRRRRRYY
YYYRYRRYRYRRRYRYRYYRYRRRRYYYYRYYYYYYYYRYRRYYRYRYYR
YYRYRYYYRYYYYYYYYYRYYRYYYRYYRYRRRRYRYYRRYYRYYYRRYY
YRRRYRYYYRRRYYYYRYYYYRRYYYYRYYRYYYYRRYRRRYYRYYRYYY
YYYRYYRRYRYYYYYRYYRRRRYYYRRRRYRRYYYYYRYRRYYYYRYRYY
RYYRRYYYYRYRYYYRRRYYRYRYYRRRRRYYRRYRRRYRYRYYYYYYYR
RYRRRRRYRYYYRRYRRYYRRRYRYYYRYYYRRYRYYYYRYRRYYRYYYR
YYRYYYYRYYYRYRYRRYRYRRYYRYYYRYY---RYRYYRYYYRRYYYYY
YYYYYRRYRYRRRYRRRRRYYYYYRYRRYYYYRRYRYRYYYYYRYYRYYY
YYRYYRYYYYRYRRYYYYYYYYYYYYYRYRYRRRRRYRRRRYRRYYYYRR
RY-YRRYYRRYYYYRYRYYRRRRRRRRRRYRRRYYRRRRYRYYRRYRYYY
YRRYRRYRRYYYYRYY--RYYYYRRRRYRYRYYYYYRYRRRYYYYRYRYY
-YRRRRR-YYYRRRRYYRRRYYYYYRYRYR-RRRRYYRYRYRRRRRRYYY
YYRRRYYRRY---RYRRRYRRYRRYRYYYYRRYYRRYYYYYRYRRYYRYY
RRRYRRYRYYRRRYRRRYYRYYYRRRYRY--YYYYYRYRYYRRYYRYRYY
YRYRRYYYYYYRYRYRRYYYRRYRYRYYRRYRRYYRYRYRRRRYRYYYRY
RRRRYYRYRRRYRYRRRRYYYRRRYRYRRRRRRYYRYYYRRYRYYYYYYY
RRYRYRYRYRYYRRYRYRRRRYYYRRYYRYYRRYRYYRYYRYRYRYRYYR
RRYRRYRRYRYYRYRRRYYYYYYRRYYRYYYYYYRRRRYYRYRYRYRRRY
YYRRRRYYRRYRYYYYRRYRRYYYRRYYRYRRYYRYYRYRYRYRRYRRYR
RRRYRRYRYRRYYYRRYRRYRYYYYRYYYYYRYYYYRRYYRYRY------
---RYYYRRRYRRYYYRRYYYYRYRRYYRYRYRYRRRYYYYYYRRRYRYY
YYYYRRRYYYRRRRRYRRYYYYYYRYYRYYYYRYYYRRRYYRYYRRYYRY
RRYRYYYRYRYRYYRYYYRRRYYRRRYYYRYRYYYYRRYYRRYYYYRYYY
YRYYRYRYRRYRYYRYYRYYRYYYRYYRR-YYRYRYYYYYRRYYYYYYYR
YRYYRYYYYYYRRRYRRYYRYYYRYYYYRYRRYYYRYRRRRYRRRYRRYY
YYR-----YYYYYYRYYYYYYRYYRYRRYYYRYR---RRRYYRYYRRRYY
YYYYYYYYRRRYRRRRYY--TGCCTTGATTTTTATTTTTTTATTTTAAT-
T-GTTTGT-ATTCAA-ATTGTTTAATAGAAATAACTTTGTTTCTT-TTTG
TCTAAGTATTTTTTAAAGAACTGATT-TTATTAATTATAGTGAATTAGTA
AAGTAATTGGACT-ATTAA--------TTTTGAATAAAA----TTTTAAA
AGTACTCTTATTTTGAGGTACCTTTTGTATCAGGGTTAATAAATATTTTT
GCATTAATAT--TGTTAGTCTCGATTTAGATTGATTTATAATTAATTTCC
CTTTTATTGTGTCAATAATATTT-TAAATTTAATTATAGAAGTGAAATGT
TATTCGTTTTCTAAGATATCTAGTTTTTCAAGATAAAA-TTGAATTTTTT
GTGGTTTATT-GATTATTTTCTATTTTTTGTTTTTAATTATAA-A--CTT
ATTAATACTTTAGGGGATAAGCTCTTAAGTTA--TT-ATTCTATAATTT-
-TAAAAAAA--TTAATAAAAAGTAGGCTTTTAACCAGTCATCTTTTTG-A
TTACGTTTTTGTTCATTTT--TTAGA-TTTGTGATTT-TATAATGTT-TT
TAGAATTTTTATTGAAATTTTTAAATTAATTTTGTATTTTTTGTTATAAT
GATTGAATTAGTA-TATTTATTT--GTTTATGGGTATTTTAGTTGATAAT
TTATTTTAAGGAACTAGGCAAATTT-----TCTCTTCGCCTGTTTATCAA
AAACATGTCTTTTTGATGA-TAATTTGAAGTCTGACCTGCTCACTGAATA
ATA-------------------------------------------GTTT
AAATAGCCGCGGTATTTTGACCGTGCAAA-GGTAGCATAATCATTAGTTC
TTTAATTGAGGGCTGGAATGAATGGTTTGACG-AGAGGGGGACTGTCTCA
ATTTTAAT--TAATAAAATTTAACTTTTAAGTCAAAAGGCTTAAATTTAA
CTTTAGGACGAGAAGACCCTATAGAGCTTTATAAGTTAATTA-AAGTCAT
T-TTTTGTTGATTTA-TTTTGTTTGTTAATT-AAT--TTATTTTGTTGGG
GTGACATGAAGAATAATTAAACTTTTT--ATTTT-AATGT-CATTTATTT
ATG--AAAGGTT--GATCCATAATTTGTGATTAAAAGATTAAGTTACCTT
AGGGATAACAGCGTAATTGTTTTTTAGAGTTCATATCAACAAAGCAGATT
GCGACCTCGATGTTGGATTAAGAAAAGTT---CTAGATGTATCAGTTTAG
AA-ACTAGGTCTGTTCGACCTTTAAATTCTTACATGATCTGAGTTCAAAC
CGGCGTAAGCCAG-GTTGGTTTCTATCCAAAGTTT--ATTT-TTTTGTAT
TAGTACGAAAGGACCGTATAATTGGAATACTT-CT-TTATC-TATTGATT
AATATTAAT-TTACTATTT-------CCTTGGGTTTGATGGTTGAAATGA
TGTGTTTTAGATGTTTTTGTTTTTATCATCAAAGTTTTATTCTTGCTTAA
TT-ATTCACTTTATCTTTATATTATATACTAGTTT-------------TG
AATACTAAAT----GTTTCGTTGATGTAGTAATTTAATTTAATAAAATCA
AGTTAATTTGGAATTAGTAATTG-ATTAAGTTTTGACTAATTTTGTGCCA
GCAGTCGCGGTTATACAATTTA-TGCAAGTGAATATTTTTGACTTTACAG
TTAATTATTCTT---TATAAGTGTATAATTATGTA-TTTTGTAGGTGAAA
TTTTTTATTTAT-TTAATATTCTTATTTTTGATT----------CTGTGA
AATTTAAATTATAAACTAGGATTAGATACC-CTATTATTTTAATTG-TAA
AAGT----TTGTTAGGGTATTAATAGTTAAGTTCTTAAAACCTAAAGAAT
TTGGCGGCATTTTATTCCATTC-AGAGGAACCTACCCCATGATTGATAGT
ACACGATTAGTATAACTTGAT------TTATTTGTTT--ATATCTCCGCT
ATCAGAGGATCTTTTTAGGGTTATAAAATTTTCATAATTCTTAATTGA-G
TAAAATTTCAGGTCAAGGTGCAGCATTATAATTAAGTGGA-GGCGGGTTA
CATTAGGTTTTACTT---TGTCGGTTTTATTTATTTAAAT--TTATAACT
AAGTTGGATTTGATAGTAAT-TTGTTTAACATTATTCATTTGATATTGGC
TCTGAGGTGTGTACACATCGCCCGTCACTCTCATTATTTATGT-------
------TTTTATA----ATTGGTTTATTTTAGTTGAGATAAGTCGTAACA
TAGTAGGCGTACTGGAAAGTGTGTCTAGAAAGAAA-----
>Oxya_chinensis
AGAATAACCTCTATAAGAACTATTATTTGGTAGCGAATCTTACATAAAAA
AAAAGTTAATTAGCGAGTAATTTTACTACT--ATTAATGAGAACTATGAT
ATTTAAGGGCTCTTTCGGAGATGTTATTATAATCAAGCAAACTTTACTAA
TATAAGATAGAAGGTGGTACATACCTTGTTTAACTGTAAATAGGAGAATG
ATTAATTTTATATGT---ATACGATTTCACATAGAAAAAGAATAATTTTT
TAGGTCCTAGTTTGTAGACTAAGAAAAATAGAAGATAAAATT-TTTCAAT
TGCA---TTTAGATTTTAAAAA-ATATATCAAGAATAAGCATATGTATAT
---ATCAATTTTAACAGAGATTTATGGTGGAGGATAAAAACGGTGCCGTT
AGGGCATAGAAAGCGTGAATTAGACAAAGGTGATTGCAAAGGCGAGTCCA
AA-AATTTCCCTTACCCATTAGGAGGGAGTAGTCCCGGGAGCGGTTGGTG
ATTTCCGGGTTACGGGATAAAGAAACTGAAATGCACTTGTTGGAAGTCTT
TTTCGCGGGAAATTAGCATAATTTG-CGGGGGCATTCCTTTTTGCCGGTA
TACCGTGAATCAGTCGAGAAGTTGACGAATGATTAGCAGTAGTGCCATAG
GAGGGACGTTATGAAAAGGCAGAAGTATTGACTGAATATACCCCTGTGTA
TTTAAGGTAGTGTGATGTGAGCCGATTGGGCTCTGTTAGGGTGAAGGTAC
TTCTTAGTAAAAATTAACTAGATAGGATATTCCCTCGCGGACCCTTGTCG
GTATTAGGTAAGTAATAGGAAATAAAATGAAATACAAATAGAAAATAGTC
CAACCGGCATTGTCTATATAGATTATTTCGGGTCTAGCTTTTCGCAAGGT
TTAAGAGGTTAATATAAATAACAATCGCTAGAATAATCGAACATAGTCTT
CTTTCCGGTGGGTAAAAAAGCCTTTATGTTGTA-AGGTGATAACGAGTGA
GGTCTCGGGACAATCAAAGGCGCAAGTGGCCTTGGCGCGAAAGGACGCTA
CGATAAACCG-TTTGCTTGATGGACATACAGAGAATGAATAATTTAAA--
ACCATCAATTTCTATTTAATATTACAATTTTACAACAAAGAGTATAAAAA
TAT-AAAATTTATGCTAAATACTTATTAATTGATTACTATTTACTCTAAA
TAAAACATCAGTAATTGAATTAGAATATATATAAATTAATAGTTCTATAA
AACTATATTAGTCATAATACTGTAAAAACATACCGCCGACCGCATTAGCA
GAAAAGACCGATGGCTGGAAAGGCTTTATAGAAGCTAGAAAATATATGCA
TTTACGTGGGAACGTGTTATAATTTAGGT---ATAACTACCTCTGGTACT
CTAGGAGGAGCGTGCGATTCTTAAATTAAGAAAATCAAACTTCGGGCGGA
TCGTCAGTGTAGCCTGAATTAGTGGTTTTTTTTGTTAAACGCAAGCGATT
CCAGACGTACACACCCAAGACCGTGGAGATGCCACAGTACACGCCGTTTA
GTCGTTTAACCGTGTTGGCTAAGGGGTGTATTAGAGTCGCCGAAGAATTT
ATCACCTAACTTCACCTGTGGGGTTTCTGGAGTTTCTATATTTGATTTTC
TA-ATATTTAAAATTAACAAGATAGAATTAATAAGCGAATCTGTGTGCAA
TGCACTTCCTTCAGGATTATGGGAGTATCAGAAAAATAATGTAATAATTA
AGTCGGTTTGTACGGTATGG------ATTTATTTTTTTAATATATGATTT
AAGTAGTGGTGCTATAATAGGAATATGTATTATATTGATATTTGATTAGG
TAAGGAAAACTAAAGTATACTAGTTAAACATAAATTGTGGTGTGTTTTGA
TTCAGATTAGGATAGTTACAGGGGATATAGTATATGGTATTTTTGTATG-
TTGAATAAATAATGGAAAAGCACTTTTTCGGAGGCACGTGTGCTTACGAG
GGTTTACTACACAATATGTTTTAAGTAAATAGGCGGATGTGTAAAAGCTA
TACCGTAAAATTAGTCACGTTCTTGCGTTAGTTTATGGTAACATAGTCGA
CTAGTAGATACTATGTTAGTATTTTGACTTGGTTTAGTACGAGTTATGAT
TATTTTTTTAGTAGTTTTCTTTTTATGGAATTTATTTGGAGTTATTGAAG
TTTGGGTGGATTTTTATCGCTGAATCTTTATAAAAGGTTGTTTGTTATAT
GTTTATTTTAA-TTTGATTGTATTACTATAATAATACTATGTTTTATTGT
GTGGTTGGCGATACTATAAATACGTTGTATAATCTATGTTATATTATTTT
---ATATTTAAGTTACCTTTAA---TTTTGCTAATTTATCTAATTTTTTG
TAAAA-TTTGGGTTTTATATTATTATTTAAAGATTGTATTTCTATTCTAG
TTTAAATTTTTTATATTTTTATTGTATGCATCTATGTGTCCGCCCGGGTT
ATTATTGATCTTTGTTTATTTAAACTTCTTGGTGTTTTATTGTAATGTTG
AACATTGCCTTCAGCGGGCATGAAATGGGTTACGGTGATCGAAAATTTGT
ATATTTTTTGTTGGGAGATATTCCGGTATTAGTTTGGCAAAGAGGTAAAA
TTGTAGTTTTAAGCGTTTTGTTTTTAAATGCTGACATTAAAGAAATACAA
TCTTTTTATTAAGGCCTTATGGGTACTAAAATTTTTATTACATTTTTAGG
TATTATTTTCCGTTTTGTTATTCGTTCGTCCTTTCTTCTAACTTAGGTTT
A---ATATTATATTTATTTGGTGTTTACACTTAGTTATGTAGCTTTTTAA
GTTAATGTGTTTCAATTGTTGTGGGTGCTATGTAACTCGAGTTATTGTTT
TATAAAAAGTTAGAAAATAATA-CCATAACTAATCACCAGTTAGAAAGAT
TTTTATTTATTGGATGTTATAAAAGTAGATCCATTA--AATAAAATGTAA
TATATAGAAGTGGTTAATGA-AAAAGT-AATAGAATTTTATTAACTTTAA
-AAAAATTTTGTCGGGAAAAAACGCACAAA---AAACTCTACCTAAAAAA
TCGGTCGCAAATTTTATGTTTGTTTAACAGAGCTTGACTATAAGAGTAAG
GTGCATCGGAAGTAACATCGAGGTATTATATTCGGCGATTGTTATATATA
AGAGATTTGAGAGTAGTGCCTGCATTTGGAGAAATTTGACTTGAGTGCTG
TGGTGGGAGATACTTATCTGTCTAAGGAAGACTTTCCCAGTAACTGAAAA
GGAACTCCTTATAGTAATATAATATAATTCAACTTTGGCGATGCGACCGA
CGCACCGTTTTTGTGATATACAATGGGAGTTTTAAATAAACTTAAACTCG
ACTTCAACATTTAAGGGATTTATAGACCGGGCTAAAGCATAAATTTTTAA
AGCGGAATGATAAA---------ATTGTTATATATATTAATGTAAGGTTA
TTGCAGTGTACACAGCAAGGTTGACCCTAGGAATATAGCCACAATATTTT
TTTCGTATAATTAGTTATCTTATATTTTTGTTTTTTTAATGGTAGAAGGT
TTATATTTCGTTCTGGCAATTGGATGTATTTTAATAGATAAAGTAACCT-
TTTTAAATTCTTTTTTGTTTGGAACACTGTGGGGTGTGTGTAAGTGGGGT
ATATTGGTAAAGTAAACTTTTTTGGATTTTATTAACGAGTTGTATGCGAT
CCTCTGATATTGTAATTCTTTATTATTAGTAATTATCA--TAAACCATTT
TCCTTTGCTTCTCCACGTGTGTGTATATTCTTCTTCAAAAGTTAACCTAA
TTTACTCCCTTTTCTTTTAT--AACTGGAGATTCCTTTGCGTTTATGCCC
TATGTCATTGCCAGTAGTTTTCGAATCCTTTTCAGTATGATTTTTTTCGT
TTGCTGGTAACCTGATTCACCTGATGGTTGCTTCGAATGATATCTACTTG
TTTTT---TTAACATTTTAATACCGATATATATTTTTCTTCTGGTCCTTG
TTCAGTTTACTTATATCGTTTTTTTTCTTCTA-AATGTGTCCTT---TTA
CAACGCTATAAA-CTATTTCTCTTTCCTGTGGCCTTTTTA---TTCAAGT
TCCAAAATGCTATTTGCGCGTTGCCTGTTTGCATGACGCTTGAAATAATT
TCCACTTTTTTTTTCTTTGGTGAGTTCTTTGCCATCTCGTAA-TGTGTTC
CCTCTTTTCCTTAAGCGCGGCTACCTCGCTCAGGCCTATCTTCTATCGTC
CTTGCTATTCCCTATGCAGTCTAACCTTTGCTCTCCTTTTTCTCTTCGCT
CTTTCAGATACCTTA-CCGGGACTTAAATTGTTGACATATTTTCGTGTTC
ATTGAAGGATACTGCTGTTACTTCTGTTGTTTGCAATTCTGTATACGCAT
CCCCTTTCTCCGTATTGGTCCTAGCATATACCTTGCTGTTTTTCTGGTCG
TTTCACCTATTTAACAATTCATAATTCTGCTTCTTGTTTAGACTTCGTAT
AACGTATATCTTTTGTATCTTCAATTGTCGTCGGACAACACACCGATTCG
TGCTTCTTGTTTTTTTTGAGTTCAGCTTTGAATGGCCAGTAAACCCAAGA
CATCTTCGTTCCGCATCTAAGCCCTTAATCTTAAACTTTTTTTCTTTGAC
TTATTATTAGGGATTAGATTACTGCCTCCTCTTTTCTCCTGTTATTAACC
ACTTCTACTGGAGAGGAAACATT-ATATACATCCAGATAAAGTGTTATAA
GCTTCTACATGTTCGCCATTACGCTCCTGTATACCCGGTAAGCTCTAGCG
-TTTGAGCATGGCAAGTTCTTTAGCCTATTTAGTCATT--TCATCCTTGT
CTTTTTCTCTTTTAATATTCAACTTTAACAAACTTTAATAGAG-TTCATT
CCTACCCATTATCTAGCGCTTGTTTTCGTTGTTCCGTATTGAATATCTAA
ATACTTGGACTAGCCTTTTCTTTTTTTAATTGTTCATTCGCGATCTCTCT
CTCTGTGTTTTGGTAACAATTCATTCAGCCCCTTCTTTTTACTGATTGCG
CTCTGTCCATTCGATTTCTTGACGCCTCTATTATTTTGATTTTTTACCTC
TTACATTCTTGCTACGATA---TTCAACAACTATTAAGCGCTCGCTGCTT
TTCGTCAGTATTATGTTTTGTTTCTTCTTAGGGATTGAGCAAGTACGTTC
TGTGGGTTTTTCCATTTTTCTTGCTTGGGTCCCTATGTTGCCTGTACTAC
TATCTTACCTTTCCGTCTCGCAAGTTACAACACTAGTTTCTTTGTATCTT
ACAAAGACCTCTCACTAGCCTTTCCGTAGTATTTGCTTTTCGTTGACGAA
TCCAAATGTACCCGAGATTATTGTTTATCTAGGGGATTTAAA-TTCTTCG
TCTGTTTCTTTTTTCCTTCAATTAAGAAGCCTAGGTACAGCCGTCTCTGT
TTTCTTTTTTATATCTTTCTTTTTACCATTTGCTCCTTTTTTTTGGTATA
GAAGCTAGCA------TGCTGTTCTTTCGCTTTTTGTAATTTAAGTTTAG
ATTATAGCTTTTCTTTAGTCTTTTCTTTATCCTTTAAGAAATTGAAATAG
TTTTTTTTTTCTCTTTTGCATTGTTTGGAGTGTTCAGTTTAAAATACAGC
GTTCCTCAGTGATCTTTCTCGTTATGGGAATAAAATTCA-CTATATTCTT
TTTCCTCAGCATCTCCGTCCCTCCCCCTCCTTACCCTTCCGTATTTGTGC
TTGTAATGGTTTTTGGTCTTTCGTGCATATATAATTCTCCTGATGTTTGT
TCTGACGTCTTATTCACTTACTTTTGCGCTTAATAACAATGTTGCTTATT
CTCCTGTATCGTCTGGTCTTCGTACAATTTATTGTGGTAGTTTTTATTCC
GTCCCACTGTTAACTCGAAAAGCATCTAAAGAATCTGTTGTTTTCTTGGG
TTCGTTTCTCATTTTCAATATTCTTTTTTGCATGATTCATATCAATTCTA
T-TCTTGTCGCTGTTCTTCCATTGATCTATGAACCACTAAGGGATTGGAG
TAGTTTATTAATAGGAACATATATTCTTTGTTTTTTTTTT---TTGATTT
TTTTTCTGTTAA---CGGTTACTTTTTGTTTTTATACAGATATTG-AATG
TAATCTGTTTTGTGTGCTTTCCGGCTATCCAACATTTTTTTTTTTTTTGC
TCGTATTCTATTTACGTTCCTTTTTGGGAACAGTACGTATTTACTTCGTC
TTTTTTATATATACTATCTTTATGCAATTTATTTTTCTTTATCTTTTATG
TCACATACCTCGGTTTCGTTTATGGAGTTGTTATTCTTGTATAATGTCTG
TCGGTTTGTTGTGATATACTTCACCTCATGTTTGGTTCTAGGGGTGCTCT
TTGAGTGCCGTTGTCATTAAGTGGGGTTTAAGTTGTTCGTCTGGTTTGCC
ATCCCCCTATTGATGTTAGTTCGCCTCTTCTTTTCTTGCTACTATACACA
AGTAACGTACGCTGATGAAATTTTAGTCTATTGTAGAATTT---TTTTCC
TCCTTTATCGTATTCCAGAATTTTTTGTAATTTCTTTTTTTTTTATAAAA
TTCTTTTTTCTGAGCTGTCTTTCTTGCAGAATTGCTGTCTGTTATTTTCT
CATTATATTATG-ACTCTTTTTTTACTTTGTTCGCTTAGTGTCATTTTCT
TGGTTTTTTATCGTCCAATTATACTC--TTCTTTTGCTCTTTTCTTAATT
TTAGTAACAC-TATATC-TATAATCTCTTATAAACCTTTC-TTTTTATTT
CTTCTTATCATAAGCTTACT---TAACTGTAACTTATTAACTTATCCCCA
TCTGGATGCTTGTGTTTATTCGTTTCTAACCATATCTGGTTTTATGGATA
AGGTTGCTACAGCCTTTTGTATATGGGTAAGCATATACGTTGCTTTTTTT
CCCTTGATTCGGATCTGGCCTTCATTCCTCATGCATTAGTGGGTCTAACC
TAGTTCTATTTCTTTCCTCTTATTTTAACGCAACTGTAGATAATCTACAT
CTAACTCTTTTCCTTTTTGTTACATTGACAATTCCACTTCCTATACAGAT
TTCACTTGCTCAATGGTTCTTTCTGTTTTTCTAAACCTGGTATACTAATT
TGTTTTTTGTTCGTGAGCTAACATTCGATTCTTATTATTCATATCATGAT
TTAA---------TTAATTTTTTATTTTTTGTTTGTCTTCTTAGATTGAT
ATGAGCAATGTTGTCACTGACTATTGAAACTCTTCAATTAATCCTTATTT
CTTTGTTTCATCATGCTCAGTTTTTGGCGTGTACTTTCGGCCACAACTTG
CTGCTCACTCAATGTCTTTTCTTTTTGGTATTATTAAAT-AGGTTTTCTC
TTTCGTCCGTCACAGCCTATCAGACATTCGTATAAGCGGTCTTTTCAACG
TTTTGTTTCTTTTGGATACTCTTTATCTTCTGTTGTGGCTCGTGAAATTA
TCGAGTTCTCTATTTTTTGTATTTTCTT--RYYYRRRYYYRRRRRRRRYR
YYRRYYRYRYRRRRRYYRRYYYYRRRYYRYRRYYRRRYRYYYYRRRRRRR
RRYRYYRYRR--RYRRRRRRRRYRYRRYRRRRRRRYRYYYYYYRYRRYRR
YYRRRYYRRRRRRRRYYRRRYRYYYYRRRYYYYYYRYRYYYYRRRRYRYR
RRYRYRRRYRRYRYRYRRYRRRYRRRYYRRYYYYYYRRRRRYRYR---YY
RRRYRYYRYRYYRRRYRRRRYRYRRYRRRRRYRRRRYYYRYYYRRRYRRY
RRRRYRRRRRRYRYRRRRYRRY-YYRRYRYYRRY---RRYRRYYRYRYYR
YR-YYYYYRRRRYRYRRRYRRYRRYRYYRY---YRRRRRRYRRYYRYYYR
RYYRYRRRRRRYRRRRRRYYRYRRYRYYYRYRYYRYYYRYYRYYRYYRYY
YRRRRYRYRRYYYRRRRYRYRRRYRYYRRRYY-RRYRRRYRYRRYYYRRY
RYYYRYYRRRRYYYRRRRYYYYRYRRRYRYYYYRYYRYRRRYRRRYYYYR
RRYYRRRRRRRRYRRYRYYRYRYYRYRRRRRRRRRRRRYYRRRRRYRYRY
RRYYY-YYYYYYRYRYRYRYRYYYYRRYYYRYRRRYYYYRYYYYRRRRRY
RRYRYYRRYYRRRRYRYRRYYRRYYYRYYRRRYRYRRRYYRRRRRYYYRY
RRYRRYRRRRRRYRYRYRYYYYRRRRRRYYYRYRYYRRYRRYRYYRRRYY
YYYYYYYYYYYYYYRRYRRRRYRYRRYYYRRYYRYYRRYRYYRRRRYRYY
YRYYRRYRRYYYRYYRRYRRRYRRYRYYRYRYRRRYRRRRYYRRYRYYRY
YRYYYYRRRRRYRYRRYYYRRYRRRRRRRYRYYRYRRYRYRRRRRYYRYR
RRRRYRRRRYRYRRRRRRRRYYYYYYRYRRRRYRYYYRYRRYYRYYYRYR
RRYRRYRYRYRYYRYRRRRYRRYYYRRRRRRRRYRRYYRRYRRYRYRYYY
RRRYRYYRYRYYY-YRRYYYYRRRRRYRRYYRYRRYYYYYRYYRYRYYRY
RRRYRRRYRYYYRRRRYRRYRYYYRRRRRYRRRYRYYYYY-RYYYRYYRY
YRRYYRYRRYRYRRYRYYRYYRRRYRRY--YYRRYRRRRYRRYYRYRYRR
YRYYRYYYYRYRYRYRRRRRRRRYYRRYRYRRR-RRRYRYRYYYRRYYYY
YRRRYRYRRRRRYRRYRYRYRRRRRRYYYYRYRRYYRRYYRYRRRRRRRR
YYRRRYYYYRYYYRRRYYYYRRRYYYYYRRYRYRRRRYRYYRYRRRRYRR
YYRYYYRYYRYRYYYYRRRRYYRRYYRYYYRRYRYRYRRYYRRYRRYYYR
YRRYRRRRRRRYRRYRRRRYRYYRRYYRRRRRRYRRRRRYRYRYYRYRYR
RRRYYRRYY---RRRRYRYYRYYRYYYRRRRRRRYYRRRRRYRRRRRRYY
RYYYYRYRYRYRYRRYRRYRRRRYYYYRRRYRRRYRRYRRYRYRRRRYRY
YRRRRRYYRYYYRYYYYRYRRRYYRYYRRRYYRRYRYYYRRRYYYYYRRY
YRRRRRRRRRYYYYYRRYYYYRYYRRRYYRRRRRYYYYRRRRYRYRRYYY
YYRYRYYRRRYYYYRRYYRYYRYYRRRYRRRYRYRYRRYRYYRYYYYRYR
YYRRYRYYYRRRRRYYYYRYYRRYRYRYYRYR-YRYRYRRRRYYYYYRRY
RRRYRRRRRRRRYYYRRRRRRYRYRYYYRRRYRRRYRRRYYYYRRYYRYY
YRRYRRYRRYRYYRRRRYYYRRRRRRRYYYYRRYRRRYYRRYRRYRRRRR
------YYRRYYYYRYYRYYRYYYRYYYYRRYYYRYYYRRRYYYRYYYRY
RRYRYRYRRYRYYRYYYRYYYYRYYYYRRYYRRYRRYYYYYYYYRRRYYY
RRYYRYYRRYRYYYRRYRYYRRRYYYYRRYYYRYYRYYYYYRRRYRYYYY
RYYYYRYYYYRRRYYYYRYYRYYYYYYYY-YYRRRRYYRRYYRYYRRRYY
RYRYYYRRRYYRRRYYYYYYRYYYRYYYYYYYYRRYYYRRRYYYYYRYRY
RRRYYYRYRYRYYYYYYYRYYRRRYYYYYYRYRYYRRRRYRYRYYYRYYY
YYRRYYYRYRYRRYRYRYRRYYYRRYYRYYYYRYRYYYYRYRYRYYRYYR
YRYRYYRYYRYYYYRRYRYYRRYYRYRYYYRYYYRYYYYYYRYRYYYYYR
YYYYRRRYYYYYYRYYYYYRYYYYYYYRYYRRYYRYYRYRRRYRRYYYRY
YRYYRYYYRRYRYYYYYRRYYYRYYRYYYYYYYYYRYYRRR-RYYRRYYY
YRRYRYYYRYYRYRYYYRRRYYYRYRYYYYYRYRRYRYRYRYYYYRYRYY
YYRYRYYRYYRYYYRYYYYRRYYRYYRYYR---RRYYRYRYYYRYYYYRR
YY---YRRRYYYRRYRYYYYYRYYYYRYYYYYRYR-YYYRYYYYYYYRYR
RYYRYYYRRYYYRYRYYYYYYYYYYYYYRYRYRRYRRYYYYYRRYRRYYY
YYYRYYRYYYRYRYRYRYYRYRYYRRYYYRYYYYRYYRRYRRRYRYYYYY
YRYYYYYYRRYYYYRYYYRYYYYRYRYYRRRRRRYRRYYRRYRYYYRYYY
YYRRYRRYYRRRYYYYYYYYYRRYYYYRRRRYYYYRRYRYRYYYYYYRYY
YYYRYYRRYRYYYYRYYYRRRYYRYRRYRYRRYYRYYRYRRYYYYRYRYY
RYYRRYYYYRYRYRRYRRYYRYRYYRRRRRYYRRYRRRYRYRYYRYRRYR
YYRRYRRYRYYRRRYYYYRYYYYRYYYRRYYYRYRYYYYRYYRYYYYRYY
YYYYYYYRYYYRRRYRRYRYYRYRRYYYYYY---RYRYYRYYYRRYYYYY
YYYYYYRYRYRRRYRRRRRYYYYYRYRRYYYYRYYYYYYYYYYYYYRYYY
YYRYYRRYYYRYRRYYYYYYYYYYYYRRYRYRRRRRYRYRRYRRYYYYYR
RY-YYRRRRRYYYYRYYYYRRRRRRYRRRYRRRYYRYRYYRRYRRYRYYY
YRRYRRYRRYRYRRYY--YYRYRYRRYYYRYRYYRYYRRRYRYRYRYRRR
-RYRYRR-YYYRRRRRRRRRRYYYYRYYYR-RRRRYYRYRYRYRRYRYYY
YYRRRYYRRR---RYRYRRRRYYRYRYYYYRRYYRRYYRYYRYRRYYYRR
RYRYRRYRYRRYYYRYRYYRRYYRRRYRYRYRRYYYRYRYYRRYYRRRYR
YRRYRYYYYYYRYRRRRYYYRYYRYRYRRRYRRRYRYRYRRYRYRRYYRY
RYRRYYRRRRYYRYRRRRYYYRYYYRRRRYRRRYYYYYRRRYRYYRYYYY
RYYYYYYRRRYYRYYRYRRRRYYRRRRYRYRRRYRYYYYYRYRYRYRYYR
RRRRRYRRYRRYYYRRRYRYYYYRRYYYRYYYYYRRRRYYRYYYRYRRRY
YYRRRYYYYRYRYYRYRRYRRYYYRRRYRRYRYYYYYRYRYRYRRRRYYR
RRRYRRRRYRRRYYRRRRYRRYYYYRYYYRYYYRYYRRYRRYYR------
---RRYYRRRYYRYYYYRYYYYRYYYYYRYRRRYRYRRYYRYRRYYYRYR
YRYYYRYYYYRYRRYYRRRYYRYRRYYRYYYYRRRYYRRYYRYYRRYYYY
RYYRYYYYYRYRYYRYYYRRYYYYRRYYYRYYYRYYYRYRYRYYYYRRYY
YRRRRYRYRRYRYYRYRRYYRYYYRYYRR-YYRYRYYYYYRYRYYYYRYR
RRYYYYYYYYYRYRYRRYYRYYYRYRYYYYYRYYRYRYYRYYYRRRYRYR
YYRRYYYYYRRYYRRYYYYRYYYYRYYRYRRYYYYYRRRYRYRRYYRRRY
RYYYYYYYYRRYRRYRRY---------TAAATAATTATATTATATTAAT-
T-TTTTGTTTTTTT--ATTTTTTAATAAAAGTAATTTTGTTATTGATTTG
TTTTAGTATATTTTATAAAATTAATTAATTAA-ATTATAGTTTATTAGTA
ATGTAATTGATTTATGAAA--------TA---ATTTATAAATTTAATTAA
AGTAAATTTAATTTATTGTACCTTTTGTATCAGGGTTTATTAAAATTTTA
TTATTTATTT---AATTATCTCGATTTAGGTTGATTTATAATTCACTTAT
-TTTTAATGTTTTATAATTATCT-TAAAGTGAATTATAGAAATGAAATGT
TAATCGTTTCCTAAGATATCTGGTTTCTTAAGAAAAAA-TTAAATTTTTT
ATAGTTAATA-GTTAATATTTAATTATTTAGGTATTAATATTA-A--CTA
ATTTATTTTTTAGGGGATAAGCTCTAAAAA-TAAT--AATCTATAATT--
-ATTAACTAAAAATTTTAATAGTAGGCTTTTAACCAGCCATTTTTGTG-A
TTACGTTTTAGTTCATTAT--TTAAA-ATTTTGATTT-TATAATTAT-TT
TAGATTTATTATTAAGATGAAAAATTTAATTTTAAAATTTTTGTAATAAT
GATATAATTAGTA-TAATT--TTTAGTTTTCAATAAATTTTTTTAA-AAT
TTATTGTAAGGAACTAGGCAAATTT-----AATTTTCGCCTGTTTATCAA
AAACATGTCCTCTTGATAAATATTTTGAGGTCTGGTCTGCTCACTGAATA
-A--------------------------------------------TTTT
AAATAGCCGCGGTATTTTGACCGTGCAAA-GGTAGCATAATCATTAGTCT
TTTAATTGAAGACTGGAATGAATGGCTTGACG-AGAAATTAACTGTCTCT
-TAATAAT--TATTTTAATTTAACTTTTAAGTTAAAAGGCTTAAATTTTT
TTTTAGGACGAGAAGACCCTATAGAGCTTAACATAAATATTATATTTAGT
T-TTTAGTTAATTT--TTCCA-TATTTAATA-ATA--ATGTTTTGTTGGG
GTGACATGAAAGATAGTTAAACCTTTC--ATTATTAA-AT-CATTGATTT
ATG--TTTATATT-GATCCATAATTTATGATCATAAGATTAAGTTACCTT
AGGGATAACAGCGTAATTGTTTTTGAGAGCTCATATCAACAAAACAGATT
GCGACCTCGATGTTGGATTAAGATTAATT---TTGGGTGCAGTAGCCCAG
TA-ATTAGGTCTGTTCGACCTTTAAATTCTTACATGATCTGAGTTCAAAC
CGGCGTGAGCCAG-GTTGGTTTCTATCCAAAATTATATATTTATCTATAT
TAGTACGAAAGGACCATATAGATAAAAGA-TTTTT-TTTAA-ATTTGATT
AACATTAATATAT--------TTTAATTTTTGTGAATTGTTAAAGAATTA
ATTTTAATTTTTTTAAAAAAATTTAAAATAAAAGTTTTATTCTTGCTTAA
TT-ATTTATTGTTTCTTTGTATTATATGTAAGTTT-----------TGTT
GAA-CTAAAT--GTTCT---T-TTTTCAGTAATTTAATTTAATTA--TCA
AGTTATTTTGGAATTAGTAATTG-ATTTAGTATTAGCATATTTCGTGCCA
GCAGCCGCAATTATACGATTAA-TACAAGTAAATATTTTTGG-TTGT--A
TCAGTTATTAATTTTTTTG--AGTGAATTTTTAGA-CTTTTAAGGTGAAA
TTT-AATTTTTATTTATTACTCTTTTTAT--GAA---------TCTGTGA
AACTTAAATAATAAACTAGGATTAGATACC-CTATTATTTTAAGTGTTAA
ATATTAT-TTACCTGGTTACTATTAGTTAAGATCTTAAAACCCAAAGAAT
TTGGCGGTATCTTAATCCATTC-AGAGGAGACTACCCCGTTATTGATAGT
ACACGATTAACTTTACTTAAT------TTATTTGTTTGTATATCTCCGTT
ATCAGAGAATCTTTTTAGAGTTATAA--TTTTCTTGATTTATAATTAT-A
AAATATTTCAGGTCAAGGTGCAGC-TTATAATTAAGAGGA-GGTGGGTTA
CAATAGATT-TTTGTTTAT-ATGGATTTAA-TAATGAAATA-TATTAATG
AAGGTGGATTTGATGGTAAA-TTAATTTATTTAATTTAATTGATATTGGT
TCTAAGGTGTGTACACATCGCCCGTCGCTCTCATTATTAAATA----TAA
TTATAATTATTT----TATGTATTTAAATTAATTGAGATAAGTCGTAACA
TAGTAGATGTACTGGAAAGTGTATCTAGTAAGATTAT---
>Pielomastax_zhengi
-AAAGAAAATCTGTCAGACCATTGATTTGGTGGTGGACGTTACTTTAA-A
TGGAGATAATTAGCGTGTTACTTGATTACA--ATTAGTGGATAAATCGGT
ACTAAAGGGCACTTTCGGAATAATAATTTTAATCAAGCAGGCTTTAAAAA
GAACAGACTGTAGGAGGCACATTCAAAGTTTAACAGGGGAACAGAGAATG
ATTAATTTCAACGGA---ATGCAAATTTACGTGTAAGAATTATAATATTC
TTGGTCCTTGTTCATAGACATAGGAAGACAGCTGAAACAATT-TTCCCGT
GTCG---GTTTGAATATGAAACACCATGAAAGTTGTATACAGGCATATTC
---ATCCATGTTAACAGAGATTTATGATGGAGGATCAACACTGCGCCGCT
AGAGCATAGGAAGCGTGAATTAGACAAAGGTGATTGCAAAGGCGAGTCCA
AA-AATTCCCCTTACTTGTAAAGGGGGAGTAGTCCCGAAAGCAGGTGGAG
ATTCCTGGGTTACGGAATAAAGGAACTCAATCGCACTTGTTGAAAGATTC
CTCCGTGGGAAATTAGCATAATTTG-CGGGGGCATTCCTTTTTGCCGGTA
CACCGTGAATCAGACGAGAAGTTGATGAATGAGAAGACGTAGTGCCATAG
GAGGGACGTTATGAAAAGGCAGAAGTATTGACTGAACTTTCCTATGCGTA
TCTAAGGTAGTACGATTAGAGCCGATTGGGCTCTGCTAGGGTGAAGGTAC
TTCTTAGATCAGATTAACTTAATTGGATATTCCCTCGCGGACCCTTGTCG
GTATTAAGTACGTAATAAGAGATAAATTGATGAACACATAATCGATAGTA
CATCCGGCATTGTCAAGATAGATAATTTCGATTCCAGCCATTCGCGAAGC
AGAATAGGTTCATAAAAATTTCTACCGCAAGTATAGACGAACATAGTCTA
CACTTAGGAAGAATAAATAGCCTTTATGTTGTA-AAGTGATAAAGAGAAA
TGTCCTGGGACAGTCAAGCACACAAGTGGCCTTGGCTTGAAAGGACGCCA
CGATTAACCG-CTTGCTTGATGGACATACAGAGAATCACTAATTAAAA--
ACCATCTATTAAAATTTAATAGTATAATTATAAA-AAAGAAAGACTTACA
TAT-AAAATTTTTGCTAAATATTAATAAATAGGCTAATCTTTACTCAATA
TAAAATACAGGTAACTGAAAACGAAAATATTTTAAATAACTGTTCTGTAA
TACAGTATTAGCCTTAATAATGTAAATCCATGCCGCAAACAGTACTAGTA
GAAAAAACCTACGGCTAGAAAGGCTCCACAGAAGCAAATAAAAAATAACA
GTCGCGTGGGAACGTGTTGTAACTTAGAT---ATACATACCTCTGGTACT
CCAGGAGGTGTATGTAATTCATGAGAAAGGCTAAAAAATCTTCGGGCGGT
ACGCCATAGGAGCCTGAACTAATGACTTATTTTGTTAAACGCTAGAGTAT
CCAGACCTACACGCCTAAAATTATGAAGATGCCAAAGAATAAATAAATAA
GATGATTTGCCGTGTAGGCTAAGGGGTGTATTAGAGTCGCCGAAGAATTT
TTCTCCTTACTTTACCTGTGGGGTTTCTGGGGTTTCTGTATTTGA-----
---AACAAAAAAATAGTCGGGACAATATTAATATGCGAAACTGTGTGCCA
TTCACTTCCTTCAGAATTATGGAAGTATCAGAGTATTACATTATAATTTA
AATATGCTCGTACGGCCTGG----ATTTTTATTTTTTAGTTAAAAGTAAA
GAGTGTTAGTGATATAATATGAATCTGTATTATATTGAAATTAGATTATG
TATGGTAAACTTACGTTTATTACAAACACATAAATTGTGGTGCGTTTTGA
TTCAGATTAGGACAGCTACGGGAGATTTATTATATGATATATTTTATGT-
TGGAATAATACAAGGAAAAGCACTTTTTCTGAGGCACGTGTGCTTATGAG
GGTTAACTATTTATAGTTATCTAAGGCAATAGGTGGATGTGTAAAAGCTA
CACCGCAAGATTAGTTATGTTCTTACGTTAGTCTTTGGTTACATAATCGA
CTAGTAACTACTATGTTATTATTTTGACTCGGTTTAGTACGTCAAACTAA
TACTATCTGAGCATATTTCTTTTTTAAGAATTATAATAGGTATAATGAGT
TACAGGTGGAATTTTTACTCTTAACCTTAATAAATTGTAGGTGGTTATTT
AATTTAGGATA-GTTAATCGTATTACTCTATTTTTTCAATGTCCCTTAGC
GTAGACGGCGCAATTATTTCTACTTTGTATAATTTTTATTATATTGCTTA
TT-AAATATATTTATCCTTTAA---TTTCACTTATTAATATATACTGTTT
GAGAA-TATGTGTATTTTAACATTGTTTAAAGAGACTCA-TTTACTATTT
TTTATACTAATTACATTTTTTTTGGATACATTTATGTGTCCGCTCGGATT
ATTACTGACCTTAGTTCATTGAGATTACCTTGGGTTTTATTATAAAGTTG
AGCATATCTTCCAGCGGGCATGAAATGGGCTATGGTGTCCGAAGAAATGA
ATATTTTTTATAGGTTAATATCCCAGCATTAGTTTGGCATAGGTGTAAAA
TTGATGTTATAGGCGTTTTGTTTCGAAGTGCTGACAAAGAAGCAATACTA
TTTTTTTATTAAGTCCTCACAGGAACTAAAATTTTATAAATTTCTTTATG
TATTATTTACCGGTTTGCTTTTTGTGCGTTTTTCCTTCTAGTTTAGGTTA
A---AGTTTTAGTAAATATGTTATATACACTCACTTGTGTAGTTATGTGG
TTCATTAAATTTTGTTTGTTGTGGTTGTTATGTAGCTCGAGTTATTACAT
-ATTATATGATAATAAATGAAA-CCATAAAAAAACAAGATAAAGACAGAT
TATTATTTATCGGAAGCTGTAAAAGTAGAATTGAAC--TTAAAAAAGGAA
AAATTGGAAACACGATAAGA-TGAGAG-TTCAGAAACCAAATATCATATA
-ATGAATTTAATAGGAAAAAAATGCACAAATG-AAACCCAACCTAAAGAA
TTAGTCACAAATTTTAAGTATGTTTAACAAAGTTCGACTGCAAGTGTGA-
-GACATCGGAAGTAACAACGAGGTATTGTATACGGCGTTTATTGTATATT
GGAAAATTGAGAGTAGTGCCTGCATTTGGAGAAATCTGACTTGAGTGATG
TGGTGGGAGACACTTATCTGACTGGCGATAACTTTCCAAGTAACAGAAAA
AGAACTCCTTTTAGAAATACTATAAAGTTTAACTATGGCGATACGACTGA
CACACCGTTTATGTGACCTACAATGGGAGTGATATACAAACTTAATATCG
AGTTCAACAATTTAGAAGATTATAGACCGGGCTAAAGCACTGTTTTTTAA
AACAAGATAAATA----------ATAGTGATAAATTTTTAGGTCAGGTTA
TTGCAGTGTCCTCAGCAAGGTGGTCCCTTGGTATATAGCTGTTATATTAT
AATCACGTAATTTATTAACTAATATTTATATTTTTTTAATGGTAGATGGT
TTATATTTTGTCCGGGCAATTGGATTTATATTATTAGATATAGTGTTCT-
TTTTAAAATCTTTTTTTTTCGGAACACTGTGGGGTGTGTGTAGGTATGGT
ATCTTTGTGAAATAAATAATTTCGGGTTTTATTTAGGTATTATTTGCGAT
CCTCTGATATTGTCATCCCTCATCATTCGATTTGATAA---TAACCATTT
TCTTTTGCTTCTCCACGTCTGTGTATATTCTTCTTAGG-ACTTAATCTAA
TTTACTCCCTTTTCTTTTAT--ACTTAGAACTTCCTTTGCGTTTATGCCC
TATGTCATTAATGGGAGTTTTCGAATCCTTGTCAGTACAGTTTTTCTTCT
TTGCTGGTAACCTGATTCACCTGATGGTTGCTGTGACTGATATTTACTTG
TTTTT---TTATAATTTTAATTGCAAAAATTACTTGTCTTCTGGTCCTTG
TTCAGTTTACTTAAATTTTTGTTTTCCTTCTA-TATGTCTCCTT---TTA
CAGAGTTCTATGAACATTTGTTCTTCACTTTCCCTTTATT---TTCAAGT
TCCAAAATGCTATTTGTGCGTTGCCTGTTTGTATGACGATTAAAATAATT
TCCACTTTTTTTTTCTTTGGTGAGTTCTTTGCCATCTCGTAA-TGTGTTC
CCTCTTTTCGTTAGGTGCGGCTACCTCGTTCAGGGCTATCTTCTATCGTC
CTTGCTATTCCCGATGCCGTCTAACCTTTGCTCTCCTTTTTCTCTTCGCT
CTTTCAGATACCTTA-CCGGGACTTAAATTGTTGACATATTTTCGTGTTC
ATTCAAGGATACTGATGTTACTCCTGTTGTTTGCAATTCTGTATACGCAT
CCCCTTTCTCCGTATTGGTGCTAGCATCTCCATTGCTGTTTTTCTGGTCG
TTTCACCTATTTAACAATTCATAATTCTGCTTCTTGGTTAGACTTCGTCT
AACGTATATTTTTTGTATCTTCAATTGTCGTCGGACAACACACCGATTCG
TGCCTCTTGCTTTTCTTGAGTTTAGTTTTGAATCGCGAGAAAACCCAAGA
CATCTTTTTTCCGTATCTAAGCCCTTAATATTAAACTTTTTTTGTTTGAT
TTATTAGATCAGTTTAGACTATTGCTTCCTCTTTTCTCCTGTTATTAACC
ACTTCTACTGGAGAGGAAACATA-ATATACATTAAAATTAAATGTTATAA
ACTTCTATCTGTTCGCCATTACGCTCCTGTATACCCGGTAACTTATGGCG
-TTAGAGCATGGCAAGTTCTTTAGCCCATTTAGTGATT--TCATCCTTGC
CTTTTTCCTTTTTACTTATGTAAA-ACCTATAGGACTCTAGAG-TTGATT
CCTACCCGTTGTCTAGTGCTTGTTTTGGTAGTGCCGCATTGAAGATCTAC
ATATTTGAAGATGTCTTTTCTTGTTTTAATTGTTCATTCGCGATTTCTCT
CTCTGTGTTTAGGTATTCATTCATTCAGCCATTTCTTTTTACTGATTGCT
CTCTGTCCATTCGATTTCTTGACGCCTATATTTTTTTTATCTTTTACCTC
TTACATTCTTGCTACGACA---TTCAACAACTATTATGCGCTCGCTGCTT
TCCGTAAGTAATATATTTTGTTTTTTCCAAGGGATCGAGCAAGTACCTTT
AGTGGGTTTTTCCATTTTTCTTGCATAGGTCCCTATGTAGCCAGTACTAC
TATCTTACCTTTGCGTCTCGCAAGTTAAATGACCAGTTTCTTTGTATCCT
ACAAATACCTCTCACTAGCCTTTCCGTAGTATTTGCTTTTCGTTGATTGA
TCCCAATGTACCCGAGATTATTGTTTATCTAGGGG--------TTTTTTC
TTTCTGTCTTTTTTCCTTCAACTAAGAACCCTAGGTACAGTCGTCTCTGT
TTTCTTTTTTATATCTTTCTTTTTACCGCTGGCTCCTTTTCTTTTGTAAA
GAAGTTAGCA----TCTACTTTTTTTTTGTTATTTGTATTTGATTATTAG
ATTCTAGGGTTTCTTTAGTCTTTTCTTTTTCCTTTGAGTAATCAAAATAG
TTTTTTTTTGCTTTTTTGCATTGTTTGGAGTGTTCAGTTTAAAATACAAC
GTTCCTCAGTGATCTTTCTCGTTATGGGAATAATAGTAA-TTACATTTAT
TTTCCTCGGCATCTCCGTCCCTCCCCCTCCTTACCCTTCCGTATTTGTAA
TTTCCGTCCTTTTTGGTCTTTCGTGCAAAAATAGTTCTCCTGATGTTTGT
TCTGAAATCTTATTCACTTACTTTTGCGCATAGTAAAAATGATGCTTATA
CTCCTGTATCGTCTGGTCTTCGTACGATTTATTTTGATATTTTTTATTCC
GTCCTACTGTAAACTCGACGATGTCTTAAACCTTATGTTCTCTTCTTGGG
TTCGTTTCTCATTTTCCCTATTCTTTTTCGGACGATTTCAAATTTTTAAA
C-TTGGGTTGCTTTTCTTCCCTTCATCTGAGTGTTCCTAAGGGATTGGAG
TAATATATTAATAGTAACGTATATTTTTTGTTTTTGTTTTTA-TTGATTT
TTTTTCTGTCGA---TGGTTACTTATTGTTATTTTAAACCTAGTG-AATG
TATTCTCTTTTGTGTGCTTTCCGGATATA-ATCATTTTTTTTTTTTTATC
TCGTGTTCTATTTAGGTTCCTTTTTGGGAACAGTACGTATTTACTTCGTC
TTTTTTATAATCGCTTTCTCTATGCTATTTATTTGTCTTTATCTATTATG
TCGCATACCTCGGTTTCGTTTATGGAGTTGTTGTTCCTGTCAAAATTGTG
TTGGTACGTTGTGATATACTTCACCTTATCTTTCGTTCTAAGGTTGCTCT
TTGAGTGCCGTTGTCATTAAGTGGGTTTTAGGTTATTCCTGTGGTTTGCC
ATCCCCCTATTGATTTTAGTTCGCTTCTTTTTTTCTTGCCACTATACAGA
AGTGACGTACTCTGATGAATTTTTAGTCTATTTTGCAATTT---TTCTCT
TTCTTTACGGTATAGCGGAATTTTTTGTAATTTCTTTTTTTATTTTTAGT
TTTTTTTTTCTGAGCTGTCTTTCTTGCAGGATTACTGTTG-TTTTGTTCT
CTTCATTTTCCG-ACTTTTTTTTCACTCTGCTGGTTTAGTGTCATTTTTT
TGGTTTTTTATCGTCCATATCTATAG--CATCTGTTTTTTTTTATTAACT
TAAATTAGAC-CTTGAA-TTCAATTAATTATTATCACTTC-TTTTTATTT
CTCCTTATCATAAGCTGATCAA-TAACAGTTACTTATTAACTTATCCCTA
TCTGGATGCTTGTGTTTATTCGTTTCTAATCACATCTAG--TTATGGATA
AGGTTGCTACAGCCTTTTGTACATGGGTAAGCTTTAACGTTGCCTTTTTT
CCCTTGATTCGGATCTGGCCTTCATTCCTCATGGATTAGTGGGTCTAACC
TAGTTCTATTTCTCTTGTCTTATTTTACCGCAACTGTAGATAATCTACAT
CTAATTCTTTTTGTTTTTCTAGCACTGACAATTCCACTCCCTATACAGAT
TTCACTTGCTCAATGGTTCTTTCTCTTTTTCTAAACATGGTATACTAATT
TGTTTCCTTTTCGTGAGCTAACTTTCGATTCTAATCATTTAAATTATGAA
TTA----------TACATTTTTTATTCTCTTTTTGTCTTCTTAGGTTGAT
ATGAGCAATGTCGTTACTCACTATTCAAACTTTACAAATAATCCTTGTTT
CTTTGTTTCATCATGCTCAGTTTTTGGCGTGTACTTTCGGCCACAACTTG
CTGCTCACTCAATGTCTTTTCTTTTTGGAGTTATTAAAT-AGGTTTTGTC
TTTGGACCGTCACAGCCTATCAGACATTCGTATAAGCGGTCTTTTCAACG
TTTTGTTTGTTTTGGAAACTTTTTATTTTCTCTTGTGGCTCGAGAAATTA
TCGTAATCTCTAATTTATGTATTTATAG---YYYRRRYRYRRYRRRYYYR
YRYRYYRRRRRRRRRYYYYYYYYRRYRR-YRYRYRRYYRYYYYRYRRRRR
RRYRYRYYRR--RRYYRRRRYYYRYRRYRRYRRRRRRYYYRYYRRRRRRR
YRRRRYYRRRRRRRRYYYRYYYRYYRRYYRYYYRYRYRRYRRRRYRRYYR
RRRYRRRYYRRYYYYRRRYRYRRRRRRYRRYYYYRYRYRRYRRRR---RY
YRYRYYYRYRRYRRYYRYRYYRYRRRRRRRRRRYRRRYRRYYRRRYYYRR
RRRRRRYYYYRRRYYYRRYYRY-YYRRRRYRRRY---RRYRRYRRYRRRR
YYYRRRYRYRRRYRYYYRRRRYYRYYRYYY---YRRRRRRYRRYYRYYRR
RYYRYRRRRRRRYRYRRRYYRRRRYRRRYRYRYYRYYYRYYRYYRYRRYY
YRRRRYRYRYYYYRRRRYRYRYRYRRYYRRYY-RRYRYRYRYRYRRRRRR
RYRRYRRRYRRYYRYYRRYYYYRRYRRYRRYYYYYRRRYRYYYRYYYYYY
RRYYRYRRRRRRYRRYRYRRRRRYRYYRRRRRRRYRYRRYYRRRYYRYRY
RRYYY-YRRRRYRYRYRYRYRYYYYRRRYYYYRRRYYYYYYYRYRRRRRY
RRYYYRYRYYRRRYYRYRRYYRRYYYRYYRRRYYYRRYYYYRRYRYYYYY
RRYRYYRRRYRRYRYRYRYYYRRRRYYRYYYRYRYRRRYRRYRRYYYYYY
YYYYYYYRRYYYYYYYYRRRYYYYRRRYYRRYYRYYYRRYYRRRRRYRYR
YRYRRYYRYYYYRYYRRYRYRYRRYYYYRYYYYRRYYRRRYRRYRYRYRR
RRYYYYRRRRRRRYYYRYYYYYRYRYRRRRRYYRRYRYYYYRRYYYYRYR
RYRRYRRYRYRRYYRRRRYYYYYYYYRYRRYRYRRYYRYYYYYRRRYYRY
YRYRRYYYRRRYYRYRRRRYYRYYYRRYYYYRRYRYYYYRYRRRYYRRYR
RRRYRRYRYRYYR-YYRYYYYRRYRYRYRYYRYYRRYRYYYRYRYRYYYY
YYRYRRYYYYYRRYYRYRYYRYYRYRRYYYRRRYYYRRYY-YRYYRYRRY
YRYYYRYRYYYYRRYYYYYYYRRRRRRY--YYRRRRRRRYYRRYRYRYRY
YRYYRRYYYRYRYR-RYYYRYYYYRRRRYYRRR-RRRYRYYYYYRRRRYY
RYYYYRRRYRYRYRRYRYRYRRRRRRRYYYRYYYYRYYYRRYRYYRRRYR
YRRRRYRYYRRYYRYRRYYYRRRYYYRYYRYYYRRYRRRYYRRRRYRYRR
YRRRYYYYYRYYYYRYYYYYYRRRRYRYRYRYYRYYYYRRYRRRRRRYYR
YRYYRYYYYYRYRRRRRYYYRRYYRRYRRRYRYRYRRRRYYYRRYRYRRR
YRRYRRRRY---RRRRYRYRYYYRRYYYRRYYRRRYRYRYRYRRRYRRYY
RYRRYRYRRYRRYRRRRYYRRRRYRRRRRYYRRYYRRYRRYRYRRRRYRY
YRRRYRYYRRYYRYYYYRRRRRYRRYYRYRYYYRYRRYYYRRRYRRYRRY
RRYRRYYYRRYYYRYRRYYYRRYYRYYRRRRYRYYYYRRRRRYRYRRYRY
RYYYRRYYYRYYRRRRYYRYYRYYYRRYRYRYRRRYRRRRYRRYYYYRYR
RRYRYRYYRYRYRRYRYRRYYRRYR--------YRYRRRRRRRYRYRYYR
RRRRRRYRYRRYYYYRRRRYYYRYRYYYRYYRYRYYYYRYYRYYRYYRYY
YRRYYRYRYRRRRYYRYRYRRRYRYRRYYYRYRYRRYYYRRYRYYYRRYR
----YYRYRRRYRYRYRYYRRYRRRYRYRRYYYRYYYYYRRYYYRYYYRY
RRYYYYYRRRYYYRRYYYRYYYRYRYYRRYYRYYYYYYYYYYRYYYRYYY
YRYRRYRYYYRYRYRRYRYRRRRRYYYRRYYYRYRRYYYRYRYYYYYYYY
YYYYYRRYYYRRRYYYRRYYYYYRYRYYY-RYRYRYYRYRRYYYYRYRRY
RYRYYYRRYRYRYYRRYYYYRRYYYYRYYRRYYRRYYYYYRRRRYYYYRY
YRYYYYYYRRRYRRRYYYRYYRRRYYYYYYRRRYYRRRYYRRRYYYRRYY
YYRRYYYRYRYRYYRYYYYYYYYRYYYRYYYYRYYRYYYRRRYYRYRYRY
YRYRYRRYYRYRYYYRYRYYRRRRRRYRYYRRRYYYYYYRYYRRRYRYRR
YYYYRYRRRYYRYYYRYYRYYYYRYRYRYYRYYYRYYYYYRRRRRRRYYY
YRYYYYYYRRRRYYRRRYYYYYYYYYYYYYYYRYRRYYRYY-YYYRRYRY
YRRYRYYYRYYYRYYRYRYYYRYYYYRRYRRRYRRRYYRYYYYYYYYYRY
YRRRYYYYYYRYYRRRYRYRRRYRYYRYYYRY-RRRYYRRRRYRYYYYRY
RY---YRRRYRYYRYYYRYYYRYRYYYYRRYYRYR-YYYYRYYYYYYRYR
YRYRYYRRRYRYRYYYYYY-YYRYRYYYRRRYRRYRYYRYYRRRRRYYYY
RYYRYYRYYYRRRYRYRYYRYRYRRYYYYYRYYYYRYRRYRRYYRYYYYY
YYYYRYYYYYYYYRRRYYRYYYYRYRYYRYRYYRYRRYRRRYRYYRRYYY
YYRRYRYYYRRRRRRYYRRRRRRRYYYRYRRYYYYYYYRRRRRYYYRRRR
YRYRYYYRYRYYYYRRYYRYRYYYRRRYRYYRRYRYYRYRRYYYYRYYYY
RYYRYYYYYRYRYRYRYRYYRYYRYYRYYRYRRRYRRRYYYYYYRYYYYR
RRRYRYRYRYYYRRYYRRYYRRYRYYYYRYYYRYRYYYRRYRYYYYYYYY
YYRYYYYRYRRRYYYRYYRYRYYRRYYYRYY---RYRRYRRYRRYRYYYY
YYYYYYRRRYRRRYRRYRRYRRRYYYRRRYRYYRYYRRRRYYRYRYRYRY
YYRYYRRRYYRYYRYYYYRRYYYYYYRYRR-YRRYRRRRRRRRRYYYYYY
RY-YYRYRYYRYYYRRRRYYYRRRRYRRRYRRRYYRRRYYRRYRRRRYYY
YYRYRYYRYRRRYYYR--RYRRYRRYYYYYRRRYYRYRRRRYRRYYYYRY
-RRRRYR-YYRRRRYYRRRYRYYRYYYYRY-RRRYYYRYYRRYRRYRYYY
YRYRRYYRYRYR-RYRYRRYRYRRYRYRYYRRYYRRRRRYYYYRRYRRYR
RRRYRYRRYYRRRYYYRYYRRYRRRRYYY--RYYYYYYRYYRRRRRRYYY
YRYYRYYRYRYRYRRRRRYYRRYRYRYRRRRRRYYRRRYRRRYYRRYYRR
RRRRRYRRYRYYYYRRYRYRYRRRRRRYRRRRRYRRYYRRYYRYYYYYYR
RYYYRYRRRRRYRRYYYRRRYYYRRRYYRYRRRYRYYYYYRYRYYYRRYR
RYYRYYRRYYRRYYRRRYRYYYRRYYYRRYYYYYRRRRYYRYYYRYRRYY
YYRRRRRYYRYRYYYYYRYRRYYYRRRYRRYRYYYYYRYRYRYRRYRRYR
RRRYRRYRRRRRYYRRRRYYRRYYYYYYYRYRRYRYRRYRRRR-------
---RYRYRYRYYYYYRYRYYRRRYRRYYRYRYRRRYRYYYRRYRYYYRYY
RYYYYRRYYYRRRRYRRRRRYRRRRYYYRYYYYRYYYRRYYRYYRRYRYY
YYYRYRYYYYYRYYRYYYRRRYYRRRYYYRRYYYYYRRRYRYYRRYRYYY
YRRRRYRYRYYRYRRYYRYRRRRYYYYRY-YYRYYYYYRRRYYYYYYYYY
YRYYRYYYYYYRRRYRRRYYYYYRYRYRYYYRYYRYRYYRYYYRRRRRYR
RYRYRYYYRRRYYYRYRYRYYYYRRYRRYRYYYYYYRRRYRYRYYYRYYY
YYYRYYYRYYYRRYYYYY------------ACAATATTTTTATTATAAG-
T-ATTTTATATTCAT-TTTATTTATAATAAGTATTTTTAACTATT-TATG
TTTTATTAT--CCTAAAGAAAAAATTAGCTAA-ATTATAGTTTACTAGTA
AAGTAATTG--TTTAACAT--------TCTATTTTTATA----------A
AGTAAATTTA---TATTGTACCTTTGGTATCAGGGTTGATCAAAATTTTA
TTATAAATTT---AATTATCTCGATATAAATAGATCTATTTAACTATGAT
-AATTAATGTATCATAATTATTA-TTAATTTTTAAATAGAGGTGAAATGC
CATTCGGGTTTTAAGATATCTAGTTTCTTAAGAATAAATTTAATTTTATT
TATGATAGTA----AATTTTTATTTTGATAATTTTTATTATCA----TAA
ATTTACCTTTGAGGGGATAAGCTCTCTAAGTTCTT---TTTTATAAATT-
-ATTTTATATTTAAAGCAT--ATAGGCTTTAAATCAGCCATTTAT----A
TTACGTTATAGTAAATTAT--ATAATTATATTGATTT-AATAATGAT-TT
TAGGTTGTTAATTGAGATTTAAACAATAATTTTATCTGTTTAGTAATAAT
GATTAAATTAGTA-TGTAGTTATATAATTAGTAAATTTATATT---AAAT
TTATAAGAAGGAACTAGGCAAATTTTATTTTATTTTCGCCTGTTTAACAA
AAACATGTCTTTATGATTT--AATTTAAAGTCTTACCTGCTCACTGAATT
AA---------------------------------------------TTT
AAATAGCCGCGGTATATTGACCGTGCGAA-GGTAGCATAATCATTAGTCT
TTTAATTGGAGGCTGGAATGAATGGTTTGACG-AAAAATAAGCTGTCTCT
-TTATAAT--AATCAGAACTTAACTTTTGAGTTAGAATGCTCAAATAAAT
TTTTTGGACGAGAAGACCCTATAGAGCTTTACTTGAATTAAAATCATTAT
A-TTTAAGATCTTATATTTAATGATTTTA---ATC--AAGTTTCGTTGGG
GTGATGTAAATAATAAATAAACTATTT--ATTTTGAT-GC-CACTGATTT
GTG--TTTATTT--GATCCATAATTTATGATTATAAGATTAAGTTACCTT
AGGGATAACAGCGTAATAGCTTTTGAGAGTTCATATTGACGAAGAAGATT
GCGACCTCGATGTTGGATTAGGACTAAATTATATTGGTGTAGAAGCTGTG
TA-AATAGGTCTGTTCGACCTTTAAACTCCTACATGATCTGAGTTCAGAC
CGGTTTAAGCCAGAGTCGGTTTCTATCCAGAAATAGAG--AATTATTTAT
TAGTACGAAAGGACCATATTTAAAAGAAATTCTTAATTAAA-ATTTGATT
ACTTTTAAAATCT-------------------------------------
TAAAATAGCCCAAATTTTACTAAATTTTAACAAGTTTGATTCTTGCTTAG
AA-TTTTAATATTGCAATGAATTATATACAAATT------------TTAT
TTACTTAAT--GTATTTTTAGT---GTAGTAGTTAAGTTTAATTAA-TCA
ACTTACGTTGGATTTATTAATTGTAAA-AGTACTGACTTATATTGTGCCA
GCAGTCGCGGTTATACAATTAG-TGCAGTTAAATTGTTTTGG-TTAGCAG
CTAAATTTATTA---TTAGGATATCAATTTGTTA---ATTTTAGGTGAAA
TTTAATTTAT---ATAAGTTTCTTTTTAATGAGC---------CTGCGAA
A--TTAATTTAGGGACTAGGATTAGATACC-CTATTACTTTTAATG-TAA
AGTTTATAGAACTTGAGTAGTATAATTTAT-GTATTGAAACTCAAAGAAT
TTGGCGGT-TCTTGACCTGCTT-AGAGGAACCTGTCCTGTAATTGACAAT
TCACGATTAATTTTACTTAAT------ATATTTGCTTGTATATCTTCGTT
GTTAGAATGTCTTTTTAGAGAATAAC--ATTCAATATATTTTAATAA--A
TATAATTTCAGATCAAGATGCAGC-TTATGATTAAG-AAGAGATGGGTTA
CAATAACTTTTAATT---AAATGGATTTAA--AAACTAAAATTTTAATTG
AAGGTGGATTTAATAGTAAT-ATAAATTATTTAGTTTATATGATCTTAGC
TCTCAAGTGTGTACATATCGCCCGTCGCTCTCATTAAATGGGT-------
-----AATTTTCC----------TTTTATAAGGTGAGATAAGTCGTAACA
TAGTAGATTTACTGGAAAGTGAATCTAGAAAG--------
>Prumna_arctica
AAAATAACCTCTATAAGAACTATTATTTGGTAGCGAATCTTACATAAAAA
AAAAGTTAATTAGCGAGTAATTTTACTACA--ATAAATGAGTACTAAAAT
ATTTAGGGGCTCTTTCGGAGATTTAATTATAATCAAGCAAGCTTTACTAA
TATAAAACAAAAGGAGGTACAATCCCTGTTTAACTGTAAATTAGAGAATG
ATTGATTCAATAGGA---TTAAAACTTTACATTTAAAATGAATAATTTCC
TTGGTCCTTGTTCATAAAATCGGAAAAAAAAAAGTCAAAACT-TTACAAT
TGTA---CTTTGATTTTAAAAA-AAATGTCTAGGATAAGTATTTACATTC
AA-ATCCATTTTAACAGAGATTTTTGGTGGAGGATAAAAACGGCGCCGTA
AGGGCATAGAAAGCGTGAATTAGACAAAGGTGATCGCCAAGGCGAGTCCA
AAAAATTCTCC-TACCAGTTAGGAGGGAGTAGTCCCGGGAGCGGGTGGCG
ATTTCTGGGTTATGGGATAAAGAAACTGAAACGCACCTGTTGGAAACCCT
CTTTGCGGGAAAATTAGCTAATTTGCCGGGGGCACTCCTTTTTGCCGGTA
TACCGTGAATCAGTCGAGAAGTTGATGAATGATTAGCAGTAGTGCCATAG
GAGGGACGTTATGAAAAGGCAGAAGTATTGACTGAATATACATTTGCGTA
TTTAAGGCAGTGTGATTCGAGCCGATTGGGCTCTGTTAGGGTGAAGGAAC
TTCTTAGTAAAAATTAACTAAATAGGATATTCCCTCGTGGACCCTTGTCG
GTATTAGATAAGTAATAGGAAATAGAATGAAATACTAATATAAAATAGTT
CAACCGGCATTGTCCAAT-AGATTACTTCGGGTCAAGCTTTTCGCAAGGT
TAAAGAGGTATATATAATTAACAACCGCTAGAATAAACGAACATAGTCTT
CCCTTCGGTGGAAAAAAAAGCCTTTATGTTGTA-GAGTGATCACGAGTGA
AGTCCCGGGACAATCAAAGGCATAAGTGGCCTTGGCGTGAAAGGACGCTA
CGATAAACCG-TTTGCTTGATGGACATACAGAGAATGAATAATTTAAA--
ACCATCTATTTCTAATTAATTATACTATTTTAC--AAAAAAGAAAAAAAA
TAT-AAAATTTATGCTAAATATTTATAAATAGTTTACTCTTTACTCAAAG
TAATATACCAGTAATTGCATTAGAATATATATAAAATAATAGCTCTATAA
AACCATATAAGTCATTATACTGTAATAACATACCGCCGACCGCATTAGTA
GTAAAAACCGATGGCTGGAAAGGCCTTATAGAAGCTAGAATATTTAAGCA
CCTATGTGGGTACGTGTTATAACTTAGGT---ATATCTACCTCAGGTACT
CTAGGAGGAGAGTGTTATTCTTAAATTAAGAGAATCAAACTTCGGACGAA
TCGTCAATGTAGTCTGAATTAGTGGTTTATTTTGTTAAACGCAAGTGATT
CCAGACCTACACACCCAAAACTGTGGAGATGCCACAGTATACGCCGTTTA
GTTGATTAACCGTGTTGGCTAAGGGATGTATTGGAGTCGTCGAAGAATCC
ATTTCCTAACTTCACCTGTGGGGTTTCTGGGGTTTCTATATTTGA-----
---ATATTAAAAAATATCAAGAAAAAACTAATAAGCGAATCTGTGTGCAA
TGCACTTCCTTTAGGATTATGGGAGTATCAAAATAATAAAATAAAAATTG
AATCAGTTCGTACGGCCTGA------ATTTATTTTTTTAATATAGGATTT
AAGTAATAGTGCTATAGTAGGAATATGTATTATTTTGATATTTGATTAGG
TATGGAAAACTAACGTATATTAGTTAAACATAAATTGTGGTGTGTTTTGA
TTCAGATTAGGATAGCTACAGGGTATATATTATATGGTATATTTATATA-
TTGACAAAATAATGGAAAAGCACTTTTCCGGAGGCACGTGTGCTTATGAG
GGTTTACTACATAATATGTTTTTGGTAAATATGTGGATGTGTAAAAGTTA
TACCGTAAAATTAGTTACGTTCTTTCGTTAGTTTATGGTAACATAGTCGA
CTAGTAGATACTATGTTAGTATTTTGACTTGGTTTAGTATGAGTTATGAT
TATTTTTTTAGTAGTTTTCTTTTTATGGAATTTATTTTGAGTTATTGAAT
TTTAGGTGGATCTTTATCGCTAAGTCTTTATTACTGGATGTTTGTTATCT
ATTCATTTAGA-TCTTATAGTATTACTCTAACAATCCTATGTTTTATTGT
ATGGTAGGCGTTATTATTAATACATTGTATAATCTATATTATCTCATTTA
T--ACATTTAAATTACCTTTAA---TTTTGCTTATTTATGTAATGTTTTG
AAAAG-TACGGGTTTTATATTATTATTTAAATAGTATTTTTTTATTATTA
TTCTAATTTTTTATATTTTTATTGTATACATCTATGTGTCCGCCCGGATT
ATTATGGATCTTTGTTAGTGTTAATTTCTTTGTGTTTTATTGTAATGTTG
AACATTTCTTTCAGCGGGCATGAAATGGGTTATGGTGATCGAAAAATTGT
ATATTTTTTGTTGGGAGATATTCCGGTATTAGTTTGGCAAAGAGGTAAAA
TTGTAGTTTTAAGCGTTTTGTTTTTAAATGCTGACATTAAAGAAACACAA
GCTTTCCATTAAGGCCTTATTGGTATTAAAATTTTTATTGTATTTTTAGG
TATTATTTTCCGTTTGGGTATACGTTCGTCCTTTCTCCTAATTTAGGTTT
G---ATATTATATTTATTTGGTGTTTACACTTAGTTATGTAGCTTTATAG
ATCCGTGTGTTTCAATTATTGTGGGTGTTATGTAACTCGAGTTATTATTT
TAAAAAAAGCTAGAAAATAATA-CCATAAATAATCATTGGTAAGAAAGAT
TTTTATTTATCGGATGTTATAAAAGTAGATCCATAA--AATTTATTAAAA
AATAGTGAAATAGTTAAAGA-AAAGAT-AATCGAACTTAACTAACATAAA
-AAAAATTCCGCCGGGAAAAAACGCACAAA---AAACACTATCCTAAAAA
TTAGTCGCAAATTTTATGTTTGTTTTACAGAGTTTGACTATAAGAGTAA-
-GGCATCGGAAGTAACGCCGAGGTATTATATCCGGCGATTGTTATACATA
AGAAACTTGAGAGTAGTGTCTGCATTTGGAGAAATTTGACTTGAGTGCTG
TGGTGGGAGATACTTATCTGTCTAAAGAGAACTTTCCCAGTAACTGAAAA
AGAACTCCTTATAGTAATATAATCTATCTTAACTCTGGCGATGCGACTAA
CGCACCGTTTCTGTGAACTACAATGGGAGTTTTAAATAATCTTAAAATCG
ACTTCAACATTTAAGAAGACTATAGACCGGGCTAAAGCATAAATTTTTTA
AACGGAATGATAAG---------ATTGTTATATATCTTTATGCAAGGTTA
TCGCAGTGTACACAGCAAGGTAGACCCTAGGAATGTAGCCACATTATTTT
TTTCGTATAATTGATGATCTTATATTTTTGTTTTTTTAATGGTAGAATGT
TTATATTTTGTACTGGCAATTGGATGTATTTTAATAGATAATTTAATCA-
TTTTAAATTCTTTTTTTTTTGGAACACTGTGGGGTGTGTGTAAGTGGGGT
ATATTGGTGAAATAAAATTTATTGGGTTTTTTTAATGTATTTTATGCGAT
CCTCTGATATTGTAATTCTTTATTATTAGTAATTATTA--TTAACAATTT
TCCTTTGCTTCTCCACGTGTGTGTATATTCTTCTTCGAAATTAAACCTAA
TTTACTCCCTTTTCTTTTAT--AAATGGAGATTCCTTTGCGTTTATGCCC
TATGTCATTACCCGTAGTTTTCGAATCCTTTTCAGTATGCTTTCTCTTGT
TTGCTGGTAACCTGATTCACCTAATGGTTGCTTTGAACGATATTTACTTG
TTTTT---TTAGTATTCTAATACCCATACACATTTTTCTTCTGGTCCTTG
TTCAGTTTACTTAAATCTTTTCTTTTCCTCTA-AATGTGTCCTT---TCA
CAACGCTGTACA-ACTTTTCTTTTTCCTGTTGCCCTTCTTGC-TCCAAGT
TCCAAAATGCTATTTGCGCGTTGCCTGTTTGCATGACGCTTGAAATAATT
TCCACTTTTTTTTTCTTTGGTGAGTTCTTTGCCATCTCGTAATTGTGTTC
C-TCTTTCCCTTAAGCGCGGCTACCTCGCTCAGGGCTATCTTCCATCGTC
CCTGCTATTCCCTATGCAGTCTAACCTTTGCTCTCCTTTTTTCTTTCGCT
TCTTTCAATACCTTAACCGGGACTTAAATTGTTGACATATTTTCGTGTTC
ATTGAAGGATACTGCTGTTACTTCTGTTGTTTGCAATTCTGTATACGCAT
CCCCTTTCTCCGTATTGGTCCTAGCATATACCTTGCTGTTTTTCTGGTCG
TTTCACCTATTTAACAATTCATAATTCTGCTTCTTGGTTAGACTTCGTCT
AACGTATATCTTTTGTATCTTCAATTGTCGTCGGACAACATACCGATTCG
TGCCTCTTGTTTTTTTTGAGTTCAGCTTTACATGGCCAGTAAACCCAAGA
CATCTTAT-TCCGTATCTAAGCCCTTAATCTTAAACTTTTTTTCCTTGAC
TGATTTTCACGGATTAGATTACTGCCTCCTCTTTTCTCCTGTTATTAACT
ACTTCTACTGGAGAGGAAACATC-ATATACATCCAAATATAGTGTTATAA
GCTTCTACATGTTCGCCATTACGCTCCTGTATACCCGGTAAGCTCTAGCG
-TTTGAGCATGGCAAGTTCTTTAGCCTATTTAGTCATT--TCATCCTTGT
CTTTTTCTTTTTTAATATTCTAC--ATTAAGAATAGAATAGAG-TTCATT
CCTACCCATTATCTAGCGCTTGTTTTCCTTGTCCCGTATTGAATATCTAA
ATACTTGCACTAGCCTTTTCTTTTTTTAATTGTTCATTCGCGATTTCTCT
CTCTGTGTTTTGGTAACAATTCATTCAGCCCCTTCTTTTTACTGATTGCG
CTCTGTCCATTCGATTTCTTGACGCCTCTATTCTTTTGATTTTTTACCTC
TTACATTCTTGCTACGATA---TTCCACAACTATTAAGCGCTTGCTGCTT
TTCGTCAGTATTAAATTTTGTGTCTTCTTAGGGATTGAGCAAGTACAATC
TGTGGGTTTTTCCATTTTTCTTGCTTGGGTCCCTATGTTGCCTGTACTAC
TATCTTACCTTTCCGTCTCGCAAGTTACAACACTAGTTTCTTTGTATCTT
ACAAAGACCTCTCACTAGCCTTTCCGTAGTATTTGCTTTTCGTTGATTAA
TCCAAATGTACCCGAGATTATTGTTTATCTAGGGG--------TTTTCCG
TTTGTTTCTCTTTTCATTCAATTAAGAAGCCTAGGTACAGCCGTCTCTGT
TTTCTTTTTTATATTTTTCTTTTTACCATTTGCTCCTTTTTTTTGGTAAA
GAAGCTAGCA------TGCTGTTCTTTTGCTTTTTGTAATTTAAGTTTAG
ATTATAGCTTTTCTTTAGTCTTTTCTTTATCCTTTAAGAAATAGAAATAG
TTTTTTTTTTCTGTTTTGCATTGTTTGGAGTGTTCAGTTTAAAATACAGC
GTTCCTCAGTGATCTTTCTCGTTATGGGAATAAAGTTCA-CTATATTCTT
TTTCCTCGGCATCTCCGTCCCTCCCCCTCCTTACCCTTCCGTATTTGTGC
TTATAAAGGTTTTTGGTCTTTCGTGCATATATAATTCTCCTGATGTTTGT
TCTGACATCTTATTCACTTACTTTTGCGCTTAATAACAATGTTGCTTATT
CTCCTGTATCGTCTGGTCTTCGTACAATTTATTGTGGTATTTTTTATTCC
GTCCCACTGTTAACTCGAAATACTCCTAAAGTATCTGTTCTTTTTTTGGG
TTCGTTTCTCGTTTTCAATATTCTTTTTTGCATGATTCACGTCAATTTTA
A-TCTTGTTGCTGTTCTTCCATTAATCTATGAACCACTAAGGGATTGGAG
TAGTTTATTAATAGTAACATATATTCTTTGTTTTTTTTTTT--TTGATTT
TTTTTCTGTTAA---CGGTTACTTTTTGTTTTTGGACAGATATTG-AATG
TAATCTGTTTTGTGTGCTTTTCGTCTATCCAACATTTTTTTTTTTTTTGC
TCGTGTTCTATTTACGTTCCTTTTTGGGAACAGTACGTATTTACTTCGTC
TTTTTTATAAACACTATCTTTATGCTATTTATTTTTCTTTATCTTTTATG
TCACATACCTCGGTTTCGTTTATGGAGTTGTTATTCTTGTATAATGTCTG
TCGGTTTGTTGTGATATACTTCACCTCATGTTTGGTTCTAGGGGTGCTCT
TTGAGTGCCGTTGTCATTAAGTGGGGTTTAAGTTATTCGTCTGGTTTGCC
ATCCCCCTATTGATGTTAGTTCGCCTGTTTTTTTCTTGCTACTATACACA
AGTATCGTACTCTGATGATATTTTAGTCTATTGTAGAATTT---TTTTCT
TCCTTTATCGTATTTCAGACTTTTTTGTAATTTCTTTTTTTTTCATAAAA
TTCTTTTTTCTGAGCTGTCTTTCTTGCAGAATTACTGTCTGTTATTTTCT
CATTATATTATA-ACTCTTTTTTTACTTTGTTGGCTTAGTGTCATTTTCT
TGGTTTTTTATCGTCCAATTACACTT--TTACTTTGTTTTTTTTTTAATT
TTATTAAAAC-TATAAC-TAAAATCTCTAATAAACCTTTC-TTTTTATTT
CTTCTTATCATAAGCTGATG---TAACTGTAACTTATTAACTTATCCCTA
TCTGGATGCTTGTGTTTATTCGTTTCTAACCATATCTGG--TTATGGATA
AGGTTGCTACAGCCTTTTGTATATGGGTAAGCATATACGTTGCTTTTTTT
CCCTTGATTCGGATCTGGCCTTCATTCCTCATGCATTAGTGGGTCTAACC
TAGTTCTATTTCTTTACTTTTATTTTAACGCAACTGTAGATAATCTACAT
CTAATTCTTTTCCTTTTTGTTACATTGACAATTCCACTTCCTATACAGAT
TTCACTTGCTCAATGGTTCTTTCTGTTTTTCTAAACACAGTATACTAATT
TGTTTTTTTTTCGTGAGCTAACATTCGATTCTTATCATTTATATCATGAA
TTAA---------TTAATTTTTTATTTTTTGTTTGTCTTCTTAGATTGTT
ATGAGCAATGTTGTCACTGACTATTGAAACTTTTCAATTAATCCTTATTT
CTTTGTTTCATCATGCTCAGTTTTTGGCGTGTACTTTCGGCCACATCTTG
CTGCTCACTCAATGTCTTTTCTTTTTGGTATTATTAAAT-AGGTTTTCTC
TTTCGTCCGTCACAGCCTATCAGACATTCGTATAAGCGGTCTTTTCAACG
TTTTGTTTCTTTTGGATACTTTTTATCTTCTTTTGTGGCTCGTGAAATTA
TCGAGTTCTCTATTTTTTGTATTTTCGT--RYYYYRRYYYRRRRRRRRYR
YRRRYYRYRYRRRRRYYRYRYYYRRRRYRYRRRYRRRYRYYYYRRRRRRR
RRYYYRRYRR--RYRRRRRRRRYYRRRYRRRRRRRYYYYYYYYRYRRYRR
YRYRYYYRYRRRRRRYYRRRYRRYYYRRRRYRYRYYYRRYYYRRRRRRYR
RRRRRYRRYRRYYYRRRRYYYRRRRRYYRRRYYYYYRRRRRYYYY---RY
RRRYRYYRYRYYRRRYYRRRYRYYRYRYRYRRRRRRYYRRYRYRRYYYYY
YRRYYRRYRRRYRRRRRRYRRY-YYRRYRYRRRY---RRYRRYYRRRRYR
YR-RRRRYRRYRRRYRRRRRYYYRRRYRRRRY-YRRRRRRYRRYYRYYRY
RYYRYRRRYRRRYRRRRRYYYRRYRRRRYRYRYYRYYYYYYRRYRYRRYY
YRRRYYRYRRYYYRRYRRRYRRRYRYYRRRYYRRYYRYRRR-RYYRYRRR
RRYYYRRRRRRYYYYYRRRYRYRRRRRYRYYYYRYRRYYRRYYRRYYYYR
YRYYRRRRRRRRYRRRRYYRRRRYRRRYRRRRRRRRRRRRYYRRRYYRRY
RRYYYYYRYYRYRYYYRYRYRYYRYYRYYYRYYYRYYYYRYYRYRRRRRY
RRYRRRRRYYRRRRYRYRRYYYRRYYRYRRRRYRYRRRYYRRRRRYYYYR
YRYRRYYRRYRYYRRRYRYYRRRRRRYRYYYRYRYYYRRRRRRRYYRYYY
YRYYYYYYYRYYYYYRYRRRRYRYRRYYYRRYYRYYRRRRYYRRRRYRYR
YRYYRYYRRYYYRYYRRRRRRYRRYRYYYYYYRRRYRYRYYRRYYRYRRY
YRYYRYRRRYRYRYRYYRYRRYRRRYRRRYRYYRRRRYRYRRRYRYYR-R
RRRRYRRRRYRYRYRRRRRRYYYYYRRRRRRRYYRYYRYRRRYRRYYYYR
RRYRYYRYRYRYYRYYYRRYRRYYYRRRRRRRYYRYYYYRYRRYRYRYYR
YRRYRYYRYYYYR-YYRYYRYRRRRYRRRYYRYRRYYYYYRRYRRRYYRY
RYRRRRRYYYYRRRRRRRYYRYYRYRYRRYRRRYRRYRYR-RYYRRYRRY
YRRYYRYRRYRYRRYRYYRYYRRRYRRY--YYRRYYRRRYRRYYRYYYYY
RRYYRRYYYRYRY--RYRYYYRRYRRRYYYRRR-RRYYRYYRYYRRYYYY
YRRRYRRRRYRRRRRYRRRYRRRRRRYYYRRYRRYRYRYYRYRRRRRRRR
YYRYYYYYYRYYYRRRYYYYRRRYRYYYRRYRYYYRRYRYRRYRRRRYRR
YYRYYYRYYRYRYYYYRRRYRRYRRYRRRYRRYRYYYYRRYRRYRRRRYR
YYRYYRRRRRRYRRRRRRRYRYRYRYRRRRRRRYRRRRRYRYRRYRYYYR
RYYYYRRRY---RRRRYRYYRYYRRYYRYRRRYRRYRRRYRYRRRRRRYY
RYYYYRRRYRRRYYRYRRYRRRRYRYRRYRYRRRYRRYRRYRRRRYRYRY
YRRRRRYYRYYYRYYYRRRRRRYYRRRRRRYRRRYRRYYYRRYRRYYRYY
YRRYRYYRYRRYYRYRRYYYYRRYRYRYYRRRRRYYYYRYRRYRYRRYYY
YYYYRYYRRRYYYRRRYYRRYRYYRRRYYYRYRYRYRRYRYRRYYYYYYR
RYRRYRYYRYRRRRYRYYRYYRRYR--------YRYRRRRYYRRYYRRRR
RRYYRYRRYRRRYYYRRRRRRYRYYYYRRYYYRRYYRRRYYRYRRYYRYY
YRRYRRYRRYRYYRRRRYYRYRRRRRRYYYYYRRRRRYYRRYRRYYRRRY
------YYYRYYYYRYRRRYRYYYRRYYYRRYYYRYYYRRRYYYRYYRRY
YRYRYRYRRYRYYRRYYYYYYYRYYYYRRYYRYYRRYYYYYYYYYRRYYR
RRYYRYYYRYRYRYRRRRYYRRRYYYYRRYYYRYRRYYYYYRRYYRYYRY
YYYYYRYYYYRRRYYYYRYYYYYYYYYYY-YYRRRYYRRRYYRYYRRRRY
RYYYYYRYYRYRYYRYRYYYRYYYYYRYYYYYYRRYYYRYRRYYYYYYRY
RRRYYYRRRYRYRRYRYYRYYRRRYYYRYYRRRYYRRRYYRRRYYRRYYY
YYRRYYYRYRRRRYRYRYRRYYYRRYYRYYYYRYRYYYYRYRYYYYYYYY
YRYRYYRYYRYYYYRRYRYRRRYYRRRRYYYYYYRYYYYYYRYRYYYYYR
YYYRRYYYYYYYRYYYYYYRYYYYYYYRYYRRYYYYYYYYRYYRRYYYYY
YYYYRRYYRRYRYYYYYYRYYYYYYRYYRRYRYYRRYYRYR-RYRRRYRY
YRRYRYYYRYYYYYYRYRRYYYYRYRYYYYYRYRYRYYRYRYYRYYYRYY
YYRYRYYYYYRYYYRYYYYRRYYRYRRRYYR--RRRYRYRYYYRYYYYYR
YY---YRRRYYYRRYRYYYYYRYYYYRYYYRYRYR-YYYYYYYYYYYRYR
RRYRYYYRRYRYRYYYYYYYYYRYYYYYRYRYYRYRRYYYYYYRRRRYYY
YYYRYRRYYYRYRYRYRYYRYRYYRYYYYRYYYYRYYRYYRRRRRYRYYY
YRYYRYYYRRYYYYYYYYRYYYYRYRYYRYRRRYYRYYRRRYRYYYRYYY
YYRRYRYYRRRRRRYYYYYYRRRRYYYRRRRYYYYRRYRYRRYRYYYRYY
YYYRYYRRYRYYYYYYYYRYRYYYYRRYRYRRYYRYYRYRRYYYYRYYYY
RYYRRYYYYRYRYRRYRRYYRYRRYYRRRRYYRRYYRYYRYRYYRYRRYR
YYRRYRRYRYRRRYYYRYRYRYYRYYYRYYYYRYRYRYYRYYRYYYYYYY
YYYYYRYRYYYRYRYRYYRYYRYRRYRYYYY---RYRYYYYYYRRYYYYY
YYYYYRRYRYRRRYRRRRRYYYYYRYRRYYYYYYRYYYYYYYYYYYRYYY
YYRYYRYRYYRYYRYYYYYYYYYYYYRRYRYRRRRRYRYRRYRRYYYYRR
RY-YRRRRRRYYYYRYRYYRRRYRRYRRRYRRRYYRYRRYYRYRRYRYYY
YRRYRRYRRYRRRRYY--YYYRRYYRYYYRRRYRYRYRRRYRYYRRYRRY
-RYYYYR-YYYRRRRYRRYRRYYYRRYYYR-RRRRYYRRRRRRRRRRYYY
YYRYYYYRRR---RYRRYRRRYRRYRYYYYYRYYRYRRRYYRYRRYYYYR
RRRYRRYRYRRYRYRYRYYYRYYRRRYRR--RYYYYRYRYYRRYYRYYYY
YRRRRYYYYYYYYRYRRYYYRRYRYRYYRRYRRYYYYRYRRYRYRYYYRR
RRRRRYRRRRRYYYRRRRYYYRYRYRYRRRRRRYYRYYYRRYRYYRYYYY
RRYRYYYRRRYYRYYYYRRRRYYRRRYYRYYRRYYYYYYYRYRYRYRYYR
RRYRRYRYYRYYYYRRRYYYYYRRRYYRYRRYYYRYRRYYRRRYRYRRRY
YYRRRRYYRRYRRYRYRRYRRYYYRRRYRRYRYYYYYRYRYRRRRYYRYR
RRRYRRRYRRRYYYRRRRYRRYYYYYYYRYYYYRRYRRYRRYRR------
---RYYYRYRYYRYYYRRRYYYRYYYYYRYRRRRRRRYYYRYRRYYYRYY
YYYYYRRYYYRYRRRYRRRYYYYRRYYRRYYYYYRYYRRYYRYYRYYYYY
RYYRYRYYYRYRYYRYYYRRRYYYRRYYYRRYYRYYYRRYYRYYYYRYYY
YRRRRYRYRRYRYYRYYRYYRYYYRYYRR-YYRYRYYYYYRYRRYYYYYR
RRYYYYYYYYYRYRYRRYYRYYYRYYYYRYYRYYRYRYYRYYYRRRYRYR
YYRRRYYYYYRYYYRYYYRRYRYYRYYRYRYYYYYYRRRYRYRRYYRYRY
RYYYYYYYYYRYRRYRYY--------TTATTTAT-TTTATTATAATTTT-
T-ATTTGTTATTTT--ATTTTTTAATAAAAGAAATTTTATTTTTTGTTTG
TCTAAGTATATTTTATAGAATTGATTATTTATTATTATAGTTAATTAGTA
ATGTAGTTGGATTGTGAAA--------TAATTATTTAAT---TATTTAAA
AGTAAATTTAATTTATTGTACCTTTTGTATCAGGGTTTATTAAATTTTTA
GTATTTATTT---GCTAATCTCGATTTAGGTTGATTTACAATTAATTTAT
-GTTTAATGTATCATAATTATTT-TTGAGTTAATTGTAGAAATGAAATGT
TAATCGTTCCCTAATATATCTAGTTTCTTAACAAAAAA-TTTAATTTTTT
GAAGTTAGTA-GTTTTTATTTACTTATATAAATAAAAATATTA-A--TTT
ATTTATTCTTTAGGGGATAAGCTCTAAA-----AT--AAAGTTTAATTT-
-T-TAAATTATTGTTTTAATAATAGAATTAGTATATTAATTTTGTTAA-A
TTTCTTTTTTATTGTTAAT--TTTTT-ATTTTTATTT-TTTAATTAT-TT
TAGTTTTTATATTTAGATTATTAATTTAATTAATTAAATATTTTAATAAT
GATAGAATTAGTA-TATTAATTT--GTTTATAATATTTTATCTTTTTATT
TTATTATAAGGAATTAGGCAAAATT-----GATTTTCGCCTGTTTATCAA
AAACATGTCCTCTTGACTA-TATTTTGAGGTCTAACCTGCTCACTGAAAA
AG--------------------------------------------TTTT
AAAGAGCCGCGGTATTTTGACCGTGCAAA-GGTAGCATAATCATTAGTCT
CTTAATTAGGGCCTTGAATGAATGGTTTGACG-AAAAATCATCTGTCTCT
-TATTAAA--TTATAGAATTTAACTTTTGAGTCAAAAGGCTTAAATTATT
CTTAAAGACGAGAAGACCCTATAGAGCTTAACATTTTATTTTTATATAAT
T-TTTAGTTAATTT--TTTTA-TATTTAAAG-ATA--ATGTTTTGTTGGG
GTGATATGAAGAATAGATAAACTCTTC--ATTATAAA-AT-CATTAATTT
ATG--TTTATAAT-GATCCATAATTTATGATCATAAGATTAAGTTACCTT
AGGGATAACAGCGTAATTGTTTTAGAGAGCTCATATTGACAAAACAGATT
GCGACCTCGATGTTGGATTAAGAATAATT---TTGGGTGCAGAAGCCCAG
TA-ATTAGGTCTGTTCGACCTTTAAATTCTTACATGATCTGAGTTCAGAC
CGGCGTAAGCCAG-GTCGGTTTCTATCTTAAGTTA-AT-TTT-TTTATAT
TAGTACGAAAGGACCATATAATTGAATTATATTTT-AATTT-A-TTGATT
TAATTTAAT-ATTA---------TAGTTTATTATAAAGTTATTTTCTATT
TTATTTTAGTTAAAATTTGATTTTATGTTAAAAGTTTTATTCTTGCTTAA
AA-ATTTACTATTTCTTTATATTATATGTAAGTTT-----------TGTT
AAA-CTAAAT--GTTCT---T-TTTGCAGTTATTTGATTTAATTA--TCA
AGT-ATTTTGGAATTAGCAATTG-ATTTAGTATTGGCATAATTCGTGCCA
GCAGCCGCGGTTATACGATTTA-TACAAATGAATATTTTTGG-TTAA--A
GCAGTTATTTATAATTTTG--GATTTAATTATAAA-TTTTTATGGTGAAA
TTT-AATTTTTATTTATGATTCTTCTTAT--GAA---------TCTGTGA
AACTTAAATAATAAACTAGGATTAGATACC-CTATTATTTTAAGTG-TTA
ATTATGT-TTACCTGGGTAGTATTAGTTAAGGTCTTAAAACCCAAAGAAT
TTGGCGGTATCTCATTCCATTC-AGAGGAACCTATCCCTTAATTGACAAT
ACACGATTAACTTTACTTAAT------TTATTTGTTTGTATATCTCCGTT
AACAGAAAATCTTTTTAGAGTTATAA--TTTTCTTAATTTATAATTGT-A
AATTATTTCAGGTCAAGGTGCAGC-TTATAATTAAGAGGA-GATGGGTTA
CAATAGATT--TTTTCTATAACGGATTTAA-TATTAAAATA-TATTAATG
AAGGTGGATTTGATAGTAAT-TTTCCATATTTAATTTAATTGATGTTGGC
TCTGAGGTGTGTACATATCGCCCGTCGCTCTCATTTTTAATAT---TTAT
TAATTATTATAAA--GTAATAATTTAAGTTAAATGAGATAAGTCGTAACA
TAGTAGATGTACTGGAAAGTGTATCTAGAAAGAGTTTC--
>Pseudotmethis_rubimarginis
AAAATAACCTCTTTAAGAGTTGTTATTTGGTAGCGAATCTTACACGAAAA
AAAAGTTAATTAGCGAGTAACTTTATAACA--ATCTATGCCAACTAAAAT
ATTTAAGGGCTCTTTCGGAGGAATAATCGTAATCAAGCAAGCTTTACAAA
TAAAAAAGAAGAGGTGGTACATCCCCAGTTTAACTGTAAGTAAAAGAATG
GTTCGTTTCAAAAGT---CTACAACTTAACATATGAAAAGAATAATCATT
TTGGTCCTCGTACATAGACTCGGAACTGTAGAAGGTAAAATT-TTACAAT
TGCA---AATTGATTTAAAAGA-TCATATCACGAATACGCATATAAATAT
-----CCATTTTAACAGAGACTTTTGGTGGAGGATAAAAACGGCGCCGCT
AGGGCATAGGAATCGTGAATTAGAGAAAGGTGATTGCCAAGGCGAGTCCA
AA-AATTCTCCTTACCCATTAGGAGGGAGTAGTCCCGGGAGCGGGTGGTG
ATTTCTGGGTTACGGGATAAAGAAACTGAAACGCACTTGTTGGAAGCTTC
CTTCGCGGGAAATCAGCATAATTTG-CGGGGGCATTCCTTTTTGCCGGTA
TACCGTGAATCAGTCGAGAAGTTGACGAATGATTAGCAGTAGTGCCATAG
GAGGGACGTTATGAAAAGGCAGAAGTATTGATTGAATATACCTTTGTGTA
TCTAAGGTAGTATGATTTGAGTCGATTGGGCTCTGCTAGGGTGAAGGAAC
TTCCTAGCAAAAATCAACTGAATAGGACATTCCCTCGCGGACCCTTGTCG
GTATTAGATAAGTAATAGGAAATAAAATGAAATACGGATATAATATAGTC
CAACCGGCATTGTCTAAA-AGATTATTTCGAGTCTAGCCTTTCGCAAAGT
ATAAAGGGTTTTTATAAATTACTGCCGCCAGAATAGCCGAATATAGCCTT
CCCTACGGTAGGTAAAAAAGCCTTTATGTTGTG-GGGTGATAACGAGTGG
GGTCCCGGGACAATCAAAGGCGTAAGTGGCCTTGGCTCGAAAGGACGCTA
CGATAAACCG-CTTGCTTGATGGACATACAGAGAATGACTAATTTAAA--
ACCATCCATTTCTAATTGATATTACAATTTTAAACAAATAAAAGGAAAAA
TAT-AAAATTTATGCTAAATACTTATAAATAGTCAACTTTTCACTCAAAA
TAACATATCAGTAATTGCATTAGAATATATATAAATTAATAGCTCTATAA
AACCGTATGAGTCATTATATTGTAACAACATGCCGCCGACCGTATTAGTA
GAAAAAACCGATGGCCGGAAAGGCTCCATTGAAGCAAGTATATATAAGCA
ACTATGTGGGAACGTGTTATAATTTAGGT---ATAACTACCTCTGGTACT
CAAGGAGGAGCGTGTGATTCCTAAATTGAGTGAAATAAACTTCGGACGGA
TCGCCAATGTGGTCTGAACTAGTGGTTTATTTTGTTAAATGCGAGCGAAT
CCAGACCTACACGCTTAAGACCGTGGAGATGCCACAGTACACGCCGTCTA
GCTGTTTAACCGTGTTGGCTAAGGGGTGTTTTGGAGTCGTCGAAGAATTT
ATCTCCCAACTTCACCTGTGGGGTTTCTGGGGTTTCTATATTTGA-----
---AAACTAATGAATTACATGATTGAACTAAAAAGCGAATCTGTGTGCAA
TGCACTTCCTTCAGGATCATGAGAGTATCAAAAAATTATGATATAACTTA
TGCTGGCTCGTACGGCCTGG------ATTTATTTTTTTAATTTATGATTT
CTGTAGTGGTGTTATAGTAGGAATATGTATTATATTGATATTTGATTAGG
TATGGAAAACTAAAGTATACTAGTTAAACATAAACTGTGGTGTGTTTTGA
TTCAGATTAGGACAGTAACAGGGGATATAGTATATGATATATTTAAATG-
TTGAATAAATAATGGAAAAGCACTTTTTCGGAGGCACGTGTGCTTATGAG
GGTTTACTACATGTTATGTTTTAAGTAAATAGGTGGATGTGTAAAAGCTA
TACTGTAAAACGAGTTACGTTCTTACGTTAGCTTATGGTAACATAGACGA
CTAGTAGTTACTATGTTAGTACTCTGCCTTGGTTTAGTACGCGTTATGAT
TATTCTTTTAGTAGGTTTCTTTTTATGGAATTTATTTGGAGTTATTGAAT
CTAGGGTGGATTTTTATCACTAAATCTTTATTAATGGTTGGTTGTTATGA
ATTCGTTTTAG-TCTGATGGTATTACTTTAATAATTCTATGTTTTATTGT
GTGGTTGGCGATATTATTAGTACGTTGTATAATCTATATTATTTGATTTA
---ATATCTATATAACCTTAGA---TTTTGCTTATGGATTTAAGGTTTTG
TAAAA-TTTGGGTTTTGTATTATTGTTTAAAGAATATTTTTCTAATGTAG
TTTAAACTTTTTATATTTTTATTGGATACATTCATGTGTCCGCTCGGATT
ATTATGGACCTTTGTTAGTGTTCATTTCTTTGTGTTTTTTTTTAGTGTTA
AACATTGCCTCCAGCGGGCATGAAATGGGCTATGGTGATCGAAAATTTGT
ATATTTTGCGTTGGGGGATATTCCGGCATTAGTTTGGCAAAGAGGCAAAA
TTGTAGTTTTAAGCGCTTTGATTTTAAATGCTGACATCAAAGAAATACAA
GCTTTTTATTAAGGCCTTATTGGTATTAAAATTTTCATTATATTTTTAGG
TATTATTTTCCGTTTGGGTATTTGTACGTCCTCTCTTCTAACTTAGGTTT
T---ATATTATATCTATTAGGTGTTTACACTCAGCTATGTAGCTTTCTAA
ATTTATGTGTTTCGATTGTTGTGGGTGTTATGTAACTCGAGTTATTGTTT
TGAAAAAATTTAGCAAATAATA-CCATAAATAAACACCAGTAGGATAGAT
TTGTATTTATTGGATGTTATAAAAGTAGATCCATAA--GATAGAATTATA
AACACCGATTTAGTTAAAGA-TCAAAA-AATCGAAATTAAATAACATAAA
-AAAAATCTTGCCGGGAAAAAACGCACAAA---AAACCCCACCTTAAAAA
TCGGTCGCAAATTTTATGTTTGTTTAACAGAGTTTGACTATAAGAGTAA-
-GGCATCGGAAGTAACATCGAGGTATTATATCCGGCGATTGTTATACATA
AGGAACTTGAGAGTAGTGTCTGCATTTGGAGAAACCTGACTTGAGCGCTG
TGGTGGGAGATACTTATCTGTCTAAGGAGGACTTTCCCAGTAACCGAAAG
AGAACTCCTTATAGTAATGTAATCTAACTTAACTCTGGCGATGCGACTGA
CGCACCGTTTCTGTGATCTACAATGGGAGTTTTAAATAAACTTAAACTCG
ACTTCAACAATTAAGAGGATTATAGACCGGGCTAAAGCGTATATTGTTTA
AGCGGAATGATAAAT--------ATTGTTATGTATTTCGATGTAAGGTTA
TTGCAATGTACACAGCAAGGTGGACCCTAGGAATGTAGCCACACTATTCT
TTTCGTATAATTCGTAATCTTATATTTTTGTTTTTTTAATGGTAGAAGGT
TTATATTTTGTTCTGGCAATTGGATGTATTTTAATAGATAAGGTAATCT-
TTTTAATTTCTGTGTTGTTTGGAACACTGTGGGGTGTGTGTAAGTGGGGT
ATATTGGTAAAGTAAATAATATAGGGTTTTTTTAACGTTGTTTATGCGAT
CCTCTGATATTGTAATTCCTTATTATTGGTAGTTATGA--TCGACCATTT
TCCTTTGCTTCTCCACGTGTGTGTATATTCTTCTTCAAAATTTAACCTAA
TTTACTCCCTTTTCTTTTAT--AACTGGAAATTCCTTTGCGTTTATGCCC
TATGTCATTGCCGGTAGTTTTCGAATCCTTTTCAGTAAGTTTGCTTTCGT
CTGCTGGTAACCTGATTCACCTGATGGTTCCTGTGACTGATATTTACTTG
TTTTT---TTAAGATTTTAATACCAATATATATTTTTCTTCTGGTCCTTG
TTCAGTTTATTTAAATCCTTCTTCTTCCTCTA-AATGTGTCCTT---TCT
CAACGCTAAATA-CCATTTCCTTCTCCTGTTCCCCTTCCT-----CAAGT
TCCAAAATGCTATTTGCGCGTTGCCTGTTTGCATGACGATTGAAATAATT
TCCACTTTTTTTTTCTTTGGTGAGTTCTTTGCCATCTCGTAA-TGTGTTC
CCTCTTTCCCTTAGGCGCGGCTACCTCGCTCAGGCCTATCTTCTATCGTC
CTTGCTATTCCCTATGCAGTCTAACCTTTGCTCTCCTTTTTCTCTTCGCT
CTTTCAGATACCTTA-CCGGGACTTAAATTGTTGACATATTTTCGTGTTC
ATTGAAGGATACTGCTGTTACTTCTGTTGTTTGCAATTCTGTATACGCAT
CCCCTTTCTCCGTATTGGTCCTAGCATATACCTTGCTGTTTTTCTGGTCG
TTTCACCTATTTAACAATTCATAATTCTGCTTCTTGGTTAGACTTCGTCT
AACGTATATCTTTTGTATCTTCAATTGTCGTCGGACAACACACCGATTCG
TGCCTCTTGTTTTTTTTGAGTTCAGCTTTGCATCGCCAGTAAACCCAAGA
CATCTTCG-TCCGCTTCTAAGCCCTTAATCTTAAACTCTTCTTCTTTGAC
TCATTTTAACAGATTAGATTACTGCCTCCTCTTTTCTCCTGTTATTAACT
ACTTCTACTGGAGAGGAAACATT-ATATACATCCAGATATAGTGTTATAA
GCTTCTACATGTTTGCCATTACGCTCCTGTATACCCGGTAAGCTCTAGCG
-TTTGAGCATGGCAAGTTCTTTAGCCTATTTAGTCATT--TCATCCTTGT
CTTTTTCCCTTTTAATATTCTACCCTATTAGCAAGGAATAGAG-TTGATT
CCTACCCGTTATCTAGCGCTTGTTTTCCTTGTCCCGTATTGAATATCTAA
ATACTTGCACTAGCCTTTTCTTTTTTTAATTGTTCATTCGCGATCTCTCT
CTCTGTGTTTTGGTAACAATTCATTCAGCCCCTTCTTTTTACTGATTGCG
CTCTGTCCATTCGATTTCTTGACGCTTGTATTCTTTTGATTTTTTACCTC
TTACATTCTTGCTACGATA---TTCCACAACTATTAAGCGCTCGCTGCTT
TTCGTCAGTATTATATTCTGTCTCTTCTTAGGGATTGAGCTAGTACGTTC
TGTGGGTTTTTCCATTTTTCTTGCTTAGGTCCCTATGTTGCCTGTACTAC
TATCTTACCTTTCCGTCTCGCAAGTTACAACACTAGTTTCTTTGTATCCT
ACAAAGACCTCTCACTAGCCTTTCCGTAGTATTTGCTTTCCGTTGATTAA
TCAGAATGTACCCGAGATTATTGTTTATCTAGGGG--------TTCTTCG
TTTGTCTCTTTTTTCCTTCAATTAAGAAGCCTAGGTACAGCCGTCTCTGT
TTTCTTTTTTATATCTTTCTTTTTACCATCTGCCCCTTTTTTTTGGTAAA
GAAGCTAGCA------TGCTGTTCTTTCGCTTTTTGTAATTTAAGTTTAG
ATTATAGCTTTTCTTTAGTCTTTTCTTTATCCTTTAAGAAATCGAGATAG
TTTTTTTTTTCTGTTTTGCATTGTTTGGAGTGTTCAGTTTAAAATACAGC
GTTCCTGAGTGATCTTTCTTGTTATGGGAATAAAATTCA-CTATATTCTT
TTTCCTCAGCATCTCCGTCCCTCCCCCTCCTTACCCTTCCGTATTTGTGC
TTATAATGGTTTTTGGTCTTTCGTGCATATATAATTCTCCTAATGTTTAT
TCTGACATCTTATTCACTTACTTTTGCGCTTAATAACAATGTTGCTTATT
CTCCTGTATCGTCTGGTCTTCGTACAATTTATTGTGGTATTTTTTATTCC
GTCCCACTGTTAACTCGAAATACGTGTAAGGAATCTGTTTTTTTCTTGGG
TTCGTTTCTCATTGTCAATATTCTTTTTTGCATGATTCATATCGTTTCTG
G-TCTTGTTGCTGTTCTTCCATTGATCTAAGATCCACTAAGGGATTGGAG
TAATTTATTGATAGGAACATATATTCTTTGTTTTTTATAT---TTAATTT
TTTTCCTGTTGA---TGGTTACTTTTTGTTTTTGTACACATATTG-GTTG
TAATCTGTTTTGTGTGCTTTCCGGCTATCCAACGTTTTTTTTTTTTTAGC
TCGTGTTCTATTTACGTTCCTTTTTGGGAACAGTACGTATTTACTTCGTC
TTTTTTATAAGCACTATCTTCATGCTATTTATTTTTCTTTATCTTTTATG
TCACATACCTCGGTTTCGTTTATGGAGTTGTTATTCTTGTGTAATGTCTG
TCGGTTTGTTGTGATATACTTCACCTCATGTTTGGTTCTAGGGGTGCTGT
TTGAGTGCCGTTGTCATTAAGTGGGGTTTAAGTTATTCGTCTGGTTTGCC
ATCCCCCTATTGATGTTAGTTCGCCTGTTCTTTTCTTGCTACTATACACA
AGCAAGGTACGCTGATGAAATTTTAGTCTATTGTAGAATTT---TTTTCT
TCCTTTATGGTATTCCAGAATTTTTTGTAATTTCTTTTTTTATAGTAAAA
TTCTTTTTTCTGAGCTGTCTTTCTTGCAGAATTACTGTCTGTTATCTTCT
CACTATATTATA-ACTCTTTTTTTACTTTGTCCGCTTAGTGTCATTTTCT
TGGTTTTTTATCGTCCAATTATACTG--TTTCGTTGTTTCTGTTTTAACT
ATATTAAGAC-ATCCAA-TATAATCTCTAATAAACCTTTC-TTTTTATTT
CTTCTTATCATAAGCTGATG---TAACTGTAACTTATTAACTTATCCCCA
TCTGGATGCTTGTGTTTATTCGTTTCTAACCATATCTGG--TTATGGATA
AGGTTGCTACAGCCTTTTGTATATGGGTAAGCATATACGTTGTTTTTTTT
CCCTTGATTCGGATCTGGCCTTCATTCCTCATGCATTAGTGGGTCTAACC
TAGTTCTATTTCTTTCCTCCTATTTTAACGCAACTGTAGATAATCTACAT
CTAACTCTTTTCCTTTTTGTTACATTGACAATTCCACTTCCTATACAGAT
TTCACTTGCTCAATGGTTCTTTCTGTTTTTCTAAACCTGGTATACTAATT
TGTTTCTTTTTCGTGAGCTAACATTCGATTCTTATTATTTATATCATGAA
TTAAA--------TTAATTTTTTATTTTTTGTTTAGCTTCTTAGATTGAT
ATGAGCAATGTTGTCACTGACTATTGAAACTCTTCAATTAATCCTTGTTT
CTTTGTTTCATCATGCTCAGTTTTTGGCGTGTACTTTCGGCCACAACTTG
CTGCTCACTCAATGTCTTTTCTTTTTGGTATTATTAAAT-AGGTTTTCTC
TCTCGTCCGTCACAGCCTATCAGACATTCGTATAAGCGGTCTTTTCAACG
TTTTGTTTCTTTTGGATACTTTTTATGTTCTGTTGTGGCTCGTGAAATTA
TCGAGTTCTCTATTTTTTGTATTTTCTT--RYYYRYRYRYRRRRRRRRYR
YYRYYRRYRYRRRRRYYRYRYYRYRYYYRYRRRYRYRYRYYYYRRRRRRR
YRYRYRYYRY--RYYRYRRRRYYYYRRYRYRRRRRYRYYRYYYRYRRYRR
RRRRYYYRYRRRRRRYYRRRYRRYYYRYRRYYRYYYYRRYRYRYRRRRYR
YYRYRRRYYYRYRYRYRRYYRYRYRRRRRRRYYRRYYRRRRYRYR---RY
YRYRRYYRYRYYYRRYRYYRYRYRRYYRRRRRRRRYRYYRYRRRRRRRRR
RRRYYYRYRRRYRRRRRRYRRY-YYRRYRYRRRY---RRYRRYRRRYYYY
RR-RRRYYRRRRYRYRRRRRYRRRRRYRRY-----RRRRRYRRYYRYYRY
RYYRYRRRRRRRRRRRYRYYRRRYYRRRRRYRYYRYYYRRYRYYRYRRYY
YRRRRYRYRRYRYRRYRRRYRRRYRYYRRRYY-RRYRYRYYYRYRYRYRY
RRYYRRRRRRYYYYRYYRRYYYRRYRRYRRYYRRYRRRRRRYYYRRYYYY
RRYYRRRRRRYYYRRYRYYRRRRYYRRRRYRYRRYRRYYYRRRYRYRYRY
RRYYY-RRRRRYRYRYRYRYRYYYYYRYYYRYYRRYYYYYYYYYRRYRRY
RRYRRRRRYYRRRYYRYRRYYRRYYYRYYRYRYYYYRRYYRRYRRYYYRY
RRYRRYRRRRYRYRRRYRYYRYRRRRRRYYYRYRYRRRRRRYRRYYRRYY
RRYYRYYYYRYYYYRYYRRRRYRYRRRYYRRYRRYRYRRRYYRRRRYRYR
YRYYRRYRRYYRRYYRRRYRRYRRYRYYRYRYRRRYRYRYYRRYYRYYRY
YRYYYYRRRRRYRYRRYRYYRYRRYRYRRYRYYYRRRYRYRRRYRYYR-R
RYRRYRRRRYRYYYRRRRRRYYYYYRRYRRYRYRYYRRYRRYYRRRYRYR
YRYYYYRYYYRRYRRYRRRYYRYYYYRRRRRRYYRRYYRYYRRYRYRRYR
YRRYRRYRYRYYR-YRRYYYYRYYRRYRRYYRYRRRYYYYRRYRRRYRRR
RRRYRRRYRYYRRYYRYRRYRYYRYRRRRYRRRYRYYYYY-RYYRRYYRY
YRRYYRYRRYRYRRRRRYRYYRRRRRRY--YRRRYRYRRYRRYYRYRRRR
YRYYRRYYYYYRRRRYRRYRRRRRRRRYRYRRR-RRRYRYRRYYRRYRYY
YRRRYRRRRYYRRYYYRYRYRYRRRRYYYRRYRYYRYRYYRYRRRRRYRR
YYRRRYYYYRYYYRRRYYYYRRRYYYYYYRYRYRRRRYYYRRYRRRRYRR
YRRYYYRYYRYYYRRRRYRRRYRRRYRYRYRRYRYYYRRRRRYRRRRRYR
YRRYRRYRRRYYRRRRYYYYRYRYRYYRRRRYRYRRRYRYRYRYYRYYYR
RRRYRRRYY---RRRRYRYYRYYRRYYRRRRYRRRYRRRYYRRRRYRRYY
RYYYYRYRYRYRYRYRRRYRRRRYRYYRRYYRRRYRRYRRYRRRRRRYRY
YRRRRRYYYRYYRRYYYRRRYRRYRYRRYRRYRRYRRYYYRRRYRRYRYY
YRRRRRRRRRRYYRRRRYYYRRRRRRRRYRRRRRRYYRRRRRYRYRRRRY
YYRYRYYRYRYYRRRRYYRRYRYYRRYYRRRYRRRYRRYRYYRRYYYRYR
YRRRYRYYRYRRRRYYYYRYYRRYR--------YRYRRRRYRYRYRRRRR
YRRRRYYYRRRYYYYRRRRYRYRYRYYRRRRYRRYYRRRYYRYRYYYRYY
YYRYYRYRYYYYYRRYRYRRYRYRRYRYYYRYYRRRRYYRRYRRRRRRRR
------YYYRYYYYRYYYRYRRYYRRYYYRYYYYYYYYRRRRYYRYYYRY
YRRRYRYRRYRYYRRYYRYYYYRYYYYRRYYRYYRRYRYRYYYYYRRYYY
YRYYRYYYYYRYRYYRYRYYRYRYYYYRYYYYRYRRYYYYYRYYYRYYYY
YYYYYRYRYYRRRYYYYRYYYYYYYYYRY-RYRRRRYYYRYYRYRRYRYR
RYYYYYRRYYYRRYYYYYYRRYYYYYRRYYRYYRRYYYYYRRYRYYYYRY
RRYYYYRYRYRYYRYYYYRYYRRRYYYYYYRRRRYRRRRYYYRYYYRYYY
YYRRYYYRYRYYRYRYYYYRYYYRRYYRYYYYRYRYYYYRYRYRYYYYYY
YYYYYYYYYRYRYYRRYRYYRYYYYYRYYYRYYYYYYYYYRRYYYYRYYR
YYYYRYYYYYYYYRYYYYYRYYYYRYYRYYYRYYYYYYRYYRYRRYYYYY
YRYYRYYYRRYRYRYRYRRYYYYYYRYYRRYRYYYRYYRRY-RYYYYYYY
RRRYRYYRYYRYYRYRRRRYYYRYRRYYYYRRYRRYYYRRYYYRYYYRYY
YYRYRYYYYYRYYYRYYYYRRRYRRYYYYY---RRRYYYRRYYRYYYYRY
YY---YRRRYYYRRYRYYYYYRYYRYRYYYRYRYY-RYYRRYYYYYYRYR
RYYRYYYRRYYYRRRYYRYYYYYRYYYYYYRYRRYRYYYRYYYRRRRYYY
YYYRYYRYYYRRYYRYRYYRYRYRRYYYYRYYYYRYYRYYRRRYRYRYYY
YYYYRYYYRRRYYYYYYYRYYRYYYRYYRYRRYRYRYYYRYRRYYYRYYY
RRYRYRYRYYRRRYYYYYYYRRRYYYYRYRRYYYYRRYYYRYYYYRYYYY
YYYRRYYRYRYRYYRYYYRYRYYYYYRYRYRRYYRYYRYRRYYYYYYRRR
RYYRYYYYYRYRYRRRRYYYRYRYYRRYRRYYRRYRRYYYYRYYYYYRYR
RYRRYRRYRYYYRYYRRYRYRRYRYYYRYYYYRYRYYYYRYYYYYYYYYY
YRRYYYYRYYYRYRYRRYRYYYYRRYRYYYY---RYRYYYYYYYYYYYYR
YYYYYRRYRYRYRYYRRRRYYYYYRYYRYYYYRYRYYYYYYYRYYYRYYY
YYRYYRYRYYRRYRYYRYYYYYYYYYRRYRYRRRRRYRYRYYYYYYYYYR
RY-YRRRRRRYYYYRYRYYYRRRRRRRRRYRRYYYRYRRYRRRRRYRYYY
YYRYYRYRRYRYRRYR--RYRRRYRRRYRRYRYYYRYRRRYYYRRRYYYR
-YYYYYY-RYYRRRRRRRYRYYYYYYYRYY-RRRRYYRYRYRRRRYRYYY
YYRRYYYRRR---RYRRYRRRYRRYRYYYYRYRYRRYRRYYRYRRYYRYR
RRRYRRYRYYRRRYRRRYYRYYYRRYYRR--RYYYYYYYYYRRYYRYRYR
YRRYRYYYYYYRYRRYYYYYRRYRYRYYRRYRRYYRYRRRRRRYRRYRRR
RYRRRYRYYRYYRYYRRRYYYRRYYRYRRRRRRYYRYYYRRYRYYRYYYY
RRYYYYYRRRYYRYYYYRRRRYYRYYYYYYYRRYRYYYYYRYRYRYRYYR
RRRRRYRYYRYYYYYRRYRYYYRRRYYRYRRRYYRRRRYYRYYYYYRRYY
YYRRRRYYRRYRRYRYRRYRRYYYRYYYRRYRYYYYYRYRYRYRRRRRYR
RRRYRRRRYRRRYYRYYRRRRRYYYRYYRYYYYRRYYRYRRYRYY-----
---RRYYRYRYYRYYRRYRYRYRYRRRYRYRYRRRYRYYYRYRRYYYRYY
YYRYYRYYRYRYRRRYRRRYYYYYYYYRYYYYYYRYYRRYRRYYRRYYYY
RRYRYYYYYYYRYYRYYYRYYYYYRRYYYRYYYYYYYRRYRRYYYRRYYY
YRRYRYRYRRRRYYRYRRYYRYYYRYYRR-YYRYYYYYYYRYRYYYYYYR
YRYYRYYYYYYRRRRRRYRRYYYRYRYYYYYRYYRYRYRRYYYRRRRRYR
YYRYRYYYYYYYYRRYRYRYYYYYRYRRYRYYYRYYRRRYRYRRYYYYYY
RYYYYYYRRRRYRRYYYY-----------TTGA--AATATTATTTTTAT-
T-TTTTGTTATTT--TCATATTTAATAGAAATAACTTTATGGGTTTAGTG
TCTAAGTATGGTTTACAGAATTGATT-TTTACAATGATAGTTTAATAGTA
ACGTTAGTGGATTATGAAA--------TA--TATTTATAATGCAAGAATA
AGTATCTTTATTTTAGAGTACCTTTTGTATCAGGGTTAATCAAAATTTTT
GTATTTATTT--TACTTATCTCGATTTGAGTTGAGTTACCTGGGAGTGAA
-GGTTAATGTGGAATATTTATCT-TTTATTTTTAGGTGGAAATGAAATGT
TATTCGTTTCTCAAGTTATCTAGTTTCTTAAGAAAAAA-TTTAATTTTTT
AGGATTACTG--TTCTTTTTTAATTTTAAAATTTGGATTAGTA-T--TTC
GTTAATTCTTTAGGGGATAAGCTCTGGAGATTAATT-ATTCTATAATTT-
-TAT--ATTTTTAATATAAAAGTAGGCTTTGAACCAGCCATCTTTTTG-A
TTACGTTTTAGTTCATTGT--TTTTT-ATTTTGATTT-TATAAATTT-TT
TAGATTTTATATTAAGATGATAAATTTAATTTTATATTTTATGAAATAAT
GATTGAATTAGTA-TAGTTTATTT-GTATATTTT-TTTTTTCTTGATAAT
TTATTTTAAGGAACTAGGCAAATTT-----AATTCCCGCCTGTTTATCAA
AAACATGGCCTTTTGATTA-AAATTTTACGTCTGGCCTGCTCACTGACTT
-G--------------------------------------------TTTT
AAAGAGCCGCGGTATTTTGACCGTGCAAA-GGTAGCATAATCATTAGTCT
CTTAATTAGAGGCTGGAATGAATGGTTTGACG-AGGAATTTACTGTCTCT
-ATTTAAT--ATCTAGAATTTAACTTTTGAGTTAAAAGGCTTAAATTTTT
CTTTAGGACGAGAAGACCCTATAGAGCTTAATATATAATTTTTATATAGT
T-TTTAGGTTGTTT--TCCTA-TATTTAATTTAAT--ATATTCTGTTGGG
GTGACATGAAGGATAATTAAACCCTTC--ATTATTAA-AT-CATTGATTT
ATG--TTATTTT--GATCCATAATTTATGATCATAAGATTAAGTTACCTT
AGGGATAACAGCGTAATTGTTTTAGAGAGCTCAAATCGACAAAGCAGATT
GCGACCTCGATGTTGGATTAAGAAAAATG---CTAGGTGCAGTAGCTTAG
TA-ATTAGGTCTGTTCGACCTTTAAATTCTTACATGATCTGAGTTCAGAC
CGGCGTGAGCCAG-GTCGGTTTCTATCCTAAGATA-TT-TAAATTTGCAT
TAGTACGAAAGGACCGTGTGAATAAAATAATTTTA-TTATT-ATTTGATT
AATATTAATTGTTT----------------TATTGTTTTTAGGGGTTTTT
TTTTACTGATGATGTTCAGTCCATTATTAAAAGTTTTTATTCTTGCTTAT
TT-GTTCATTTTTTCTTTATGTTATATGCAAGTTT-----------TGTT
TTAACTAAAT--GTTCT---T-TTTGCAGTAATTTGATTTAATTA--TCA
AGTGATTTTGGAATTAGTAATTG-ATTTAGTGTCGGCATAATTCGTGCCA
GCAGCCGCGGTTATACGATTGA-TGCAAGTGAATATTTTTGG-TTTA--A
-CAGTTGTTTATATTTTGAAGGGTTTAAATTTAAA-TTTATAAGGTGAAA
TTTTAAAATTTTTAAATAGCTCTTATTAT--GAA---------CCTGTGA
AACTTAAATTATAAACTAGGATTAGATACC-CTATTATTTTAAGTG-TAA
ATATTAT-TTACCTGGGTACTATTAGTTAAGATCTTTAAACCCAAAGAAT
TTGGCGGTACCTCATTCCATTC-AGAGGAACCTACCCCGTGATTGATAGT
ACACGATTTACTTTACTTAAT------CTATTTGTTTGTATATCTCCGTT
ATCAGAAAATCTTTTTAGAGTTATAA--TTTTCAAGATTCATGATTTT-G
AAGTATTTCAGGTCAAGGTGCAGC-TTATGATTAAGAGGA-GGTGGGTTA
CAATAAATT-TTTGTTTATTACGGTTTCTT-TAATGAAATATTTTGGATT
AAGGTGGATTTGACAGTAAT-TTGATTTATTTAATTCTTTTGATACTGGC
TCTGAGGTGTGTACACATCGCCCGTCGCTCTCATTATTGATTAGTTTTGT
TTATATTTATTTATATTATTAAATCAAGTTAGATGAGATAAGTCGTAACA
TAGTAGATGTACTGGAAAGTGTATCTGGAAAGTTTGAT--
>Tetrix_japonica
AAAACAAATTTAATAAAAAATAAGATTTGGTAGTGAATTATACTATACTA
--TAAAAAATTAACATGTAATAATTAATAA--ATTA--CCAGAATAAAGA
AATAAAGGGCACTTTCGGAGTTGTAATATTAATCAAGCAAAATTAGAACT
TAAGAAAATGAGGGACGTACATTCTATGTTTAACAGTATGAACAAAAATA
CTTAGTTTTAATATT---TTATAAAATAAGATAAAAACAAGATATGAGTC
ATGGACCTAGTCCATACACGCACAAATTATAATAGTTAAATT-TTAAATC
TGGA---TTTAGAATTAAATTAA--AATCATAAAATACGTATTCAATA--
-----AAATTTTAACAGAGATTTATGGTGGTGGAGCAAAACAGCAGCGCC
AAGGCATAGGGAGCGTAAATTAGACAAAGGTGATTGCCAAGGCGAGTCCA
AA-AATTCTCCTTATTATAAAGGTGGGAGTAGTCCCGGCAGCAGGGGGTG
ATTCCTGGGATACGGAATAAAAAAAAGCGAAAGCTCTTGTTGAAAGATTT
TTTCGTGGGAAACTAGCAAAATTTG-CGGGGGCACTCCTTTTTGCCGGTA
TACCGTGAATCAAACGAGAAGTTGACGAATGAATAGTAGTAGTGCCATAG
GAGGGACGTTATGAAAAGGCAGAAGTATCGACCGAATAAACGTTTGAGTA
TTTAAGGCAGTATGATTAGAATCGATTGGGCTCTGTTAGGGTGAAGGAAC
TTCTAAGTTAAAACTAACTATATGGGATATTCCCTTGTGGACCCTTGTCG
TTATTAGTTAGGTAATAAAAAATATAATGAAAAACAGTTAAAAATTAGTT
CAACCGGCATTGCCACATTAGATAAATTCATTTCAAGCCTTTCGCAATAA
ACAATAGATAAAAAACAAATCCTATAGCAAGAATAATCGAGTATAGACTC
CTTTAAGGTGGAAAAAATAGCCTTTTTGTTGTC-AAGTGTTAAAGGAAAC
GTTCCTGGGACAAGCGAAAGCACATGTGGCCTTAACATGGAAGGACGCAA
CAATCAACCG-TCTGCTTGATGGACATACAGAGGGAAATTAATTAATA--
ACCAAATATCCCAATTTAGAAAAAAAATAAAACTAAA--AACGAAAATAT
TTT-AAAACTTATGCTAAAT-TTAATTAATTTAATGCAATTTAATCCAAT
AGATAAAAATGTAAATA-AAAAGAATTTATCTAAAAAAAGAGCTCTATAA
TACAGAATTCGCCATTATATTGTAAAAACATGCAGCTGACGATACTAGTA
GAAAACACCGACGACCGGAAAGGCCTTACCGAAGAATAGAATAGACAACA
ACTGTGTGGTCACGTGTTGTAATTTAGAA---AAATTTACCTCCGGTACT
CTAGGAGGAAAATGCGCTTCAAAGTTATAGAAGCCTAAACTTCGAACGGA
TCGACAAAGTAGTCTGAAATAGTGGTTTATTTTGTTAAACGGAGGTGAAT
CCAGAGCTACAAACTTAAAACTTTGAAGATTCCTTAGTAAACGACACATA
GACGATTAACCGTGTAGGCTTAGGTGTGAATTAGAGTCGACGAAGAATTG
ATTACCATGCTTGTCCAGTGGGGTTTCTGGGGTTTTTATATTTGA-----
--AATAAAAATTATTATCAAAAATTAAATAAAATGCGATTCTGTGTACAA
CGCTCTTACTTTAAATTCATGGGAGTAACTACAAAATAAATTTATAAGTA
AACTGGATTGTACGATATGA---ATAATTATTTTTTAGGTTTTAAATTTT
GCGATTTAGTGATTTATTAAAAGAATGTATTATAATGTAATTAGTTTAAG
TATGGGATACTAATGTTTGTTAATTAAACATAAATTGTGGTGTGTTTTGA
TTCAGATGAGGTTAGTAACGGGGTATTTATTATATGATATATTTGTTTA-
TTATAGATTAGAGGGAAAAGCACTTGTCCGGAGGCACGTGTGCTTACGAG
GGTTTACTACACTTAAAATATTTGGTCAATATGAGGATGTGTAAAAGTTA
TACTGTAAGATGTGTCTAATTCTTACGTTATTCTTTGGTTACATTGACGA
CTAGTTATTACTATGTTAAGATACTGTCTTTGTTTAGTATGCATTGTAAT
AATTTTTTTAGTAAATTTCTCTTTTAACTTTAATTATAGG-CGAAGGATT
TTTTAGTGGTTTTTTATCGCTTGTTCTATAATAAGGGTTGTTTGTTTTTT
TTA-AAATTAC-TTAAGTTGTATTACAAAAATAATAGTGAGGTTATTAGT
GTTGTTGGCGATATTATTAACTTATTGTATAATTAATTTTTATCTTAA--
---ATATATTTTTAACTTTTA----TTTGGCTTTTTTTTATATTGGTATT
GAATG-TGAGGGTTTTTAATTATTATTTAAATATTAATTTTTTGATATAG
TTTATTTTGTTTGAATTATTTTTGTATACATATATGTGTCCGCGAGTATC
ATTAGGGTTCTTTTATTAGGCAGGCTTTTTTGT-TGGGTTTTGAATGTTA
ATCATATCTTCCAGCGGGCATGTAATGGGTTACGGTGCACGTATAGTTTC
ATATTAATTTTTGGTAGATATTCCTGTAATAGTTTGTCAATGATGCTTAA
GTGTTGTAAAATGCGCTTTGTTTTTAATTGCTGACTTATAAGAATTACAA
ATTTTATAGTAATGCCATATAGGAACTAGTAATTTTAATTCTTTTTTATG
TATTTTATACCGTTTTGTTAGTTTTTAGTCTATCCTTCTAAATATTGTTT
-----ATTATTTTTAATTAGTTATTTTCACCCTATTGCGTAGTTATTTGT
TTTATTATGGTTTAATTACTGTGGGTGCTGTGACGCATGAGTGTATTTTG
T-AAAAAA-ATAATAAATAAAA-CCACAAAAATACATTAGTAAAAAAATT
TTATATTAATAGGAAGCTATAAAAACAGCA---------AAAAAAAAAAA
ACAAAAACAAAAAAAAAAGA-AAAGAA-AATAAGCCATAAATAACATATA
-AAAAATTTAGCAGGAAATAAAAGCCCAAA---AAACTCAACCCAAAAAA
TTAGTCACAAATATTATGTCTGATTAACAAAGCTTGACTAGGAGAGTAA-
-GACATCGGAAGTCACATCAAGGTATTATTTTCGGCGTTTATTTTAGATA
GGGAATTAAAGAGTAGTGCCTGCATTTGGAGAAATTTGACTAGACAGCTA
TGGTGGGACACTCTTTTCTATCTAAGGTAAACTCTCCCAGTAACTGAAAA
TGAACTCCTTTAAGTAAACTTAAGTATATCATCTAAGGCGATACGACTGA
CCCACCGTTTCTGTGATCTACAATGGGAGCGATAGAATAACTTAAGATCG
ACTTCAACAATTAAGAAGATTATGGACCGGGCTAAAGCATAAATTATTAA
AATAAAATGCAAA-------AGATAAGTTTTTTATATAATAGTTAGGTTA
TTGCAGTGTACACAGCAAGGTTGATCCTGGGAATTTAGCGTCCATATATT
TTTCGTATTTGTTATTGTCTGATTTTTGTGTTTATTGAATGGTGTAAGGT
TTATATTTTGTTCTGGCAATTGGATTAAATTGTATTGTTAAGATATTG--
-ATTGAATTCTTCTTTTTTTGGAACACTGTGGGGTGTGTGTAGGTGGGAT
GTATTGGTGAAATAATAAGTTTTGGGTGTTTTTCAATTATTTTTTGCGAT
CCTCTGATATTGTAGTTCGGTATTTTTTGTA-ATTTAT--TAACCTACTT
ATTTTTGCTTCTCCCCGTGTGTGTATATTGTTCTTCAACT--TGCGGTAA
TTCACTCCTTTTCCTTCTTT--GTTA--AAAATTATTTCTGTTTATGCCC
TATGTCATTATTAGAAGTTTTCGAATCCTTTTCATATAATTTCTTTTTCC
CTGCTTGTAATCTGTTTCACCTAATGGTTCGTACGTCAGTTATTTACTTC
TTTCT---CTACAATATTAATTTAAAAAATAATACCTCTTGTGGTCCTTG
TTCAGTTTAATTACGTATCCTCTTTCCCTCTA-TATATTTCCGT---TCT
AAAAGTAAATTTA--AACTTTTATTCCTGTTTCCTTTA-------TCAGT
TCCAAAATGCTATTTGCGCGTTGCCTGTTTGTATGTCGATTAAAATAATT
TCCACTTTTTTTTTCTTTGGTGAGTTCTTTGCCATCTCGTAA-TGTGTTC
CCTTTTTCGGTTACGTGCGGCTACCTCGCTCAGGCCTATCTTCTATCGTG
CTTGCTATTCCCTATACCATATAATCTTTGCTTTCCTTTTTCTCTTCGCT
CTTTCAGATACCTTA-CCGGGACTTAAATTGTTGACATATTTTCGTGTTC
ATTAAAGGAAACTGCTGTTACTTCTGTTGTTTGCAATTCTGTATACGCAT
CCCCTTTCTCCGTATTGGTCCTAGCATATCCATGGCTGTTTTTCTGGTCG
TTTCACCTATTTAACAATTCATAATTCTGCTTCTTGGTTAGACTTCGTCT
AAATTATATTCTTTGTATCTTCAATTGTCGTCGGACAACAGATCGATTCG
TGCCTCTTGTTTTTATTGAGTTGCGCTTTGCAAACCTAGTAAACCCAAGT
CATCTTACTTCCGAATCTAACCCCTTAATCTTAAACTCTTTTTCTTTGTT
TTATTTAAACTGATTGGACTACTGCCTCCTTTTTTCTCCTATTATTAACC
ACGTCTACTGGAGAGCAAACATA-ATATACTTTAAAGTAAACTGTTATAA
GCTTCTACATGTTCCCCATTACGCTCGTGTATACCCGGTAAGCTTTAGCG
-TTTGAGCATGGTAAGTTCTTTACTATACTTAGTAACT--TCATTATTGT
CTTTATCTCTTTTTTTTTATACCTTAA--AAAATAAATATGTG-TTCATT
CGTACCCGAC-TCTAGTGCTTTTTTTCTCTGTTACGCATTTATTCAATAA
ATAATTA-AAAAGGCTTTTCTTTTTTTAATTGTTCATTCGCGATTTCTCT
CTCTGTGTATTGGTAACAATTAATTCCGCCCTTTCTTTGTACTGCTTGCG
CTCTGTCCATTCGATTTCTTGACGAATGATTTTGTTCTATTTTTTACCTC
TTACATTCTTCCTACGATA---TTACACAACTATTAAGCGCTCGCTGGTT
TCCGTCAGTACCACCTTATGTTTTTTCTTAGGGATCGAGCAAGTACAATC
CGTGGGTTTTTTCATTTTTCTTGCTTAGGTCCATATGCTGCCTGTACTAC
TATCTTACTTTTCCGTCTCGGAACTTACAACACTAGTCTCTTTGTATCTT
ACAAATACATCTCACTAGCCTTTCCGTAGTATTTGCCTTCCGTCGATGAA
TCCCAATGTACCCGAGATTATTGTTTATCTAGGGG-------TTCTTCTC
TTTCTTTCTTTTTTCTTTCAACTCAGAACCCTAGGTACACACGTCTCTAT
TTTGTTTTTTATATCTTTCTTCTTACCGTATGGTCCGCTTTTTTTGTAAA
GAAGTTAGCC---TTAATATCCTTTTTGGTTTTTTGTTTTGAATCTTTAG
ATGCTACCTTTTCTTTAGTCTTTTGTTTTTCCTTTAAGAAATAGATATAG
TTTTTCTTTTCTTTTTTGCATTGTTTGGAGTGTTCAGTTTAAAATACTAC
GTTCCTGAGTGATTTTTCTCGTTATGGGAATAAAAATTG-CAAAGTTGTT
TTTCGTCAGCATCTCCGTCCCTCCCCCTCCTTACCCTTCCGTATTTGTGC
TTTTGATACTTTTTGGTCTTTCGTCCAAATATAATTCTCCTGATGTTTGT
TGTGACTTGTTATTCACTTACTTTTGCGGATAGTTAAAATGATGCTCTTT
CACCCGTATCATGTGGTCTTCGTACAATTTATGCTGCTATTTATTTTTCC
GTCCTACTGTTAACTTACTCTACTTATATG-GATATGTTTTTTTCTTGGC
TTCGTTTCTCTGTATCTGTATTCTTTTTTGTATGATTCTTATA-TAATGA
C-TTTAATTGTTGTTCTTGCATTGAATTTTGGTACCTTAAGGTAAAGCAG
TAATTTATTAAATATTAAATACATTTTCTTTTTTTTTT-----TTTTTTC
TTTTTCTCTTA----CGGCTATGTTTTCTTTTTTGATATTTCATG-TGTG
TATTCGTTTTTATGTGCTTTTCGGCTATCTATCATTTTTTTTTTTCTATC
TCTTATTATATTTATGTTCCTTTTTGGGAACAGTGCCTATTTACTCCCTC
TTCGTTGTAGATGGTGAATTTAT-TGGTATATCTTTCTTTATCTATTATG
TCACATACCTCGCTTTCGTTTATGGAGTTGTTAGTTTACTATATATTTTC
TAGGTTTGTTGTGATATATTTCACCTCATGTTTCGTTCTATGGAAGCTTT
TTGAGTGCCGTTGTCATCAAGTGGGTTTTAAGTTCATCGTGTGGTTTGCG
ATCCCCGTATTGATGTTAGTTGACAACTTTTTTTCTTGGTAGTATAGTGA
AGGTACGTAGTCCGATTATATTTTAGTCTATTTTGGAAAT-----TCTTT
TTTTTTTTGGTATTCCTGAATTTTTTGTAGTTTCTTAATTTATGTTAAAA
ATTTTTTTTCTGAGCTGTCTTTGTTGGGGAAATTGCCTTTG-TATTTC-T
CCTTGTTTTATA-ACTATTTTTTTACTTCTATTGTACACCGTCATTTTTT
TGGTTTTTTATCGTCCAAAA---------AGATGTTTTTCTTTGCTTTTT
AACATAAAAC-CATACT-ATTACAATTTAATTATCTATTC-TTTTTATTT
CTTCTAATCATAAGCTGATG---TAACTGAAACTTATTAACTTATCCCTA
TCTGGATGCTTGTGTTTATTCGTTTCTAACCATATCTAG--TTATGGATA
AGGTTGCTATAGCCTTTTGTATATGGGTAAACTTTAACGCTGTTTTTTCT
CCCTTGATTCGGATCTGGCCTTCATTCCTCATGAATTAGTGGGTCTAACC
TCGTTCTATTTCTTTCCTCTTATTTTAAGGCAACTGTAGACAATCTACTT
CTAACTCTTTTTTTTTTTCTTACATTGACAATTCCACTTCCCATACAGAT
TTCACTTGCTCAATGGTTCTTTCTCTCTTTCTAAACATAGAATACTAATT
TGCTTCCTTTTCGTGAACTAACATCCGATTCTTATCTTTTACGTAATGAA
CTT-------TTTATTATTTTTTATTTTTTTTTTGTCTTCTTAGATTGAT
ATGAGCAATGAGGTTACTGACTATTCAAATTCATCAATTAATCCTTGTTT
CTTTGTTTCATCTTGCTATGTTTTTGTTGTGTAGTTTCGGCCACAACTTG
CTGCTCACTCAATGTCTTTTCTTTTCGGAATGTTTAAA---TGTTTTGTC
TTTGTAGCGTCACAGCCTATCAGATATTCGTATAAGGTGTCTTTTCAACT
TTTTGTTTTTTTTGGAAACTTTTTATCTTCTCTTGTGGCTCGAGAAATTA
TCGGGTTCTCTAATTTTTGTA-TTTTTT--RRRRRRRYRYYRRRYRRYRR
RYRRRRRRYRRRRRRYYRRRYYRRYYYRRR--YYYRYYRYYYRRRRRRYR
RYRRYYRRRR--RRYY--RYRRYYYRRRYRYYRRRRYRYYRYYRYRRRRR
YRRRRYYRRRRRRRRYYRRYRRRYYYYYRRYRYYYYYRRRYRRYYRRRYR
YRRRRYRYYRRYYYRRRRRRYYRRRRYYRRRYYRYYYRRRRRYRY---RY
RYYYRYYYYRRYYYRYYYRYYRRYRYYRYYYRRRRYRYYRYRRRRYRRRR
YRRRRRYRYRRYRYRRRRYYRY-YYRRRYRYYRY---RRYRRYRRRRYYY
YYR--YRRYRRRYRYRRRYRRRRRRYRR-------YRRRRYYYYYYYYRR
RYYYYRRRRYRRRRRRRRYYRRRRRRYYYRYYYYRYYYYYRRRYYYYRYY
YRYRRYRYYRYRYRRRYRRYRRYYRRYYRRYY-RRYRRRYYRRYRRYRYR
YRYRRRYYYRYYYYRRYRYYRYRRRRRYRYYYRYYRRYRRRYRRYYYYYR
YYYYRRRYRRYRYRRRRYRRRRRYRRYRRRRRRYYRRRYYYRYRYYRYYY
YRYYY-RRRYRYYYRYRYRYRYYYYYRYYYRYRRRYRRYYYYYYRRRRRY
RYYRYYYRYYRRRRYYRRRYYRRYYYRYRRRRYRYYYYYYRRYYRYYYRR
RRYRRYRRRYYYYYRRYRRRRRRYRRRYYYYRYRYYRRRRRYRRYRRYYY
YRYYRYYRRRYYYYRRYRRRRYYYRRYYYRRYYRYYRRYRYYRRRRYRYR
RRYRYRYRRYYRRYYRRRYRRYRYYRYYRYYYRRRYRRRRRRRRYRRYRY
RRYYYYRRRRRYRRRRYRYRRYYYRRYRRRRYYRYRRYRYYRYYYRYRYR
YRRYYRYRRYRRRRRRRRYRYYYYYRRYYYRRYRRRRRYRRYRYYYYYRY
RRYRRRRYYYRYYRYRRRRYRRYYYYYRRYYRRYRRYYRRRRRYYYRRYY
YRRYRRYRYRYYR-RYRYYRYRYYRYYRRRYRYYYRYYYYRYRRRYYRYR
YYYRRYYYYRYRRRYYRRRRRYYYYRRRYYRYRYRYRYYY-RRYYRYYRY
YRYYYRYRRYRYRRRYYRRYYRRRRYRY--RRRRRYRRRRRRRYYYRRRR
RRRYYYYYYRRRRYYRY--RRYRRRRYYRYRRR-RRRYRYRRYYYRYRYY
-RRYYRRRYRRYYRRRRRRYRRYRRRRYRRRRYRRRYRYYRYYYYRY-YR
YRRYYRRYYYRYYYYRYYYYRRRYRYYYRRRRYRYRRRYRYRRRRRRYYR
YRRYYRYYYRYRYRYYYRRRRRRRRYRRYYRYYRRRYRRYRRRYRRYRYR
YRRYRRRYRRRYRYYRRRRYRRYYRYRRRRRRRRRRRRRYRYRYYRYRRR
YRRYRYRYY---RRRYYRYYRYYRRYYYRRRRRRRYRRRRRRRRRRRRYY
RYYYRRRYRRRRRRRRRRYRRRRYYRRRRYYRYRYRRYRRRRRRRRRYRY
YRRRRRYYRRYYRRYYYRYRRYYRRRRRRRRRRRYRYYYYRYYRRRYRYY
RRRRRYRRRRYYYRRRRYYRYRYRRRYYRRRYRYYYYYRRRRYRYRRRRY
RYRYRRYRRRYYRRRRYYYYYRYYRRRYRRRYRRRYYRRYYRYRYYYRYR
RRYRYRYYRYRRRRYRYYRYYRRYR-------RYRRRYYYYRYYRYRYRY
RRRRYRRYRRRRYRYRRRRYRYRYRYYYRRYYRRRYRYRYYRYRRRYYYY
YYRYRRYYRRYYYRRRRRYRYRRYRYRYYYYYRRRRYYYRRYRRRRRRRY
---RRYYYYYYYRYYRYYYRYYYYRYRYYRYRYRYYRYRRRYYRYYYYRY
YRYYYRYRRYRYYRYYYRYYYYRYRYYYYYYRYYYYYYYYYYYRRYRYYR
YRRYRYYYYYRYRYRRRRYYRYRYYYYRRYYYRYYRYYYRRRRRYRYYYR
YYYRYRRYYYRRRYYRYRYYYYYYYYYYY-YYYYYYYYRRYRYYYRYRYY
RYYYRYRYYRYRYYYYYYYYRYYYYYRYYRYRYRRYYYYRRRYYRRRYYY
RRRYYYRYRRRRRYRYYYRYYRRRYYYRYRRRRRYRRRRYRRYYYYRRYY
YYRRYYYRYRYRYYRYYYYYYYYRYYYRYYYYRYYRYRYRYYYYYYRYYY
YRRYYRYYYRRYYYYRYRYRRYYRYRRYYRYYYYRYYYYYRRRRRYRYYR
YYYRRYRYYYYYYRYYYYYY-YYRYYYRYYRRRYYRRRYYRRYRRYYYRR
YYYYRRYYRRRRYRRYYRRYRYYYYRRYRRYYY-RRYYYYY-YYYYYYYY
RRRYRYYYRYRRYYYYYRRYRYRYRRYRYYYRRRYYYYRYYYYYYRYYYR
RYRYRYYYYYRYYRRRYYRYYRRRYYRY-----RRRYYYYRRYRYYRYRR
Y----YRRRYRYRYYYRYYRYYYYRYYRYYYYYRR-YYRRYYYYYRRRYR
RRYRYYRRRYRRYYYYRYYYYYYYYYRRYYRRRRRYRYYRYYYYYRYYYY
RYYRYYRYRYRRRYRRRRYRYRYYRRYRYRYYYYYRYRRRRRYYYRRRRR
YYYYYYYYRYYYR-YYRYYYYRYRYRYYRYRRYRYRYYRRYYRYYYRYYY
YYYRYRYYYRRRRRYYRYYYYYRYRYYYYRYYYYYYYRRYRYRYRRYYRY
YRYRRYRRRRYYYYYRYYRRRYYYYYYYRYYRRYYYYYYRRRRYYYYRYY
RYYRRYYYYRYRRRYRYYRYRYRYYYRYRRRRRRYRRYYYYRRYYYYRYR
YYRYRYRYYRYYYYYYRRYYYYYRRYYRYYYRRYRYYYYRYYYYYYYRYR
YYYYYRYRYYRYYYYRYYRYYRYRYYYYYR-----YYRRRRYYYRYYRYY
RYYYYYYYRYRYRRRRRRRYRYRYYYYYRYRYRRYRYYRYYYRYYYRYYY
YYRYRRYYYRRYRRRYYYRYYYRYYYYRYRY-RRRYYY-RRYRRRRRYRY
RR-RRRRRYYYYRRRYRYYRYRRRRRRRRRRYRYRRRYYYYRRRRRYYYY
YYRYRYYRRY---------RRYRRYYYRRRYYYRRYRRRRRYRRYYYYRR
-RYRYRR-YRRRRRRYRRYRYYYRYRYRRY-YRRRYYRYYRRYRRYRYYY
RRRRYRRRRY---RRYYRRRYYYRYRYYYYRRRYRYRRRYYRRRRYYRRR
RRRYRRYRYYRRRYRRRYYRRYYRRRYRY--RYYYYRYRYYRRYYRRRYR
YRRRRYYYYRYRYRRRRRYYYYYRRRRRRYRRRYYRYRYRRRRYYRYYRY
RRRRRYRRYYRYRYRRRRYRYRRYRYYRRYRRRYYRYYYRRRRYYRRYYY
RRYRYYRRYRYYRYYYYRRRRYYRRRRYRYRRRYRYYRYYRYRYRYRRRR
RRRRRRRYRRRYRYYRRYYYYYYRYYRRYRRYYYRRRRYYRYYYYYRRYY
YYRRRRRYRRRRRYRYRRYRRYYYRRYYRRYRYYYYYRYRYRYRRYRRYR
RRRRRRRRRRRYYYYRRRYRRRRYYRYYRRYRRYYRRRYRYYR-------
RRYYYYYYYRYYRYYYRYRRRYRRYYYYRYRRRYRYRYYYRYYRYYYRRY
YRYYRRYYYYYYRRYYRRRYRYYYYYYRRYYYYRYYRRYRYRYYRRRYYY
YYYYYRRYRRYRYYRYRRRRYYYRRRYYYRYRYYYYYRRYYRRYYYRYYY
YRRYRYYYRRYRYYRRYYYYRYYYYYYY---YRYRYYYYYRYYYYYYYYR
YRYYYYYYYYRRYRYRRYRYYYYRYRYRYYYRYYRYRYYRYYYRRYRYRR
YYYRYYYYYRYYYYRRYYYYYYYRRYRYYRYYYYYYRRRYRYRRRYRYYR
RYYRYYYYRRR-YRYYYY-------------TTATATAATAATTTTTTTT
T-ATTTGTTTTATAA--TATTTTTATTAAAGTAGTTTTTTTTATGTTTTT
TTTAGTAATTTAT-TTTGAAATACTTATTTTCAGTTATAGTATATTTTTA
ATGTAAATGATTTTTTG----------TTATTATTTTAT----------A
AAAATTTTTATT--ATTTTACCTTTTGTGTCAGGGTCGATTAAATAAATT
TGTTTTATTA---TTTTTTCTCGAATTAGGATGATTTATTTTAATATGAT
-TTTTTATGTTTCATAATGATTT-TGAATTTTAATATGGTAGTGATATTC
TATTCGTATCTTAATATATCTAGTTTTCTAAGATTAAA-TTTAATTT--T
AAATTTATTTTAAATTAAATTAGTTTATATTTAATTTTTAATT----TAT
TTGTATGGTTTAAGGGTTAAGCTTTAAA------TTT-TATTATAATTT-
-TGTTTTTAATTTTTTTTTTCTTAGGCTTGAAATCAGCCATTGTTTTA-A
TTGCGTTTTAGTTTAATTA---GTTAATTAATTATTT-TTTATTTTA-TT
TAATTTTATTATTAGAATATGGATTTTAATGTTTTATGTCTATTAATAAT
GATTGAATTAGTA-TAATTTTTGTGTTTTATATTTATATTTATATATATA
TATATTAAAGGAATTCGGCAAGTTTA-TTATGTTTCCGCCTGTTTATCAA
AAACATCTCTTTTAG--TTTTTATTAAAGGTCGTGCCTGCTCACTGAT--
---------------------------------------------TTATT
AAAGAGCCGCGGTATTTTGACCGTGCAAA-GGTAGCATAATCATTAGTAT
ATTAATTGTATACTGGAATGAAAGGTTTGACG-AGAAATATACTGTCTCT
ATTATATT---TTTATAATTTTACTTTCTAGTTAAAAGGCTGGGATTTTT
TTTTTGGACGATAAGACCCTATAGAGTTTGATTT-TAAATATTTTATTAT
T-TTGGGTTAAGTTGTTAAT--AATTAATTTTATTGTTAGTTTTGTTGGG
GTGATGTGAATAATAATTAAACTATTC--ATTATTTTTAT-CATTGATTT
ATG--TTTTTTAT-GATCTTATATTATTGATATAAAGATAAAATTACCTT
AGGGATAACAGCGCAATTATCTTTGAGAGTTCTTATTGACAAGATAGATT
GTGACCTCGATGTTGGATTAAGATTATTTT--TTAGGTGAAGGTGCTTAA
TTTAGTTGGTCTGTTCGACCATTAAAATCTTACATGATCTGAGTTCAGAC
CGGTGTAAGCCAG-GTTGGTTTCTATCCAAAAATT--TTATTATATTTTC
TAGTACGAAAGGACCGTTAATTTTGATTA--TTTTATT-TG-AATTGATT
ATTATT-----------------------TACGTTTTTGTTTTGAGGTAT
TTTATATTTTATTTTTTATTCTTCTTTAATAAAGTTTTATTCTTGCTTTA
TG-TTAGTTTTTTTGTATGTTTTA-TATACATATT-------------TA
TTTATTAAAT-----ATTTATTTATGTAGTATTTATATTTGAAT--ATTA
AGTTATTTTTGATTCAGTAATTC-ATTTAGAGAAGGTAAATGTCGTGCCA
GCAGCCGCGGTTATACGTTGAT-TCTCAAGATTAACTTTTTTGGTGG---
-TAGTT--ATTATTTTTTGTATTTTTTTATTTTAA---TATTTGGTGGAA
TATTATTAATTTATTTTATGCTTGATATTTTTTTTT-------CTGTTTA
AGCTATTTTTT-AAACTAGGATTAGATACCACTATTATTTTAGATT-AAT
ATTT----TTGTCAGGGTAGTATTT-TG--TTAATTGAAACTTAAAGAAT
TTGGCGGCATTTTATCTTTTT--AGAGGAACCTGTTTCGTGAATGATGTT
ACACGATTTGCACAGCTTATTT-----TATATTGTTTGTATATTTCCGTT
ATCAGAATATTTATAGA-----TAATA-TTTTCATTTTTTTTTATTAA-A
ATTTATTTCAGGTCAAGGTGCAGC-TTATAAATAAGTGGTTAATGGGTTA
CAATA-ATTTAATTT---ATATGGATATTT-TTTTT-AAATATTAAATTG
AAGGTGGATTTATTAGTAAG-TTTTAATATTTATTAAATCTGA-ATTAGT
ACTAAATTGTGTACATATCGCCCGTCGCTCTCATTTATTT----------
----------------------------------GAGATAAGTCGTAACA
AAGTAGATTTACTGGAAAGTGAATCTGGATT---------
>Trachytettix_bufo
AAATCATCTTATATAAAAAATTAGAATTGGTAGAGAATAATACAATTCTA
CAAAAAAAATTAGCGGGTGATAATTACTTA--AATT--AAAAAATAAAAG
AAAAAAGGGCCCTTTCGGAGCAATAATAATAATCAAGCAGGATTTCCAAC
AATATAAATGAGGGAAGAACATTATAAGTTTAACAGTTCGAATTAAAATA
TTATATAATAAAATC---ATATGAAATAAGATAAAACGAAAATAAAAAAT
ATGGACCCAGTTCATACACGAAAATTTCAGAGTAATTAATTT-TTAAATT
TGGT---ATAAGAATATAGAAATAACAAAATAAAATATGCAATCAAAT--
------AATTTTAACAGAGACTTATGGTGGTCGAGCAACACAGCAACGAT
AAGACATAGAGAGCGTAAATTAGACAAAGGTGATCGCTAAGGCGAGTCCA
AA-AATTCCCCTTACCGTAAAAGAGGGAGTAGTCCCGGCAGCAGAGGGTG
ATTTCCGGGATATGGAATAAAAAAAATCGATAGCTCTTGTTGTAAGACCC
CTCCGCGGGAAACCAGCACAATTTG-CTGGGGCGCTCCCTTTTGCCGGTA
CATCGTGAATCAAACGAGAAGTTGACGAATGATTAGTAGTAGTGCCATAG
GAGGGACGTTATGAAAAGGCAGAAGTATTGAACGAATATACGCGTGAGTA
TCTAAGGCAGCACGATTAGAACCGATTGGGCTCTGTTAGGGTGAAGGAAT
TTCTAAGGTTAAACTAACTTAATGGGACATTCCCTCGCGGACCCTTGTCG
TTATTAGGTAAGTGATACAATATATAATGAAATACCGCTAAAAATTAGTC
CAACCGGCATTGCCAAAA------AATCCGGTTCTAGCCTTTCGCAATAA
AAAAAAGGTAAGCAAAAAATTCCAAAACTAGAATAAACGAGCATAGTCTC
CTTTAAGGTTGGAAAAAAAGCCTTTTTGCTGTA-AAGTGTTAAAGGAAAA
ATTCTTGGGACAGACAAAAACACATGTGGCCTTAACAAGGAAGAACGCTA
CAATTAACCA-ATTGCTTGATGAACATACAGGGGGAGAATAATCTAAA--
ACCAGACTTTATAAAGAAAATAGAATTTTAAAGA-AACAAAAGTAAAAAA
TAT--AAATTTATGCTAAAT-ATCATAAATTTATCACTTTTCAATCCAAA
AAAAAAATAAGTGAATA-AAAAGAATTAATCTATAAAAAAAGTACTGTAA
AACAGAATTCGCCCTAGTATTGTAAAAAAATGCTGCTGACAATACTAGTA
GAAAAAACCAACGACCGGAAAGGCACCGCCGAAGAAAAGACCAGATTGCA
TTTACGTGGGAACGTGTTGTAATTAAGAA---ATATCAACCTCAGGTACT
CTAGGAGGAAAAAGTGATTCATATTCAATGATACACAAACTTCGGACGGA
TCGTCAAAGTAGCCTGAAATAATGGTTTATTTTGTTAAATGGAGGTGAAT
CCAGAGATACAAACCTAAAACTTTGAAGATGCCGCAGAATACGACACAAA
GTCGCTTAGCCGTGTAGTCTTAGGTGTGAATTAGAGTCGACGAAGAATCA
GTTACCTATCTTTTCCTGTGGGGTTTCTGGGGTCTTTATATTTGA-----
---AACAGAAAAAGGAATAAAAAATAAATAAAAAGCGAAACTGTGTACCA
CTCCCTTACTTTAAATTTATGAGAGCATCTACAAAATAAAATTAAGAATA
AACCGGTTTGTACGACATGT---AAAATTTTTTTTTATAATTTTTGAATA
TTGTTGAGGTGATTTATTGGTAGAATGTATTATAATGTTATTAGTTTAAG
TATGGGATGCTATTGTTTGTTAGTCAAACATAAATTGTGGTGTGTTTTGA
TTCAAATGAGGACAGCAACAGGGTATTTATTATATGATATATTTGTTTA-
TTGTTTATTAAAAGGAAAAGCACTTGTTCGGAGGCACGTGTGCTTATGAG
GGTTCACTACTCTTAGGATTTTTTGTTAATATGAGGATGTGCAAGAGCTA
CACTGTAAAGTGAGTCTTATTCCTACGTTATTCTTTGGTTACATTGACGA
CTAGTTATTTCTATATTAATACACTGTCTTGGTTTAGTATGTATTCAAAT
TATTATTTTAGTAGATTACTTTTTTGATTTTGGTTATACTACGATAGATT
TCTTAGAGGTATTTTATCTCGGTTTCTGTATTGATGGGAGTTCGCTAAAT
ATT-TATTTGT-TATAGTTGAATTTCTCAAAATATGGTATAGCTTTTAGT
GTCGTTGGCGTTATTCATAAGTTATTGTATAATTCTTTGACTTTTTTAAT
A------ATGTTTAACTGTTA----ATTTCCTTTTTAATTTCTAGGTTTT
TRATG-TGCGAGTCTTTAATTATTATTTAATTATAAATAATTTTATATAG
AGTATTTTTATTATGTTATTTTTGTATCCATATAAGTGACCGCAAGTATC
ATTAATGTTCTTTAATTAGGACGGTTGTATTGT-TTAATTTTTAAAGTTG
ATCCTATCCTTCAGCGGGCGTGTAATGGGTCACGGTGCACGAATCGGTTG
ATAATTGATTTTGGGAGATATTCCGGTAATAGTTTGGCAACGATGCTATA
TTGTTGTAATATGCGCTTTGCTTTTAAGTGCTGACTTAAAAGAATTACAA
TATTTTCAGAAATTCCACATTGGAATTAACGGTTTTCATTCTTTTTTATG
TATTATAGACCGCTTTGTTAGTTTTTTGTCTATCCTTCTAATTTCTGTTT
-----ATTATATTATATTAGTTGTATTCACTCTTTTGTGTAGTGGTTTTT
ATTATTGCAGTTTAGTTGTTGTGGGTGTTTTGAAACTTGAGTGTATTTTT
T-TATAAA-CTTACATATAAAA-CCAAAAGAAAACAAAAATAAAAGTATC
TTGTACAAATAAGAAGCTATAAAAACAGCG-----------AAAAAATAG
CAAAAAAATAAAAAAGAATACCATAAA-AAGATACAACAAATAAATTAAT
-AAAAATCTAGCAGGAAATAAGAGCTCAAA---AAA-ACAACCGAAAAAA
TTAGCCACAAATATTATGTCCGATTAACAAAGATTGACTAGGAGAGTAA-
-AACATCGGAAGTCACAACAAGGTATTATATCCGGCGTTTTTTCCAGATA
GGACACTAAAGAGTAGTGCCTGCATTTGGAGAAACGTGACTCGGCAGATA
TGGTGGAACACTCTTTCCTAACTAAAGAAAACCATTCCAGTAACCGTAAA
AGAAATCCTTATAGCAAAAACAATCCAATCAACTACGGCGATACGACATA
CCCACCGTTTCTGTGACCTACAATGGGAGCGGTAGATAAACCTAATATCG
ACTTCCACAATTAAAAAGACCATAGACCGGGCTAAAGCATAAATTATTCA
AATGTTGTGAAAAA--------ATTGGTTAATTATACAGTCGTTGGGTTA
TCGCAGCGTACTCAGCAAGGTTGCTCCTGGGAATTAAGCGTCTTTATGCT
TTTCATGTTCGTTATTGTCTGATTTATTTGTATCTTTAGAAGTACAAGGT
TTATATTTTGGTCGGGCAGTTGGATGAAATTGTATAGGTGAATTAATA--
-GTTGTTTTCTTTTTTATTCGGGACACTGTGGGGTGTGTGTAGGTGGGGT
GTATTGGTTAAATAATTTGTTTTGGGTTTTTTTGATGTAATATTTGCGAT
CCTCTGATATTGTAATTCGTTATTTTTTGTAAATTTTTAATAACCGTTTT
CCTTTTGCTTCTCCACGTGTGTGTATATTGTTCTTCGACCCATATGGTAA
TTTACTCCTCTTTCTCTTCT--ATAA--CAATTTGTTTCCGTTTATGCCC
TATGTCATTAATAGCAGTTTTCGAATCCTTCTAATACAATTTCTTTTCCC
TTGCTTGTAATCTATTTCACCTAATGGTTCGTAAATTCTTGATTTATCTC
TTTGT---TTACGATACTAATTTATAAAATAATATCTCTTGTGGTCCTTG
TTCAGTTTAATTTACCTTTTCTTTTCCCTCTA-AATATTTCCGT---TCT
AAAAGATAATAACATACTTTATATTCCTGTCTCCTTTT--------CAGT
TCCAAAATGCTATTTGCGCGTTGCCTGTTTGTATGTCGATTAAAATAATT
TCCACTTTTTTTTTCTTTGGTGAGTTCTTTGCCATCTCGTAA-TGTGTTC
CCTCTTTCGGTTACGTGCGGCTACCTCGCTCAGGGCTATCTTCTATCGCG
CTTGCTATTCCCTATACCATCTAATCTTTGCTTTCCTTTTTCTCTTCGCT
CTTTCAGATACCTTA-CCGGGACTTAAATTGTTGACATATTTTCGTGTTC
ATTAAAGGAAACTGCTGTTACTTCTGTTGTTTGCAATTCTGTATACGCAT
CCCCTTTCTCCGTATTGGTCCTAGCATATCCATCGCTGTTTTTCTGGTCG
TTTCACCTATTTAACAATTCATAATTCTGCTTCTTGGTTCGACTTTGTCT
AAATTTTATTCTTTGTATCTTCAATTGTCGTCGGACAACAGATCGATTCG
TGCCTCCTGTTTTTTTTGAGTTAAGCTTTACAAGCCTAGTAAACCCAAGT
CATCTTAT------TTCTAACCCCTTAATCTTAAACTCTTTTTCCTTCAT
TCATCTAAACTGATCGAATTACTGCCTCCTTTTTTCTCCTATTATTAACC
ACGTCTACTGGAGAGCAAACATA-ATATACTTTAAAACGAATTGTTATAA
GCTTCTACATGTTCCCCATTACGCTCGTGTATACCCGGTAATCTTTAGCG
-TTTGAGCATGGTAAGTTCTCTACTACACTTAGTTATC--TCATGATGGT
ATTTTTCTCTTCCACATAATCCAA-AATCTAATTTAAATTGAG--TCATT
CGTACCCGCC-CCTAGTGTGTTTTTTCCCTGTTACGCTCTTCCTCAATAA
ATACTTA-GAAAGCCTTTTCTTTTTTTAACTGTTCATTCGCGATCTCTCT
CTCTGTGTATAGGTACCAATTCATTCCGCCATTTCTTTGTACTGACTGCT
CTCTGTCCATTCGATTTCTTGACGGATAATTTTGTTCTACTTTTTACCTC
TTACATTCTTTCTACGATA---TTCCAAAACTATTAAGCGCTCGCTGGTC
TCCGTCAGTACCGTCTTTTGTTTTTTCTTAGGGATCGAGCAAGTACAATC
CGTGGGTTTTTCCATTTTTCTTGCTTAGGTCTATATGTTGCCTGTACTAC
TGTCTTACTTTTCCGTCTCGCAACTTAAAGCACCAGTTTCTTTGTATCCT
ACTAAAACCTCTCACTAGCCTTTCCGTAGTATTTGCCTTTTGTTGATACA
TCCCAATGTACCCGAGATTATTGTTTATCTAGGGG--------TATTTTT
CTCCCTTCTTTTTTCCTTCAACTCAGAACCCTAGGTACTCACGTCTCTAT
TTTGTTTTTTATATCTTTCTTCTTATCTTATGGTCCGTTTCTTTTGTAAA
GAAGTTAGCC---TTGTAATTCTTTTTGGTTCTTTGTTTTTTAACTTTAG
ATTCTACCTTTTCTTTAGTCTTTTGTTTTTCCTTTTAGAAATCTATACTG
TTTTTTTTTGCTCTTTTGCATTGTTTGGAGTGTTCAGTTTAAAATACCAC
GTTCCTCAGTGATTTTTCTCGTTATGGGAATAAAAATTA-CTAACTTGAT
TTTCCTCAGCATCTCCGTCCCTCCCCCTCCTTACCCTTCCGTATTTGTGC
TTCTGGTAAATTTTGGTCTTTCGTCCAAATATAATTCTCCTGATGTTTGT
TCTGTCTTGTTATTCACTTACTTTTGCGTATAATTAAAATGATGCTGTTT
CACCTGTATCGTGTGGTCTTCGTACAATTTATGCTTCTACTTATTTTTCC
GTCCTACTGTTAACTTACACCGTTGGTAACGGATGTGTTTTTTTCTTGGC
TTTGTTTCACTTGATCTTTATTTTTTTTCGTATGATTAATATC-TTTCCG
A-TATAATTGGTGTTCTTGCATTGTGCTCTGGAATTTTAAGGTAAAGCAG
TACTTTATTGAATATTAAATACATTTTTTTTTTTTTATTTT------TTT
TTTTTCTCTAA----TGGTTATGTTTTTTTTTTGGGTCTTATATG-CGTG
TATTCGTTTATGTGTGCTTTTCGTGTATCAATCCTATTCTTTTTTCTAGC
TCGTATTATATTTATGTTCCTTTTTGGGAACAGTGCCTATTTACTTCCTC
TTGGTTGTGAGTGGTCTATTCAT-GTAGATATCTTTCTTTATCTATTATG
TCACATACCTCGCTTTCGTTTATGGAGTTGTTAGTTGTCTGAATAATTTC
TGGGTTTGTTGTGATATATTTCACCTCATGTTTCGTTCTATGGTAGCTTT
TTGAGTGCCGTTGTCATTAAGTGGGCTTTAAGTTCATCGTGTGGTTTGTG
ATCCCCCTGTTGATGTTAGTTGACTATTTTTTTTCTTGGTAGTATAGTGA
AGAAACGTAGTCCGATCATATTTTAGTCTATTTTTGAAAT-----TTTTA
TATTTTTTGGTATACCTGAATTTTTTGTAATTTGTTTGTATATACGGAGT
CTTTTTTTTCTGAGCTGTCTTTGTTGCTGAAATTGCTTTTG-TATTCT-T
CTTTATCTTTCA-ACTATTTTTTCACTTTCATTCAACACCGTCATTTTCT
TGGTTTTTCATCGTCCAACA-----------ATAATTTCCTTTTGTTTTT
TATATAACTACCAGATA-AGAAATATCTCATTACACCTTT-TTTTTATTT
TTTTTAATCATAAGCTGAAA---TAC-TGACACTTATTAACTTATCCCTA
TCTGGATGCTTGCGTTTATTCGCTTCTAACCATATCTAG--TTATCGATA
AGGTTGCTATAGCCTTTTGTATATGGGTAACCTTTAACGTTGCTTTTTCT
CCCTTGATTCGGATCTGGCCTTCATTCCTCATGAATTAGTGGGTCTGACC
TCGTTCTATTTCTTTTCTCTTATTTTAACGCAACTGTAGATAATATACTT
CTAATTCTTTTTTTTTTTCTACCATTGACAATTCCACTCCCCATACAGAT
TTCACTTGCTCAATGGTTCTTCCTCTTTTTCTAAACATAGTATACTAATT
TGGTCCCTTTTCGTGAACTAACTTCCGACTCTTATGTTTCAAGCCCTGAA
TTAA--------TATTAGTTTTTATTTTTTTCTTGTCTTCTTAGGTTGAT
ATGAGCAATGATGTTACTGACTATTCGAATTCATCAATTAATCCTTGTTT
CTTTGTTTCACCTTGGTCTGTTTTTGTTGTGTACTTTCGGCCACAACTTG
CTGCTCACTCAATGTCTTTTCTTTTTGTAATAATTATA---TGTTTTGTC
TTTGTACCGTCATAGCCTATCAGACATTCGTATAAGGTGTCTTTTGAATT
TTTTGTTGTTTTTGGAATCTTTTTATTTTCTCTTGTGGCTCGAGAAATTA
TCGAGTTCTCTAATTTTTGTACTTTTTAAARRRYRRRRRYRRYRRRRYRY
RRRYYYRRYYRRRRRYYRRRYYYRYRYRYYYYRRRYYYRYYYYRRRYRYR
RYRRYYRRRR--YRYY--RYYRYYYRYRYRYYRRRRYRYYRYYRYRRRRY
RRYRYYYRYRRYRRRYYYRRYYYYRRRYYRRRRYYYYRRYYRRRYRYRYR
YRRRRYRRYRRYYYYRRRRRRYYYYRYRYRRYYRYYYRRRYRYYR---RR
RYRYYYRYYRRYRYRYRYRYYRRYRRYRRRRRRRRYRRYYYRYRRYRYRR
RRYRRRYRYRRYRYYRYYYYRY-YYRRRYRRRYR---RRRRRYRRYRYYY
RRYRYRYYRRYYYRRRRRRRRYRRYYYY--------RRRRYYYYYRYYRY
YYYYYRYRRRRRYRRRRRYYYRRYRYRRYRYYYYRYYYYYRRYYRYYRYY
YRYRRYRYYRYYYRRYYRRYRRRYRYYYRRYY-RRYRRYYYRRYRRRRYR
YYYRRYRRYRYYYRYRRRYYYYRRRRRYRYYYRRYRYYYRRYRRRYYYYY
YRYYRRRYRRYRYRRRRYRRRRYYYRYRRRRRRYYRYRYYYRRRRYYYRY
YRYYY-YYRYRYRYRYRYRYRYYYYYRYYYYYRYRYYRYYYYYYRRRRRY
RRYRYYRRYYRRRRYRRRRYYYRYYYRYYRRRYYYYRRYYRRYYRYYYYR
RRYRRYRRRYRYYRYRYRRYYRRRRYRRYYYRYRYRYRRRYYRYYYRYYY
YYYYRYYRRYYYYYRRYRRYRYYYRRRYYYRYYRYYYRYRYRRYRRYRYY
YRYRRRYYYYYRRYYRRYRRRYRRYYYYRYYYRYRYRYRRYRRRYYYYRY
YRYYYYRRRRRYYRRRYRYRRYYYYRYRRRRYYRRYRYRYRRRYRYYR--
----RRYRRYRRYYRRRRRRYYYYYYRRYYRRYYYYRYYRRYRRRYYYRR
RRYRRRYYYYRRYRYRRRRYYRYYYYRRRYYRRYRRRYRYRRRYYYRRYR
RRRYRRYRYYYYR-RYRYYRYRYYYYRRRYYRYRRRYRYYRRRRYYYYYY
RYRYRYRYYYYRRYYRYRRRRYYYYRYRRYRRRYRYRRRR-YRYRRYRRY
YYYYYRYRYYYRRYRYYRRYYRRRYRRY--RYRRRYYRRRYRRYRRRYRR
RRYRRYRYYRRRRY-RYRYRRRYYRRYRRRRRR--RRYRYRRYYYYRRRY
-YRYYRRRRRRYRYRYRRRYRRYRRRRRRYRRRYRRRRYYRYYRYRY-RR
YRRYYRRRYRRYYRYRYYYYRRRYYYRYYRYYYRYRRRRRRRRRRRRRYR
YRRYYRRYYRYYYRYYRRYRYYRRRYRRYYRYYRYYYYRRRYYYRYRRYR
YRRYRYYYYRRYYRYRYYRRRYRRRRRYRRRRRRRRRYRYYYRRYYYRRR
RRRYRRRYY---RRRYYYYYRYYRRYYRYRRRRRRYYRRYRYRYRRRRYY
RRRRRRRRRRRRYYYRYRYRRRYYYRRRYYYRRRYRRYRYRRRRRRRYRY
YYRRYRYYRRYYRRYYYYRRYRYRRRRRRRRRRRYRRYYYRRYRRRYRYY
RRRRRYRRRRYYYYYRRRYRRRYYYYYYYRYRRRRYYYRYRRYRYYRRRY
RYYYRYYRYRYYRRRRYYRYYRYYRYRYYYRYRRRRRRRYYRRRYYRRYR
RRYRYRYYRYRRRRYRYYYYYRRRR--------YRRRYYRRYYYRRRYRY
RYRRYRYYRRRRYYYYRRYRRYRYRYYYRYYYRRRYYYRYYRYRRRYRYY
YYRYYYYRRRYYRRRYYRRRRRRYRRYRYYYYRRRRRYYRRRRYRYRRRR
---RYYRYYRYYRYYYYRRRYYYYYRRYYRYRYYRYRYRRRYYYRYYRYY
RRYYYRYRRYRYYRYYYYYYYRRYYYYRRYYRYYRYYRYYYYRRYYRYYY
RRYYYYYYYYRYRYRRYRYYRYRYYYYRRYYYRYRRYYYRRRYYYRRYYY
YYYYYRRYYYRRRYYYYRYYYYYYYYYYY-YYYYYRYYYRYRYYYRYRRR
RYRYYYRRYRYRYYYYYRRYRYYYYYRYYYYRYRYYYYRYRYYYRYRYYY
RRYYYYRYRYRRRYRYYYRYYYRRRYYYYRRYRRRRRRYYRYRYYYRRYY
YYYRYYYRYRYRYYRYYYYYYYYRYYYRYYYYRRRRRRYYYYYYYYYYYR
RYRYYYYYYRYYYYYRYRYRRRYRYYRRYYYYYRYYYRYYRRRYRYRYYR
YYYYRRRYYYRRRRRRYYYYYYYRYYRRYYRYRYYYYRYYRRYRRYYYYY
YRYYRYRYRRYRYYYRYYRRYYRYYRYYYRYYY-RYYRRYY-RYRRRYYY
RRRYRYRRRYRRYRYRRRRRRYRYRRRRYYRRYRYYYYRYRYYYYYRYYR
RYRYRYYYYYRYYRYRYYYRYRRRYYYYYRY------YYYRRYRYYRRYY
Y----RRRRRRYRYYYYYYRYRRYRYYYYYYYYYY-YYYRRYYRYRRRYY
RRYRYYRRRRYYRRRYRYRYYYYYRYRYYYYYRRYYRYYYYYYRYRYYYY
RYYRYRRYYYRRRYRYRRYRYRYYRYRRYYYYYYYRYYRYRRYRYRRRRY
YYYYRRYYRRYYY-YYYYYYYYYRYRYYRRRYYYYRYYYRRRRYYYRYYR
RYRRYRYRYRRRYRYYYYYYRYRYRRRYYYYYYRYYRYYYRRRYYRYRRY
YRYRRYRRRRYYYYYRYYRYRRYYYYYYRYRRYYYYRYRRRRYYYYYYYY
YYYRYYYYYRYRYYYYRYYYRYRYRYRYRRYRRRYRYYRYYRYYYYRYYR
RYRYRRRYRRYYYRYYRRYYYYYRYYYYYYYRRYRYYRRRYYYYYRYRYY
YYYYYYYRYYRYYYYRYYRYRRYRYYYYYY-----YYRYYRYYYYRYRYY
RYRYYYYYRYYYRRRRYRRYRYRRYYYYRYYYRYYYYYRYYYRYYYRYYY
YYRYRRYRYRRYRRYYYYYYYYRYYYYRYRY-RRRRRR-RRYRRYYRYRR
YR-RRYRRYYYYYRRYYRRRYRRYRRRYRRRYYYYRRYRYYRRRRYRYYY
YRRYRYYRRR-----------RRYRRYRRRRYYRRYYRYRYYYRRRYRYY
YRRRYYY-YRRYYYRRRRRRRYYRYRYYRY-YYRRRYRYYRYYRRYRYRY
RRRRRRYRRY---RRR-YYRRYRRYRRYYYRRYYYRYYYYYRRRRYYRYR
RRRYRRYRYYRRRYRRRYYRYYYRRRYRR--YYYYRRYYYYRRRRRRRYR
YRRRRYYYYRYYYRYRRRYYYRYRYRRYRRRRYYYRYRYRRRYYYRYYRR
RRRRYYRYRRRYYYYRRRYYYYRYRRRRRYRRRYYYYYRRRRRYYRRYYY
RRYYYRRRYRRYRYYRYRRRRYYRRRRRRYRRRYYYYRYYYYRYYYYRYY
RRRYRRYYRRRYYYYRRYYYYYYRYYRRYRRRYYRRRRYYRYRYRYRRRY
YYRRRRRYYRRYRYYYRRYRRRYYRRRYRRRRYYRRYRYRYRYRRRRRYY
RRRYRRRRRRRRYYRYRRRRRRYYYRYYYRYRRYRRYRYRYYYR------
--YYYYYYRRYYRYYYRRYRRYRRYRYYRYRYRRRYYYYYRRYRYRYRYY
YRYYRRYYYYYYRRYYRRRRYYYYYYYYYYYYYYYYYRYYYRRYRYYYYY
YYYYYYYYRYRRYYRYRRYRRYYYYYYYRRRYYYYYYRRYYRRYRYRYYR
YRYRRRRYRRYYYYRYRYYYRYYYYYYY---YRYYYYYYYRYRYYYYYYY
YRRYYYYYYYYRYRYRRYRRYYRRYYYYYYYRYYRYRYRRYYYRRYRYYR
YYYRYYYYYRYYYYRRYRRYYYYRRYYYRRRRYYYYRRRYRYRRYYRYRY
RYYRYYYYRRRRYRRYRYRY-------GTTAGTATTATATAAATGGTTTT
T-TTTTGTTTATTGT--ATTTTATATTTAAGTATTTTTATTTTTTTTTGT
TTTAAGTAGATTT-TTTGAATTACTT-TGTTTTTTGATAGTTAAATTTTA
ATGTAAATGATTTTTT-----------TTTTTATATTTA----------A
AGATTTTTTATT--ATTTTACCTTTTGTATCAGGGTTAATTAATTATTGT
TTTTTTATTA---ATATTTCTCGAATCGGGGAGATTTACTTTTTTAGGAT
-TTTTTATGTTTCATAATGATTT-TTAATTTTTAAGTAGTAGTGATATTC
TATTCGTTTTCCGATATATCTAGTTTCCTGAGATTAAA-TTTAATTT--T
AAATTGTTTTTTAATTTGATAATTTATTATCTTTTTATTACTC----ATT
TTTTATTATTTAGGGGTTAAGCTCTAAA------TTAAT-CTATAATTT-
--ATTTATGGGTAAAATTTTCATAGGCTTGGAATCAGCCATTGATTAA-A
GTGCGTTTTATTTTAATTT--TATTTATTAATTATTT-TTTATTTTA-TT
TAGATTATTTATTGGGATTGAAATTGTAATTTTATTTATTTTTTAATAAT
GATTAAATTAGTA-TATTTTTT-TGTTTTTTATAATGTTATTGTTATATT
ATT--TAAAGGAATTCGGCAAGGTAT-ATTTATTTCCGCCTGTTTATCAA
AAACATCTCTTTTAG--TGTTTATTAAAGGTAGGGCCTGCTCACTGAA--
---------------------------------------------ATTTT
AAAGAGCCGCGGTATTTTGACTGTGCAAA-GGTAGCATAATCATTAGTGT
ATTAATTGTGCACTGGAATGAAAGGTTTGACG-AGAAATATTCTGTCTCT
ATTTGATA---TATATAATTTTACTTTTTAGTAAAAAGGCTGAGATTTTT
TTTTAGGACGATAAGACCCTGTAGAGTTTTATTTATTTATAATTATTGCT
T-TTTTTTTGGTTTATGAATTTATTTAATTATATT-TAGATTTTGTTGGG
GTGATGTGAATAATATTTAAACTATTC--ATTTATTTAATTCATTGATTT
ATG--TTAATTTT-GATCCATTCTTATTGATTAGAAGATAAAATTACCTC
AGGGATAACAGCGCAATTATTTTTGAGAGTTCATATTGACTAAATAGATT
GTGACCTCGATGTTGGATTAAGGTTATTTT--TTAGGTGCAGGTGCTTAT
TT--ATTGGTCTGTTCGACCATTAAAACCTTACATGATCTGAGTTCAGAC
CGGCGTGAGCCAG-GTTGGTTTCTATCCAAAATGT--GT-TTATATTTTC
TAGTACGAAAGGACCGTTAATTTTGATTA--TTTTATTATT--TTTGATT
GTAATTA-------------------------------------------
----------------------------TTAAAGTTTTATTCTGGCTTTA
AA-TTATCCTTTAAGAATGTTTTA-TATATGKGTT-------------T-
TTTATTTAAT-----ATTTCTTTTTATAGTATTTATATTTGAAT--ATTA
AGTTATTTRAGARTCAGTAATTC-TTATAGTAAGGGCAAATGTCGTGCCA
GCAGCTGCGGTTATACGTT-AT-TTTCTAGGATAATTTTTTRSSSGG---
-CAGTTTAATTGTTTGTTGGTTATTTATTTTATAA---TATTTGGTGGAA
TAWWA--RR---GTTTTATATTT--TTCTTTTTTRT-------CTGCRAT
AGCTATTTTAT-AAACTAGGATTAGATACC-CRATTATTTTAGATTTAAT
TTTT----TTCTCAGGGTAGTATTA-GA--TTATTTGAAACCTAAAGAAT
TTGGCGGCATTTTATCTTTTT--AGAGGAACCTGTTTTGTGAATGATATT
ACACGATTTGCTCTACTAAATT-----AT--TGGTTTGTATATTTCCGTT
ATTAGAGGATTTATTGA-----TAATA-TTTTC-TTGTTTTTTTTAAA-A
ATTGATTTCAGGTCAAGGTGCAGC-TTATTTTTTAGTAAATTATGGGTTA
CAATA-ATTTAATTT---ATACGGATATTT-TTTTTTAAATTTTWAATTG
AAGGTGGATTTATTAGTAAT-TTTTAATAATTATTAAATTTGA-ATTAGT
TATAATATGTGTACATATCGCCCGTCACTCTCATTT-TTT----------
----------------------------------GAGATAAGTCGTAACA
AAGTTGATTAACTGGAAAGTTAATCTGGATTAT-------
>Traulia_szetschuanensis
AAAATAACCTCTATAAGAACTATTATTTGGTAGCGAATCTTACCAGAAAA
AAAAGTTAATTAGCGAGTAATTTTATTACA--ATCTGTGAGAACTAAAAT
ATTCAAGGGCTCTTTAGGAGATATAATTACAATCAAGCAAATTTTACAGG
TATTAAAAAAGAGGAGGCACATCCCCCGTTTAACAGTAAATCTAAGAGTG
TTTAATTACAGACGT---ATACAATTTAACATTAAAAAAGAATAATCTCT
TCGGCCCTCGTTCATAGACTCAGAACAATAAAAGGCAAAATT-TTTCAAT
TGCA---CTTAGATTCGAAAAA-AAATACCTAGAATACGTATTTGTGTCA
---ATCCATTTTAACAGAGATTTCTGGTGGAGGATAAAAACGGTGCCGTT
AGGGCATAGAAAGCGTGAATTAGACAAAGGTGATTGCTAAGGCGAGTCCA
AA-AATTCTCCTTACCCATTAGGAGGGAGTAGTCCTGGGAGCGGATGGTG
ATTTCCGGGTTACGGGATAAAGAAACTGAAACGCACTTGTTGGAAGTCTC
TTTCGCGGGAAATTAGCATAATTTG-CGGGGGCACTCCTTTTTGCCGGTA
TATCGTGAATCAGTCGAGAAGTTGATGAATGACTAGTAGTAGTGCCATAG
GAGGGACGTTATGAAAAGGCAGAAGTATCGACTGAATATACCCTTGCGTA
TTTAAGGCAGTGTGATTCGAGTCGATTGGGCTCTGCTAGGGTGAAGGAAC
TTCCTAGTAAAATTTAACTAAATAGGATATTCCCTAGTTGACCCTTGTCG
GTATTAGCTAAGTAATAGGAAAAATAATGAAATACTAATATAAAATAGTT
CAACCGGCATTGTCAATATAGATTATTTCGGGTCTAGCTTTTCGCAAAGT
TTAAGAGGTGCATATAAACAACAATCGCTAGAATAACCGAATATAGTCTT
ACCTTCGGTGGGAAAAAAAGCCTTTATGTTGTG-AGGTGATAAAGAGCGA
AATCCTGGGACAATCAAAGGCGTAAGTGGTCTTGGCGTGAAAGGACGCCA
CGTTTAACCG-CTTGCTTGATGGACATACAGAGAATAATTAATTTAAA--
ACCATCCATTTCTAATTAATAATACAATTTTACGAAAAAAAAAAGAAACA
TAT-AAAATTTATGCTAAACATTTATAAATTGTATACTATTCACTCAAAC
TAATATATCAGTAATTGCATTAGAATATATATAAAATAATAGCTCTATAA
AACTGTATAAGTCATAATATTGTAACAACATTCTGCCGACCGCATTAGTA
GAAAAAACCGACAGCTGGAAAGGCTCCATCGAAGTAAAAAAATCCAGGCA
ACTATGTGGGAACGTGTTATAATTTAGGT---ATAACTACCTCTGGTACT
CTAGGAGGAGTGTGTGATTCCTAAATTAAGTAAATCAAACTTCGGACGGA
TCGCCAGTGTAGCCTGAATTAGTGGCTTATTTTGTTAAATGCAAGTGATT
CCAGGCCTACACACTCAAGACTGTGAAGATGCCATAGTACTCGCCGTTTA
GACGATTAATCGTGTTGGCTAAGGGGTGTATTGGAGTCGTCGAAGAATCA
ATTACCTAACTTCACCTGTGGGGTTTCTGGAGTTTTTATATTTGA-----
---AATATAAATAATTACAAGAATGAACTAAAATGCGAATCTGTGTGCAA
TGCACTTTCTTTAGGATTATGGGAGTACCAAAATAATAAAATAATAATTA
TGCTGGTTCGTACGGCCTGG------ATTTATTTTTTTAATTTATGGTTT
ATGTAATG-TGCTATAATTGGAATATGTATTATATTGATATTTGATTAGG
TATGGAACACTGAAGTATATTAGTTAAACATAAATTGTGGTGTGTTTTGA
TTCAGATTAGGATAGTTACAGGGTATATAGTATATGATATAATTGTATA-
TTGAAGAATTAATGGAAAAGCACTTTTCCGGATGCACGTGTGCTTACGAG
GATTTACTACACTATATGTTTTTAGTTAATAGGTGGATGTGTAAAAGCTA
TACCGTAAAATGAGTCACGTTCTTACGTTAGTTTATGGTAACATAGTCGA
CTAGAAGATACTATATTAGTATTTTGACTTGGTTTAGTACGAGTTATAAA
TATTTTTATAGTAGTTTTCTTTTTATGGAATTTATTTGGGGTTATTGAAG
TTCGGGAG-GATATTATCAC-CAGTCTTTATCAAAGGACGTTAGTCGTAT
TTTTATTTTAA-TTTGATAGTATTACTCTAATAATTCTATGTTTTATTGT
ATGGTTGGCGTAATTATGAATACTTTGTATAATCTATATTACATGTTTTA
---ATATTTAAGTTACCTTTAG---TTTAGCTTATTTATATAATTTTTTG
TAAAA-TTTGGGTTTTATATTATTATTTAAAGATTGTTTTTCTATTATAG
TTTTAATTTTTTATATTTTTATTGTATACATTTATGTGTCCGCTCGGATT
ATTATGGATCTTTGTTAGTGGGAATTTCTTTGTGTTTTATTGTAATGTTG
AACATTGCCTCCAGCGGGCATGAAATGGGTTATGGTGATCGAAAATTTGA
ATATTTTTTATTGGGAGATATTCCGGCATTAGTTTGGCAAAGAGGTAAAA
TTGTAGTTTTAGGCGTTTTGTTTTTAAATGCTGACATTAAAGAAACACAA
TCTTTCTATTAAGTCCTTATGGGTATTAAGATTTTTATTATATTTTTAGG
TATTATTTTCCGTTTTGATATTCGTTCGTCCTTTCTTCTAGTATAGTTTT
A---ATATTATTTTAATTGGATGTTTACACTTAGTTATGTAGCTTTATAG
ATTAGTGTGTTTCGATTATTGTGGGTGCTATGTAACTCGAGTTGTTGTTT
TAAAAAAAAATACAAAATAATA-CCATAAAGAATCACCGGTAAGAAAGAT
TTTTATTTATCGGATGTTATAAAAGTAGATCAATAA--AATATAATGAAA
TATATAAAAATAGTAAAAGA-AAAAAT-AATCGAAATTGATTAACATAAA
-AAAAATCTCGCTGGGAAAAAACGCACAAA---AAACCCTACCTAAATAA
TTAGTCGCAAATTTTATGTTTGATCGACAGAGTTTGACTATAAGAGTTA-
-GACATCGGAAGTAACATCGAGGTATTATATCCGGCGATTGTTATATATA
AGATATTTGAGAGTAGTGCCTGCATTTGGAGAAATTTGACTCGAGTGCTG
TGGTGGGAGATACTTATCTGTCTAAGGAGGACTTTTCCAGTAACTGTAAA
AGAACTCCTTATAGTAAAGAATTATAATTTAGCTTTGGCGATGCGACTGA
CGTACCGTTTTTGTGATCTACAATGGGAGTTTTAAATAATCTTAAACTCG
ACTTCAACGTTTAAGGAGTTTATAGACCGGGCTAAAGCACAAATTATTCA
AGCGGAATGATAAG---------ACTGTTATGTATGCTGGTGTAAGGTTA
TTGCAGTGTACACAGCAAGGTTGACCCTAGGAATATAGCCACAATATTTT
TTTCATATAATTGATTATCTTATATTTTTGTTTTTTTAATGGTAAAAGGT
TTATATTTTGTTCTGGCAATTGGATGTATTTTAATAGATAATGTAATCC-
TTTTAAATTCTTTTTTGTTTGGAACACTGTGGGGTGTGTGTAAGTGGGGT
ATATTGGTAAAGTAAATTAAGTTGGGTTTTATTAACGTATTATATGCGAT
CCTCTGATATTGTAATCCTTCATTATTAGTAATCATTA--TCAACCATTT
TCCTTTGCTTCTCCACGTGTGTGTATATTCTTCTTCAAAGTTTAACCTAA
TTTACTCCCTTTTCTTTTAT--AACTGGAAATTCCTTTGCGTTTATGCCC
TATGTCATTGCCCGTAGTTTTCGAATCCTTTTCAGTATGTTTTTTCTCGT
TTGCTGGTAACCTAATTCACTTGATGGTTGCTTTGAATGATATCTACTTG
TTTTT---TTGAAATTTTAATACGTACACATATTTTTCTTCTGGTCCTTG
TTCAGTTTACTTAAATCTTTCTTTTTCCTCTA-AATGTGTCCTT---TCA
CAACGTTGTAGA-ATGTTTCTATTTCCTGTTCCCTTTATA---TCCAAGT
TCCAAAATGCTATTTGCGCGTTGCCTGTTTGCATGACGCTTGAAATAATT
TCCACTTTTTTTTTCTTTGGTGAGTTATTTGCCATCTCGTAA-TGTGTTC
CCTCTTTCCCTTATGTGCGGCTACCTCGCTCAGGTCTATCTTCTATCGTC
CTTGCTATTCCCTATGCAATCTAACCTTTGCTCTCCTTTTTCTCTTCGCT
CTTTCAGATACCTTA-CCGGGACTTAAATTGTTGACATATTTTCGTGTTC
ATTAAAGGATACTGCTGTTACTTCTGTTGTCTGCAATTCTGTATACGCAT
CCCCTTTCTCCGTATTGGTCCTAGCATATACCTTGCTGTTTTTCTGGTCG
TTTCACCTATTTAACAATTCATAATTCTGCTTCTTGGTTAGACTTCGTCT
AATTTATATCTTTTGTATCTTCAATTGTCGTCGGACAACACACCGATTCG
TGCCTCTTGTTTTTTTTGAGTTCAGTTTTACATGGCCAGTAAACCCAAGA
CATCTTCGTTCCGCATCTAAGCCCTTAATCTTAAACTTTTTTTCTTTGAC
TGATTTTAACAGATTAAATTACTGCCTCCTCTTTTCTCCTATTATTAACT
ACTTCTACTGGAGAGGAAACATC-ATATACATCCAGATAAAGTGTTATAA
GCTTCTACATGTTCGCCATTACGCTCCTGTTTACCCGGTAAGCTCTAGCG
-TTTGAGCATGGCAAGTTCTTTAGCCTATTTAGTCATT--TCATCCTTGT
CTTCTTCTCTTTTAATATTCTACATTAATAAGTCAGAATAGAG-TTCATT
CCTACCCATTATCTAGCGCTTGTTTTCCTTGTCCCGTATTGAATATCTAA
ATACTTGCACTAGCCTTTTCTTTTTTTAATTGTTCATTCGCGATTTCTCT
CTCTGTGTTTTGGTAACAATTCATTCAGCCCCTTCTTTTTACTGATTGCG
CTATGTCCATTCGATTTCTTGACGCCTTCATTCTTTTGATTTTTTACCTC
TTACATTCTTGCTACGATA---TTCCACAACTATTAAGCGCTCGCTGCTT
TTCGTCAGTATTATATTTTGTGTCTTCTTAGGGATTGAGCAAGTACATTC
TGTGGGTTTTTCCATTTTTCTTGCTTGGGTCCCTATGTTGCCTGTACTAC
TATCTTACCTTTCCGTCTCGCAAGTTACAACACTAGTTTCTTTGTATCTT
ACAAAGACCTCTCACTAGCCTTTCCGTAGTATTTGCTTTTCGTTGAGTAA
TCCGAATGTACCCGAGATTATTGTTTATCTAGGGG--------TTCCTTG
TCTGTTTCTTTTCTCCTTCAATTAAGAAGCCTAGGTACAGCCGTCTCTGT
TTTCTTTTTTATATCTTTCTTTTTACCATTTGCCCCTTTTTTTTGGTAAA
GAAGCTAGCA------TGCTGTTCTTTCGCTTTTTGTAATTTAAGTTT-G
ATTGTAGCCTTTCTTTAGTCTTTTCTTTATCCTTTAAGAAATCGAAATAG
TTTTTTTTTTCTGTTTTGCATTGTTTGGAGTGTTCAGTTTAAAATACAAC
GTTCCTCAGTGATCTTTCTCGTTATGGGAATAAAATTCA-CTATATTCTT
TTTCCTCGGCATCTCCGTCCCTCCCCCTCCTTACCCTTCCGTATTTGTGC
TTATAAAGGTTTTTGGTCTTTCGTGCATATATAATTCTCCTGATGTTTGT
TCTGACATCTTATTCACTTACTTTTGCGCTTAATAACAATGTTGGTTATT
CTCCTGTATCGTCTGGTCTTCGTACGATTTATTGTGGTATTTTTTATTCC
GTCCCACTGTTAACTCGAAATACGTCTAAAGAATCTGTTGTTTTCTTG-T
TTCGTTTCTC-GTTTCAATATTCTTTTTTGCATGATTCATATCTATTCTG
A-TTTTGTTGCTGTTCTTCCATTTGTCTACGAACCACTAAGGGATTGGAG
TAGTTTATTAATACGAATAAATATTCTTTGTTTTTTTTTT---TTGATTT
TTTTTCTGTTAG---GGGTTACTTTTTGTTTTTGTACACATATTG-AGTG
TAATCTGTTTTGTGTGCTTTCCGGCTATCCAACATTTTTTTTTTTTTTGC
TCGTATTCTATTTACGTTCCTTTTTGGGAACAGTACGTATTTACTTCGTC
TTTTTTATAATTACTATCTTTATGCAATTTATTTTTCTTTATCTTTTATG
TCACATACCTCGGTTTCGTTTATGGAGTTGTTATTCATGTATAATGTCTG
TCGGTTTGTTGTGATATACTTCACCTTATGTTTGGTTCTAGGGGTGCTCT
TTGAGTGCCGTTGTCATTAAGTGGGGTTTAAGTTATTCGTCTGGTTTGCC
ATCCCCCTATTGATGTTAGTTCGCCTGTTTTTTTCTTGCTACTATACACA
AGTAACGTACGCTGATGAAATTTTAGTCTATTTTAGGATTT---TTTTCT
TCCTTTATCGTATTCCAGAATTTTTTGTAATTTCTTTTTTTTTTATAAAA
TTCTTTTTTCTGAGCTGTCTTTCTTGCAGAATTACTGTCTGTTATTTTCT
CATTATATTATA-ACTCTTTTTTTACTTTGTTTGCTTAGTGTCATTTTCT
TGGTTTTTTATCGTCCAATTATACTT--TTTCTTTGTTTCTCTTATAATT
TTATTAACAC-TATAAC-TAAAATCTCTAATAAACCTTTC-TTTTTATTT
CTTCTTATCATAAGCTGATG---TAACTGTAACTTATTAACTTATCCCCA
TCTGGATGCTTGTGTTTATTCGTTTCTAACCATATCTCG--TTATGGATA
AGGTTGCTACAGCCTTTTGTATATGGGTAAGCATATACGTTGTTTTTTTT
CCCTTGATTCGGATCTGGCCTTCATTCCTCATGCATTAGTGGGTCTAACC
TAGTTCTATTTCTTTCCTCCTATTTTAATGCAACTGTAGATAATCTACAT
CTAATTCTCTCCCTTTTTGTTACATTGACAATTCCACTTCCTATACAGAT
TTCACTTGCTCAATGGTTCTTTCTGTTTTTCTAAACCTGGTATACTAATT
TGTTTTTTGTTCGTGAGCTAACATTCGATTCTTATTATTTATATCATGAA
TTAA---------TTAATTTTTTATTTTTTGTTTGTCTTCTTAGATTGAT
ATGAGCAATGTCGTCACTGACTATTGAAACTCTTCAATTAATCCTTATTT
CTTTGTTTCATCATGCTCAGTTTTTGGCGTGTACTTTCGGCCACAACTTG
CTGCTCACTCAATGTCTTTTCTTTTTGGTATTATTAAAT-AGGTTTTCTC
TTTCGTCCGTCACAGCCTATCAGACATTCGTATAAGCGGTCTTTTCAACG
TTTTGTTTCTTTTGGATACTTTTTATCTTCTGTTGTGGCTCGTGAAATTA
TCGGGTTCTCTATTTTATGTGTTTTCTT--RYYYYRRYYYRRRRRRRRYR
YYRRYYRYRYRRRRRYYRYRYYYRRRYYRRRRRYRRRYRYYYYRRRRRRR
RRYRYRRYRR--RYYRRRRRRYYRRRRYRYRRRRRYRYRRYYYRYRRRRR
RRRRYYYRYRRRRRRYYRRRYRRYYYRYRRYYYYYRYYRYYYRRRRYYYR
RRRRRYYYYRYYRYYRRRRRYYRYRRYYRRRYYYYYRRRRRYRRR---RY
RRRYRYYYYRYYRRRYRRRRYRYRRYRRRRYRRRYYRYRRYRRRYYYRRR
YYRYYRRYRRRYRYRRRRYYRY-YYRRYRYRYRY---RYYRRYRRRRRYR
YR-RRRYRRRYYRRYRYRRRYRYRYRYYRY---YRRRRRRYRRYYRYYRY
RYYRYRRRRRRYRRYRRRYYRRRRRRRRRRYYYYRYYYRYYRYYRYRRYY
YRRRYYRYRRYYYRRRRRRYRRRYRRYRRRYY-RRYRYRRYRRYRYYYYR
RYYRRRYRRRRYYYRRRRYYYYRRRRYYRYYYYRYRRRRRRYRYRRYYYY
RYYYRRRRYRRRYRRYRYYRRRYYYRRYRRRRRRRRRRRYYRRRYYRYRY
YRYYY-YYYRYYYYYYRYRYRYYYYRRRYYRYRRRYYYYRYYRYRRYRRY
RRYRRRRRYYYRRRYRRRRYYRRRYYRYYRRRYYYRRYYYRRRYRYYRYR
RRYRRYRRRYRRYRYRYRYYRRRRRRYRYYYRYRYYYYRYRYRRYRRYYY
RRYYYYYRYYYYYYYRYRRRRYRYRRYYYRRYRRYRRRRRYYYRRRYRYR
YRYYRRYRRYYYRYYRRRRRRYRRYRYYRYYYRRRYRYRYYRRYYRYRRY
YRRYRYRRRYRYRYRRYRYRYYRRRRRRRRRYYRRRRYRYRRRRYYYRYR
RRRRYRRRRYRYRYRRRRRRYYYYYRRRRRRRYYRYRRYRYRYRRYYYYR
YRYRRYRYRYRYYRRYRRRYRRYYYYRRRRRRYYRYYYRYYRRYRYRRYR
RRRYRRYRYRYYR-YRRYYRYRRRRRRYRYYRYYYRYRYYRRYRYRYRRY
RRRYRRYYYRYYRRRYYRRYYYYRRRRRRYRRRYRRYRYR-RYYYRYRRY
YRRYYRYRRYRYRRYRYYRYYRRRYRRY--YYRRRRRRRYRRYYYYYYRR
YYYYRRYYYRYRRRYYRYYRRRRYRYRYYYRRR-RRRYRYRRYYRYYYYY
YRRRYRYRRRRRRRRYRRRYRRRRRRYYYRRYRRYRRRYYRYRYRRYRYY
YYRYRYRYYRYYYRRRYYYYRRRYRYYYYRYRYRRRRYRYRRRRRRRYRR
YRRYYYYRYRYRYRYYRRYRRRYRRYRRRYRRYRYYYRRRYRRRRRRRYR
YYYYRRRRRRRYRYRRRRRYRYRYYYYRRRRYRYRRRYYRRYRYYRYRYR
RYRYYRRYY---RRRRYRYYRYYRRYYRRRRRRRRYRRRRRYRRRYRRYY
RYYRYRRYYRYRYRRYRRYRRRRYRYRRRYYRRRYRRYRRYRRRRRRYRY
YRRRYRYYYRYYRYYYRRRRRRRYRRRRRRYYRRYRYYYRRRYRRYYRRY
RRRRRYRYRRYYYRRRRRYYRRRRRRRYYRRRRRRYYYRRRRYRYRRRYY
YYYYRRYRYYYYYRRRYYRRYRYYRYYYRRRYYYRYRRYRYYYRYYYRYR
YYRRYRYYYRRRRRYRYYRYYRRYR--------YRYRYRRYRYRYRYRRY
RRRRRRYRYRRRYYYRRRRRRYRYRYYYRRRRYRRYRRRYYRYYRYYRYY
YRRYRRYYRYYYYYRRRYRRYRRYYRRYYYRYRRRRRYYRRYRRYYRRRR
------YYRRYYYYRYRRRYRYYYRYYYYRRYYYRYYY-RRYYYRYYYYR
YRYRYRYRRYRYYRYYYRYYYYRYYYYRRYYRYYRRYYYYYYYYYRRYYY
RRRYRYYYRYRYRYRRYRYYRRRYYYYRRYYYRYRRYYYRYRRYRRYYYY
YYYYYRYRYYRRRYYYYRYYYYYYYYYRY-YYRRRYYRRRYYRYYRYRRY
RYRYYYRYRRYRYYYYYYYYRRYRYYRYYYYYYRRYYYYYRYYRYYYYRY
RRRYYYRYRYRYRYYYYYRYYRRRYYYYYYRYRYYRRRRYRYRYYRRYYY
YYRRYYRRYRYRRYRYRYRRYYYRRYRRYYYYRRRYRYYRYRYRYYYYYY
RRYRYRRYYRYRYYRRYRYYRRYYRRRYYYRYYYRYYYYYYRRYRYYYYR
YYYYRYYYYYYYYYYRYYYRYYYYYYRRYYRRYYYYYR-RYYYRRYYYYY
-RYRRYYYRRYRRRYYYYYYYYRYYYYYYYYYYYYRYYRRY-RYYYRYYY
YRRYRRYYRYRYYRYRYRRYYYYRYRYYYYYRYRRYYYRYRYYRYYYRYY
YYRYRYYRYYRYYYRYYYYRRYYRRRYYYY---RRRYRYRYYYRYYYYRR
YY---YRRRYYYRRYRYRYYYRYYRYYYYYRYRYR-YYYRYYYYYYYRYR
RYYRYYYRRYYYRYRRYRYYYYYYYYYYRYRRRRRRRYYRYYRRYRRYYY
YYYRYRRYYYRRRYRYRYYRYRYRRYYYYRYYYYRYYYRYRRRYRYRYYY
YYYYYYYYRRYYYYYYYYRYYYYRYRYYRYRRYRYRYYYRYRRYYYRYRY
YRRRYRYYYRRRRYYYYYYYRRRYYYYRYRRYYYYRRYRRRYYYRYYRYY
YYYRYYRRYRYYYYRYYYRRRYYYYRRYRYRRRYRYYRYRRYYYYRYYYY
RYYRYYYYYRYRYYRRRRYYRRRYYYRYRRYYRRYYRRRRYRYYYYYRYR
RYRRYRRYYRRYRYYYRYRRRYYRYYYRYRYRRYRYYYYRYYRYYYYYYY
YYYYYRYRYYYRYRYRYYRYYRYRRYYYYYY---RRRYYYYYYRRYYRYY
YYYYYYRYRYRRRYRRRRRYYYYYRYRRYYYYRYRYYYYYYYRRYYRYYY
YYRYYRYYYYRYYRYYYYRYYYYYRYYRRRYRYRRRYRYRRYRRYYYYYR
RY-YYRRRRYRYYRRRYYYRYRRRRRRRRYRRRYYRYRRYYYRRRYRYYY
YRRYRRYRRYRYRRYR--RYYYRRRRRYYRRRRYYRYRRRYYYRYRYRRR
-RYYYYR-YYYRRRRRYRRRRYYRRYYYYR-RRRRYYRYYRRRRRYRYYY
YYRRYYYRRR---RYRYRRRRYRRYRYRYYYRYYRRRRRYYRYRRYYRRR
RRRYRRYRYRRRRYRYRYYRRYYRRRYRY--YRYYYRYYYYYRYYRRRYR
YRRYRYYYYYYYYRRRRYYYRRYRYRYRRRYRRRYRYRYRRYRYRRYYYY
RRRRRYRYRRRYRYRRRRYRYRRRYRYRRYRRRYYYYYRRRYRYYRYYYR
RRYYYRYRYRYYRYYRYRRRRYYYRRRYRYYRRYRYYYYYRYRYRYYYRR
RRRRRYRRYRYYRYRRRYRYYYRRRYYRRRRYYYRRRRYYRYYYRYRRYY
YYRRRYYYRRYRRYRYRRYRRYYYRRRYRRYRYYYYYRYRYRYRRRYRYR
RRRYYRRRYRRYYYRRRRYYRYYYYYYYRYYRYRRYRRYRRYRR------
---RYYYRRRYYRYYYYRRYYYRYYRYYRYRRRRRYRYYYRYYRYYYRRR
YYYYYRYYYYRYRRYYRRRRYYYRYYYRYYYYYYYYYRRYRRYYRRYYYY
RYYRYYYYYYYRYYRYYYRRYYYYRRYYYRYYYRYYYRRYYRYRYYRYYR
YRRRRYRYRRYRYYRYYYYYRYYYRYYRY-YYRYYYYYYYRYRYYYYRYR
YRYYYYYYYYYRYRYRRYYRYYYRYYYYRYYRYYRYRYYRYYYRYRRRYR
YYRRYYYYRYYYYYRYYYRRYRYYRYYRYRYYYYYYRRRYRYRRYYRYRY
RYYYYYYYYRRYRRYRYY---------TATTTTA-TATATTATGTTATT-
T-TTTTGTTTATTAAGATT-TTTAATAGAAATAATTTTATATTTT-TTTG
TCTAAGTATATTTTGTAGAATTGATTTTATAT-ATTATAGTTTATTAGTA
ATGTAATTGGATTATGAAA--------TA-TTATATAGA---TTTTTAAA
AGTAAATTTTATTTATTGTACCTTTTGTATCAGGGTTTATTAATTTTTTT
GTATTTATTT---ACTATTCTCGATTTAGTTTGATTTACAAATAATTTTT
-ATTTAATGTTTCAAAATTATTA-AGGAGTTATTTGTGGAAATGAAATGT
TATTCGTTTATTAAGGTATCTAGTTTCTTAAGAAAAAA-TTTAATTTTTT
ATAGTTTATTTGTTTATATTTAATTTTTTAATTATAAATATTG-A--CTT
ATTTATTTTTTAGGGGATAAGCTCTGAAAA-TTAT--ATTCTATAATTT-
-G-TAAATTAAAAATAAAATAGTAGGCTTTAAAACAGCTATCTCTAAG-A
TTACGTTTTAGTTTATTGT--TGTTT-AATTTGATTT-TATAATTAT-TT
TAGGTTTTATATTAAGATGATGAATTTAATTTTGGAATTTTTGTAATAAT
GATGAAATTAGTA-TATTTATTTT-GTTTATAATAATTAATTTTGTTAAT
TTATTATAAGGAATTAGGCAAAGTTTAT--AATTTCCGCCTGTTTAACAA
AAACATGTCCTCTTGATTA-TATTTTGAGGTCTGGCCTGCTCACTGGCAA
GA--------------------------------------------TTTT
GAAGAGCCGCGGTATTTTGACCGTGCAAA-GGTAGCATAATCATTAGTCT
CTTAATTAGAGGCTGGAATGAATGGCTTGACG-AGAAATTAACTGTCTCT
-TAATAAT--ATATAAAATTTAACTTTTAAGTTAAAAGGCTTAAATTTTT
CTTTAAGACGAGAAGACCCTATAGAGCTTTACATTTTACTTATATATAAT
T-TTTAGATTATCT--TTTTA-TATTTAATA-ATA--ATGTTTTGTTGGG
GTGACATAAAGAATAAATAAACTCTTT--ATTATTAA-AT-CATTAATTT
ATG--TTTATTTT-GATCCATAATTTATGATCATAAAATTAAGTTACCTT
AGGGATAACAGCGTAATTGTTTTTGAGAGTTCATATCGACAAAGCAGATT
GCGACCTCGATGTTGGATTAAGATAAATT---CTAGGTGCAGGAGCCTGG
TA-ATTAGGTCTGTTCGACCTTTAAATTCTTACATGATCTGAGTTCAGAC
CGGCGTGAGCAAG-GTTGGTTTCTATCTTAAG-AA-AT-ATTGTTCATAT
TAGTACGAAAGGACCATATGAACAAAATAT-TTTT-TTATT-A-TTGATT
TAAATTAATT----------------------------------------
---------ATGTTCGGTCTTGATTTTTTGAAAGTTTTATTCTTGCTTAT
TT-ATTCACTTTTTCTTTATGTTATATGCAAGTTT-----------TGTT
TTT-CTAAAT--GTTCT---TATTTGCAGTAATTTAATTTAATTA--TCA
AGTGATTTTGGAATTAGTAATTG-ATTAAGTATTGGCATATTTCGTGCCA
GCAGCCGCAATTATACGATTAA-TGCAAGTGAATATTTTTGG-TTAA--A
ATAGTTATTAATATTTTTA-GGGTTTAATTATAAA-TTTATGGGGTGAAA
TTTTAAATTTTTTTTTAAATTCTTATTAT--GAG---------ACTGTGA
AACTTAAATAATAAACTAGGATTAGATACC-CTATTATTTTAAGTG-TTA
ATTTAGT-TTACCTGGGTAGTATGAGTTAGGATCTTTAAACCCAAAGAAT
TTGGCGGTATCTTATTCCATCC-AGAGGAGCCTGTCTCGTAATTGATAGT
ACACGATTGCCTTTACTTGGT------TTTTTTTTTTGTATATCTCCGTT
ATCAGAAGATCTTTTTAGGGTTATAA--TTTTCTTAATCTATAATTAT-A
GATTATTTCAGGTCAAGGTGCAGC-TTATAATTAAGGGAA-GATGGGTTA
CAATAAATT-TTTGTTTATTATGGATTTAA-TAGTGAAGT-CTGTTAATG
AAGGTGGATTTGGTAGTAAT-TTAATTTATTTAATTTAATTGATATTGGC
TCTGAGGTGTGTACACATCGCCCGTCACTCTCGTTAT-ATTTA---TTAA
CTCGGGATTTAAATTGAGTTAATTAAAATTAAATGAGATAAGTCGTAACA
TAGTAGATGTACTGGAAAGTGTATCTAGTAAGAT------
>Formosatettix_qinlingensis
AAAACAAATTTAATAAAAAATAAGATTTGGTAGTGAATTATACTATACTA
--TAAAAAATTAACATGTAATAATTAATAA--ATTA--CCAGAATAAAGA
AATAAAGGGCACTTTCGGAGTTGTAATATCAATCAAGCAAAATTAAAACT
TAAAAAAATGAGGGACGTACATTCTATGTTTAACAGTATGAACAAAAATA
CTTAATTTTAATATT---TTATAAAATAAGATAAAAACAAGATATGAGTC
ATGGACCTAGTACATATACGCACAAATTATAATAGTTAAATT-TTAAATC
TGGA---TTTAGAATTAAATTAA--AATCATAAAATACGTATTCAACA--
-----AAATTTTAACAGAGATTTATGGTGGTGGAGCAAAACAGCAGCGCC
AAGGCATAGGGAGCGTAAATTAGACAAAGGTGATTGCTAAGGCGAGTCCA
AA-AATTCTCCTTATTATAAAGGTGGGAGTAGTCCCGGCAGCAGGGGGTG
ATTCCTGGGATACGGAATAAAAAAAAACGAAAGCTCTTGTTGAAAGATTT
TTTCGTGGGAAACTAGCAAAATTTG-CGGGGGCATTCCTTTTTGCCGGTA
TACCGTGAATCAAACGAGAAGTTGACGAATGAATAGTAGTAGTGCCATAG
GAGGGACGTTATGAAAAGGCAGAAGTATCGACCGAATAAACGTTTGAGTA
TTTAAGGCAGTATGATTAGAGTCGATTGGGCTCTGTTAGGGTGAAGGAAC
TTCTAAGTTAAAACTAACTATATGGGATATTCCCTTGTGGACCCTTGTCG
TTATTAGTTAGGTAATAAAAAATATAATGAAAAACAGCTAAAAATTAGTT
CAACCGGCATTGCCACATTAGATAAATTCATTTCAAGCCTTTCGCAATAA
ACAATAGATAAAAAATAAATCCTATAGCAAGAATAATCGAGTATAGACTC
CTTTAAGGTGGAAAAAATAGCCTTTTTGTTGTC-AAGTGTTAAAGGAAAC
GTTCCTGGGACAAGCAAAAGCACATGTGGCCTTAACATGGAAGGACGCAA
CAATCAACCG-TCTGCTTGATGGACATACAGAGGGAAATTAATTAATA--
ACCAAATATCCCAATTTAGAAAAAAAATAAAACTAAA--AATGAAAATAT
TTT-AAAATTTATGCTAAAT-TTAATTAATTTAATGCGATTTAATCCAAT
AGATAAAAATGTAAATA-AAAAGAATCTATCTAAAAAAAGAGCTCTATAA
TACAGAATTCGCCATTATATTGTAAAAACATGCAGCTGACAATACTAGTA
GAAAATACCGACGACTGGAAAGGCCTTACCGAAGAATAGAATAAACAACA
ACTATGTGGTCACGTGTTGTAATTTAGAA---AAATTTACCTCCGGTACT
CTAGGAGGAAAATGTGCTTTAAAATTATAGAAGCCCAAACTTCGAACGGA
TCGACAAAGTAGTCTGAAATAGTGGTTTATTTTGTTAAACGGAGGTGAAT
CCGGAGTTACAAACTTAAAACTTTGAAGATTCCTTAGTAAACGACACATA
GACGATTAATCGTGTAGGCTTAGGTGTGAATTAGAGTCGACGAAGAATTG
ATTACCATGCTTGTCCAGTGGGGTTTCTGGGGTTTTTATATTTGA-----
--AATAAAAATCATTACCAAAAATTAAATAAAATGCGATTCTGTGTACAA
CGCTCTTACTTTAAATTCATGGGAGCAACTACAAAATAAATTTATAAATA
AACTAGATTGTACGATATGA---ATAATTATTTTTTAGGTTTTGAATTTT
ACGATTTAGTGATTTATTAAAAGGATGTATTATAATGTAATTAGTTTAAG
TACGGGATACTAATGTTTGTTAATTAAACATGAATTGTGGTGTGTTTTGA
TTCAGATGAGGTTAGCAACGGGGTATTTATTATATGATATATTTGTTTA-
TTATAGATTAGAGGGAAAAGCACTTGTCCGGAGGCACGTGTGCTTATGAG
GGTTTACTACACTTAAAATATTTGGTTAATATGAGGATGTGTAAAAGTTA
TACTGTAAGATGTGTCTAATTCTTACGTTATTCTTTGGTTACATTGACGA
CTAGTTATTACTATGTTAAGATACTGTCTTTGTTTAGTATGCGTTGTAAT
AATTTTTTTAGTAAATTTCTTTTTTAACTTTAATTATAGG-CGAAGGATT
TTTTAGTGGTTTTTTATCGCTTGTTCTATAATAAGGGTCGTTTGTTTTTT
TTA-AAATTAC-TTAAGTTGTATTACAAAAATAATGGTGAGGTTATTAGT
GTTGTTGGCGATATTATTAACTTATTGTATAATTAATTTTTATCTTAAA-
---ATATATTTTTAACTTTTA----TTTGGCTTTTTTTTATATTGGTATT
GAATG-TGAGGGTTTTCAATTATTATTTAAATATTAATTTTTTGATATAG
TATATTTTATTTGGATTATTTTTGTATACATATATGTGTCCGCGAGTATT
ATTAGGGTTCTTTTATTAGGCGGGCTTTTTTGT-TGGGTTTTTAATGTTA
ATCATATCTTCCAGCGGGCATGTAATGGGTTACGGTGCACGTATAGTTTT
ATATTAATTTTTGGTAGATATTCCTGTAATAGTTTGTCAATGATGCTTAA
ATGTTGTAAAATGCGCTTTGTTTTTAATTGCTGACTTATAAGAATTACAA
ATTTTATAGTAATGCCACATAGGAACTAGTAATTTTAATTCTTTTTTATG
TATTTTATACCGTTTTGCTAGTTTTTAGTCTATCCTTCTAAATATTGTTT
-----ATTATTTTTAATTAGTTATTTTCACCCTATTGTGTAGTTATTTAT
TTTATTATGGTTTAATTACTGTGGGTGCTGTGATGCATGAGTGTATTTTG
T-AAAAAA-ATAATAAATAAAA-CCACAAAAATACATTAGTAAAAAAATT
TTATATTAATAGGAAGCTATAAAAACAGCA---------AAAAAAAAAAA
ACAAAAATAAAAAAAAAAGA-AAAGAA-AATAAGCCATAAATAACATATA
-AAAAATTTAGCAGGAAATAAAAGCCCAAA---AAACTCAACCCAAAAAA
TTAGTCACAAATATTATGTCTGATTAACAAAGCTTGACTAGGAGAGTAA-
-GACATCGGAAGTCACATCAAGGTATTATTTTCGGCGTTTATTTCAGATA
GGGAATTAAAGAGTAGTGCCTGCATTTGGAGAAATTTGACTAGACAGCTA
TGGTGGGACACTCTTTTCTATCTGAGGTAAACTCTCCCAGTAACTGAAAA
TGAACTCCTTTAAGTAAACTCTAGTATATCATCTAAGGCGATACGACTGA
CCCACCGTTTCTGTGATCTACAATGGGAGCGATAGAATAACTTAAGATCG
ACTTCAACAATTAAAGAGATTATGGACCGGGCTAAAGCATAAATTATTAA
AATAAAATGCAAA-------AGATAAGTTTTTTATATAATAGTTAGGTTA
TTGCAGTGTACACAGCAAGGTTGATCCTGGGAATTTAGCGTCCATATATT
TTTCGTATTTGTTATTGTCTGATTTTTGTGTTTATTGAATGGTGTAAGGT
TTATATTTTGTTCTGGCAATTGGATTAAATTGTATTGTTAAGATATTG--
-ATCGAATTCTTCTTTTTTTGGAACACTGTGGGGTGTGTGTAGGTGGGAT
GTATTGGTGAAATAATAAGTTTTGGGTGTTTTTCAATTATTTTTTGCGAT
CCTCTGATATTGTAGTTCGGTATTTTTTGTA-ATTTAT--TAACCTACTT
ATTTTTGCTTCTCCCCGTGTGTGTATATTGTTCTTCAACT--TACGGTAA
TTCACTCCTTTTCCTTCTTT--GTTA--AAAATTATTTCTGTTTATGCCC
TATGTCATTATTAGAAGTTTTCGAATCCTTTTCATATAATTTCTTTTTCC
CTGCTTGTAATCTGCTTCACCTAATGGTTCGTACGTCAGTTATTTACTTC
TTTCT---CTACAATATTAATTTAAAAAATAATACCTCTTGTGGTCCTTG
TTCAGTTTAATTACGTATCCTCTTTCCCTCTA-TATATTTCCGT---TCT
AAAAGTAAATTTA--GACTTTTATTCCTGTTTCCTTTA-------TCAGT
TCCAAAATGCTATTTGCGCGTTGCCTGTTTGTATGTCGATTAAAATAATT
TCCACTTTTTTTTTCTTTGGTGAGTTCTTTGCCATCTCGTAA-TGTGTTC
CCTTTTTCGGTTACGTGCGGCTACCTCGCTCAGGTCTATCTTCTATCGTG
CTTGCTATTCCCTATACCATATAATCTTTGCTTTCCTTTTTCTCTTCGCT
CTTTCAGATACCTTA-CCGGGACTTAAATTGTTGACATATTTTCGTGTTC
ATTAAAGGAAACTGCTGTTACTTCTGTTGTTTGCAATTCTGTATACGCAT
CCCCTTTCTCCGTATTGGTCCTAGCATATCCATGGCTGTTTTTCTGGTCG
TTTCACCTATTTAACAATTCATAATTCTGCTTCTTGGTTAGACTTCGTCT
AAATTATATTCTTTGTATCTTCAATTGTCGTCGGACAACAGATCGATTCG
TGCCTCTTGTTTTTATTGAGTTGCGCTTTGCAAACCTAGTAAACCCAAGT
CATCTTACTTCCGAATCTAACCCCTTAATCTTAAACTCTTTTTCTTTGCT
TTATTTAAATTGATTGGACTACTGCCTCCTTTTTTCTCCTATTATTAACC
ACGTCTACTGGAGAGCAAACATA-ATATACTTTAAAGTAAACTGTTATAA
GCTTCTACATGTTCCCCATTACGCTCGTGTATACCCGGTAAGCTTTAGCG
-TTTGAGCATGGTAAGTTCTTTACTATACTTAGTAATT--TCATTATTGT
CTTTATCTCTTTTTTTTCACACCTTAA--AAAACAAATATGTG-TTCATT
CGTACCCGAC-TCTAGTGCTTTTTTTCCCTGTTACGCATTTATTTAATAA
ATAATTA-AAAAGGCTTTTCTTTTTTTAATTGTTCATTCGCGATTTCTCT
CTCTGTGTATTGGTAACAATTAATTCCGCCCTTTCTTTGTACTGTTTGCG
CTCTGTCCATTCGATTTCTTGACGAATGATTTTGTTTTATTTTTTACCTC
TTACATTCTTCCTACGATA---TTACACAACTATTAAGCGCTCGCTGGTT
TCCGTCAGTACCACCTTATGTTTTTTCTTAGGGATCGAGCAAGTACAATC
CGTGGGTTTTTTCATTTTTCTTGCTTAGGTCTATATGCTGCCTGTACTAC
TATCTTACTTTTCCGTCTCGGAACTTACAACACTAGTCTCTTTGTATCTT
ACAAATACATCTCACTAGCCTTTCCGTAGTATTTGCCTTCCGTCGATGAA
TCCCAATGTACCCGAGATTATTGTTTATCTAGGGG-------TTCTTCTC
TTTCTTTCTTTTTTCTTTCAACTCAGAACCCTAGGTACACACGTCTCTAT
TTTGTTTTTTATATCTTTCTTCTTACCGTATGGTCCGTTTTTTTTGTAAA
GAAGTTAGCC---TTAATATTCTTTTTGGTTTTTTGTTTTCAATCTTTAG
ATGCTACCTTTTCTTTAGTCTTTTGTTTTTCCTTTAAGAAATAGATATAG
TTTTTCTTTTCTTTTTTGCATTGTTTGGAGTGTTCAGTTTAAAATACTAC
GTTCCTGAGTGATTTTTCTCGTTATGGGAATAAAAATTG-CAAAGTTGTT
TTTCGTCAGCATCTCCGTCCCTCCCCCTCCTTACCCTTCCGTATTTGTGC
TTTCGATACTTTTTGGTCTTTCGTCCAGATATAATTCTCCTGATGTTTGT
TGTGACTTGTTATTCACTTACTTTTGCGGATAGTTAAAATGACGCTCTTT
CACCCGTATCATGTGGTCTTCGTACAATTTATTCTGCTATTTATTTTTCC
GTCCTACTGTTAACTTACTCTACTTATATG-GATATGTTTTTTTCTTGGC
TTCGTTTCTCTGTATCTGTATTCTTTTTTGTATGATTTTTATA-TAATGG
C-TTTAATTGTTGTTCTTGCATTGAATTTTGGTACCTTAAGGTAAAGCAG
TAATTTATTAAATATTAAATACATTTTCTTTTTTTTTTT----TTTTTTC
TTTTTCTCTTA----CGGCTATGTTTTCTTTTTTGATGTTTCATG-TGTG
TATTCGTTTTTGTGTGCTTTTCGGCTATCTATCATTTTTTTTTTTCTATC
TCTTATTATATTTATGTTCCTTTTTGGGAACAGTGCCTATTTACTCCCTC
TTCGTTGTGGATGGTGAATTTAT-TGGTATATCTTTCTTTATCTATTATG
TCACATACCTCGCTTTCGTTTATGGAGTTGTTAGTTTACTATATATTTTC
TAGGTTTGTTGTGATATATTTCACCTCATGTTTCGTTCTATGGAAGCTTT
TTGAGTGCCGTTGTCATCAAGTGGGTTTTAAGTTCATCGTGTGGTTTGCG
ATCCCCGTATTGATGTTAGTTGACAACTTTTTTTCTTGGTAGTATAGTGA
AGGAACGTAGTCCGATTATATTTTAGTCTATTTTGGAAAT-----TCTTT
TTTTTTTTGGTATTCCTGAATTTTTTGTAATTTCTTAATTTATGTTAAAA
ATTTTTTTTCTGAGCTGTCTTTGTTGGGGAAATTGCCTTTG-TATTTC-T
CCTTGTTTTATA-ACTATTTTTTTACTTCTATTGTACACCGTCATTTTTT
TGGTTTTTTATCGTCCAAAA---------AGACGCTTTTCTTTGCTTTTT
AACATAAAAC-CATACT-ATTACAATTTAATTATCTATTC-TTTTTATTT
CTTCTAATCATAAGCTGATG---TACCTGAAACTTATTAACTTATCCCTA
TCTGGATGCTTGTGTTTATTCGTTTCTAACCATATCTAG--TTATGGATA
AGGTTGCTATAGCCTTTTGTATATGGGTAAACTTTAACGCTGTTTTTTCT
CCCTTGATTCGGATCTGGCCTTCATTCCTCATGAATTAGTGGGTCTAACC
TCGTTCTATTTCTTTCCTCTTATTTTAAGGCAACTGTAGACAATCTACTT
CTAACTCTTTTTTTTTTTCTTACATTGACAATTCCACTTCCCAAACAGAT
TTCACTTGCTCAATGGTTCTCTCTCTCTTTCTAAACATAGAATACTAATT
TGTTTTCTTTTCGTGAACTAACATCCGATTCTTATCTTTTACGTAATGAA
CTT-------TTTATTATTTTTTATTTTTTTTTTGTCTTCTTAGGTTGAT
ATGAGCAATGAGGTTACTGACTATTCAAATTCGTCAATTAATCCTTGTTT
CTTTGTTTCATCTTGCTATGTTTTTGTTGTGTAGTTTCGGCCACAACTTG
CTGCTCACTCAATGTCTTTTCTTTTCGGAATGTTTAAA---TGTTTTGTC
TTTGTAGCGTCACAGCCTATCAGACATTCGTATAAGGTGTCTTTTCAACT
TTTTGTTTTTTTTGGAAACTTTTTATCTTCTCTTGTGGCTCGAGAAATTA
TCGGGTTCTCTAATTTTTGTA-TTTTTT--RRRRYRRYRYYRRRYRRYRR
RYRRRRRRYRRRRRRYYRRRYYRRYYYRRR--YYYRYYRYYYRRRRRRYR
RYRRYYRRRR--RRYY--RYRRYYYRRRYRYYRRRRYRYYRYYRYRRRRR
YRRRRYYRRRRRRRRYYRRYRRRYYYYYRRYRYYYYYRRRYRRYYRRRYR
YRRRRYRYYRRYYYRRRRRRYYRRRRYYRRRYYRYYYRRRRRYRY---RY
RYYYYYYYYRRYYYRYYYRYYRRYRYYRYYYRYRRYYYYRYRRRRRRRRR
YRRRRRYRYRRYRYRRRRYYRY-YYRRRYRYYRY---RRYRRYRRRRYYY
YYR--YRRYRRRYRYRRRYRRRRRRYRR-------YRRRRYYYYYRYYRR
RYYYYRRRRYRRRRRRRRYYRRRRRRYYYRYYYYRYYYYYRRRYYYYRYY
YRYRRYRYYRYRYRRRYRRYRRYYRRYYRRYY-RRYRRRYYRRYRRYRYR
YRYRRRRYYRYYYYYRYRYYRYRRRRRYRYYYRRYRRYRRRYRRYYYYYR
YYYYRRRYRRYRYRRRRYRRRRRYYRYRRRRRRYYRRRYYYRYRYYRYYY
YRYYY-RRRYRYYYRYRYRYRYYYYYRYYYRYRRRYRRYYYYYYRRRRRY
RYYRYYYRYYRRRRYYRRRYYRRYYYRYRRRRYRYYYYYYRRYYRYYYYR
RRYRRYRRRYYYYYRRYRRRRRRYRRRYYYYRYRYYRRRRRYRRYRRYYY
YRYYRYYRRRYYYYRRYRRRRYYYRRYYYRRYYRYYRRYRYYRRRRYRYR
RRYRYRYRRYYRRYYRRRYRRYRYYRYYRYYYRRRYRRRRRRRRYRRYRY
RRYYYYRRRRRYRRRRYRYRRYYYRRYRRRRYYRYRRYRYYRYYYRYRYR
YRRYYRYRRYRRRRRRRRYRYYYYYRRYYYRRYRRRRRYRRYRYYYYYRY
RRYRRRYYYYRYYRYRRRRYYRYYYYYRRYYRRYRRYYYRRRRYYYRRYY
YRRYRRYRYRYYR-RYRYYRYRYYRYYRRRYRYYYRYYYYRYRRRYYRYR
YYYRRYYYYRYRRRYYRRRRRYYYYRRRYYRYRYRYRYYY-RRYYRYYRY
YRYYYRYRRYRYRRRYYRRYYRRRRYRY--RRRRRYRRRRRRRYYYRRRR
RRRYYYYYYRRRRYYRY--RRYRRRRYYRYRRR-RRRYRYRRYYYRYRYY
-RRYYRRRYRRYYRRRRRRYRRYRRRRYRRRRYRRRYRYYRYYYYRY-YR
YRRYRRRYYYRYYYYRYYYYRRRYRYYYRRRRYRYRRRYRRRRRRRRYYR
YRRYYRYYYRYRYRYYYYRRRRRRRYRRYYRYYRRRYRRYRRRYRRYRYR
YRRYRRRYRRRYRYYRRRRYRRYRRYRRRRRRRRRRRRRYRYRYYRYRRR
YRRYRYRYY---RRRYYRYYRYYRRYYYRRRRRRRYRRRRRRRRRRRRYY
RYYYRRRYRRRRRRRRRRYRRRRYYRRRRYYRYRYRRYRRRRRRRRRYRY
YRRRRRYYRRYYRRYYYRYRRYYRRRRRRRRRRRYRYYYYRYYRRRYRYY
RRRRRYRRRRYYYRRRRYYRYRYRRRYRRRRYRYYYYYRRRRYRYRRRRY
RYRYRRYRRRYYRRRRYYYYYRRYRRRYRRRYRRRYYRRYYRYRYYYRYR
RRYRYRYYRYRRRRYRYYRYYRRYR-------YYRRRYYYYRYYRYRYRY
RRRRYRRYRRRRYRYRRRRYYYRYYYYYRRYYRRRYRYRYYRYRRRYYYY
YYRYRRYYRRYYYRRRRRYRYRRYRYRRYYYYRRRRYYYRRYRRRRRRRY
---RRYYYYYYYRYYRYYYRYYYYRYRYYRYRYRYYRYRRRYYRYYRYRY
YRYYYRYRRYRYYRYYYRYYYYRYRYYYYYYRYYYYYYYYYYYRRYRYYR
RRRYRYYYYYRYRYRRRRYYRYRYYYYRRYYYRYYRYYYRRRRRYRYYYR
YYYRYRRYYYRRRYYRYRYYYYYYYYYYY-YYYYYYYYRRRRYYYRYRYY
RYYYRYRYYRYRYYYYYYYYRYYYYYRYYRYRYRRYYYYRRRYYRRRYYY
RRRYYYRYRRRRRYRYYYRYYRRRYYYRYRRRRRRRRRRYRRYYYYRRYY
YYRRYYYRYRYRYYRYYYYYYYYRYYYRYYYYRYYRYRYRYYYYYYRYYY
YRRYYRYYYRRYYYYRYRYRRYYRYRRYYRYYYYRYYYYYRRRRRYRYYR
RYYRRYRYYYYYYRYYYYYY-YYRYYYRYYRRRYYRRRYYRRYRRYYYRR
YYYYRRYYRRRRYRRYYRRYRYYYYRRYRRYYY-RRYRYYY-YYYYYYYY
RRRYRYYYRYRRYYYYYRRYRYRYRRYRYYYRRRYYYYRYYYYYYRYYYR
YYRYRYYYYYRYYRRRYYRYYRRRYYRYY----RRRYYYYRRYRYYRYRR
Y----YRRRYRYRYYYRYYRYYYYYYYRYYYYYRR-YRRRYYYYYRRRYR
RRYRYYRRRYRRYYYYRYYYYYYYYYRRYYRRRRRYRYYRYYYYYRYYYY
RYYRYYRYRYRRRYRRRRYRYRYYRRYRYRYYYYYRYRRRRRYYYRRRRR
YYYYYYYYRYYYR-YYRYYYYRYRYRYYRYRRYRYRRYRRYYRYYYRYYY
YYYRYRYYYRRRRRYYRYYYYYRYRYYYYRYYYYYYYRRYRYRYRRYYRY
YRYRRYRRRRYYYYYRYYRRRYYYYYYYRYYRRYYYYYYRRRRYYYYYYY
RYYRRYYYYRYRRRYRYYRYRYRYYYRYRRRRRRYRRYYYYRRYYYYYYR
YYRYRYRYYRYYYYYYRRYYYYYRRYYRYYYRRYRYYYYRYYYYYYYRYR
YYYYYRYRYYRYYYYRYYRYYRYRYYYYYR-----YYRRRRYYYRYYRYR
RYYYYYYYRYRYRRRRRRRYRYRYRYYYRYRYRRYYYYRYYYRYYYRYYY
YYRYRRYYYRRYRRRYYYRYYYRYYYYRYRY-RRRYYY-RRYRRRRRYRY
RR-RRRRRYYYYRRRYRYYRYRRRRRRRRRRYRYRRRYYYYRRRRRYYYY
YYRYRYYRRY---------RRYRRYYYRRRYYYRRYRRRRRYRRYYYYRR
-RYRYRR-YRRRRRRYRRYRYYYRYRYRRY-YRRRYYRYYRRYRRYRYYY
RRRYYRRRRY---RRYYRRRYYYRYRYYYYRRRYRYRRRYYRRRRYYRRR
RRRYRRYRYYRRRYRRRYYRRYYRRRYRY--RYYYYRYRYYRRYYRRRYR
YRRRRYYYYRYRYRRRRRYYYYYRRRRRRYRRRYYRYRYRRRRYYRYYRY
RRRRRYRYYYRYRYRRRRYRYRRYRYYRRYRRRYYRYYYRYRRYYRRYYY
RRYRYYRRYRYYRYYYYRRRRYYYRYRYRYRRRYRYYRYYRYRYRYRRRR
RRRRRRRYRRRYRYYRRYYYYYYRYYRRYRRYRYRRRRYYRYYYYYRRRY
YYRRYRRYRRRRRYRYRRYRRYYYRRYYRRYRYYYYYRYRYRYRRYRRYR
RRRRRRRRRRRYYYYRRRYRRRRYYRYYRRYRRYYRRRYRYYR-------
RRYYYYYYYRYYRYYYRYYRRYRRYYYYRYRRRYRYRYYYRYYRYYYRRY
YRYYRRYYYYYYRRYYRRRYRYYYYYYRRYYYYRYYRRYRYRYYRRRYYY
YYYYYRRYRRYRYYRYRRRRYYYRRRYYYRYRYYYYYRRYYRRYYYRYYY
YRRYRYYYRRYRYYRRYYYYRYYYYYYY---YRYRYYYYYRYYYYYYYYR
YRYYYRYYYYRRYRYRRYRYYYYRYRYRYYRRYYRYRYYRYYYRRYRYRR
YYYRYYYYYRYYYYRRYYYYYYYRRYRYYRYYYYYYRRRYRYRRRYRYYR
RYYRYYYYRRR-YRYYYY-------------TTATATAATAATTTTTTTT
--ATTTGTTTTATAA--TATTTTTATTAAAATAGTTTTTTTTTATGTTTT
TTTAGTAATTTAT-TTTGGAATACTTATTTTTAATTATAGTTTATTTTTA
ATGTAAATGATTTTTTG----------TTATTATTTTAT----------A
AGAATTTTTATT--ATTTTACCTTTTGTGTCAGGGTTGATTAAATAAATT
TATTTTATTA---TTTTTTCTCGAATTAGGATGATTTATTTTAATATGAT
-TTTTTATGTTTCATAATGATTT-TGAATTTTAATATGGTAGTGATATTC
TATTCGTATCTTAATATATCTAGTTTTCTAAGATTAAA-TTTAATTT--T
AAATTTATTTTAAATTAAATTAGTTTATATTTAATTTTTAATT----TAT
TTGTATAGTTTAAGGGTTAAGCTTTGAA------TTT-TATTATAATTT-
-TATTTTTAATTTTTTTT--CTTAGGCTTGAAATCAGCCATTGTTTTA-A
TTGCGTTTTAGTTTAATTA---GTTAATTAATTATTT-TTTATTTTA-TT
TAATTTTATTATTAGAATATGGATTTTAATGTTTTATGTCTATTAATAAT
GATTGAATTAGTA-TAATTTTTGTGTTTTATATTTACTTTTTTATATATA
TTT--TAAAGGAATTCGGCAAGTTTT-TTATGTTTCCGCCTGTTTATCAA
AAACATCTCTTTTAG--TTTTTATTAAAAGTCGTGCCTGCTCACTGAT--
---------------------------------------------TTATT
AAAGAGCCGCGGTATTTTGACCGTGCAAA-GGTAGCATAATCATTAGTAT
ATTAATTGTGTACTGGAATGAAAGGTTTGACG-AGAAATATACTGTCTCT
ATTATATT---TTTATAATTTTACTTTTTAGTTAAAAGGCTGGAATTTTT
TTTTTGGACGATAAGACCCTATAGAGTTTAATTT-TAAATATTTTATTAT
T-TTGGGATAAGTTGTTAAT--AATTAATTTTATTGTTAGTTTTGTTGGG
GTGATGTGAATAATAATTAAACTGTTC--ATTATTTTTAT-CATTGGTTT
ATG--TTTTTTAT-GATCTTATATTATTGATATAAAGATAAAATTACCTT
AGGGATAACAGCGTAATTATCTTTGATAGTTCTTATTGACAAGATAGATT
GCGACCTCGATGTTGGATTAAGATTATTTT--TTAGGTGAAGGTACTTAA
TTTAATTGGTCTGTTCGACCATTAAAATCTTACATGATCTGAGTTCAGAC
CGGTGCGAGCCAG-GTTGGTTTCTATCCAAAAATT--TTATTATATTTTC
TAGTACGAAAGGACCGTTAATTTTGATTA--TTTTATT-TA-AATTGATT
ATTATT-----------------------TGTATTTTTAGCTTAATATGT
TCTATGAATTATGTTTT----TTTTTTAATAAAGTTGTATTCTTGCTTTA
TG-TTAATTTTTTTGTATGTTTTA-TATGCATATT-------------TA
TTTATTAGAT-----ATTTATTTATGTAGTATTTATATTTGAAT--ATTA
AGTTATTTTTGATTCAGTAATTC-ATTTAGAGAAGGTAAATGTCGTGCCA
GCAGCCGCGGTTATACGTTGAT-TCTCAAGATTAACTTTTTTGGTGG---
-TAGTT--ATTATTTTTTTTATTTTTTTATTTTAA---TATTTGGTGGAA
TATTATTAATTTATTTTGTGCTTGATATTTTTTTT--------CTGTTTA
AGCTATTTTTTTAAACTAGGATTAGATACC-CTATTATTTTAGATT-AAT
ATTT----TTGTCAGGGTAGTATTT-TG--TTAATTGAAACTTAAAGAAT
TTGGCGGCATTTTATCTTTTT--AGAGGAACCTGTTCCATGAATGATGTT
ACACGATTTGCACAGTTTGTTT-----TATATTGTTTGTATATTTCCGTT
ATCAGAATATTTATAGA-----TAATA-TTTTCATTTTTTTTTATTAA-A
ATTTATTTCAGGTCAAGGTGCAGC-TTATAAATAAGTGGTTAATGGGTTA
CAATA-ATTTAATTT---ATATGAATATTT-TTTTT-AAATATTAAATTG
AAGGTGGATTTATTAGTAAG-TTTTAATATTTATTAAATCTGA-ATTAGT
ACTAAATTGTGTACATATCGCCCGTCGCTCTCATTTATTT----------
----------------------------------GAGATAAGTCGTAACA
AAGTAAACTTACTGGAAAGTGAGTCTGGATT---------
>Coptotettix_longjiangensis
GAAACAAAATTGAAAAAATAAAAGATTCGGTAGTGAAACATACTATAATA
--TAAAAAATTAACATGTAACAATTAATAA--ATTA--CCAGAAAAAAGA
AATAAAGGGCGCTTTCGGAGTAGTAATATCAATCAAGCCGAATTAGGACA
TAAAAAAATGAAGGAAGTACATTCTATGTTTAACAGTACGAACGAAAATA
TTTCATTTTAAAATA---TAAAAAAATAAGATAGAAAAAAGATATGATTT
ACGGACCTAGTACATATACGAACATATAGTGATAGTTAGATT-TTAAATC
TGGC---TTCAGAATAAAATAAA--AAAATATATGTATGATATCTTTA--
-----AAATTTTAACAGAGATTTATGGTGGTGGAGTAAAACAGCAACGCC
AAGGCATAGGGAGCGTAAATTAGACAAAGGTGATTGCTAAGGCGAGTCCA
AA-AATTCTCCTTATTATAAAGGTGGGAGTAGTCCTGGCAGCAGGGGGTG
ATTCCTGGGATATGGAATAAAAAAAAGCGAAAGCTCCTGTTGAAAGATTC
TTTCGCGGGAAACTAGCACAATTTG-CGGGGGCATTCCCTTTTGCCGGTA
CACCGTGAATCAAACGAGAAGTTGACGAATGAATAGTAGTAGTGCCATAG
GAGGGACGTTATGAAAAGGCAGAAGTATTGAACGAATATACGCTTGAGTA
TTTAGGGTAGTATGATTAGAATCGATTGGGCTCTGTTAGGTTGAAGGAAC
TTCCAAGTAAAAAATAACTAAATGGGAAATTCCCTTGTGGACCCTTGTCG
TTATTAGATAAGTAATAGAATTTATATTGAAAAACAGCTAAAAAATAGTT
CAACCAGCATTGCCACAATAGATAAATCCATTTCAAGCCTTTCGCAATAA
ATAATAGATAAAAAAAAAATACTATAGCAAGAATAATCGAGTATAGACTT
CTCTAAGGTAGAAAAAAAAGCCTTTTTGTTGTC-AAGTGTTAAAAAGAAA
ATTCCCGGGACAGCCGAAAACATATGTGGCCTTAACATGGAAGGACGCCA
CATTAAACCG-CATGCTTGATGGACATACAAAGGGAAATTAATTAAAA--
ACCAAACATCCCAATTTAGAAAAAAAATAAAACAAAATTAAATAAAT-AA
TTT-AAAATTTATGCTAAAA-ATAATTAATATAGCACATTTAAATCCAAT
AGAAAAAAATGTAGACA-AAAAGAACCTATTTATAAAAAAAGTTCTATAA
TACAGAATTCGTCATTATATTGTAAAAACATGCTGCAGACCGCACTAGTA
GAAAACAGCGATTACTGGAAAGGCCTTATTGAAGAATAGATCAGACGACT
ACCCTGTGGTAACGTGTTTCTATTTAGAA---AAATTTACCTCTGGTACT
CTAGGAGGCAAATGTGCTTCATAAACATCGAGGGTTAATCTTCGAACGGA
TCGACAAAGTAGCCTGAATTAGTGGTTTATTTTGTTAAATGGAAGCGGAT
CCGGAGCTACAAACCCAAAACTTTGAAGATTCCTTAGTACACTACACATA
GATGGTTAATCGTGTAGGCTTAGGTGTGAATTGGAGTCGACGAAGAATTC
ATCACCAAACTTAACCAGTGAGGTTTCTGGGGTTTCTATATTTGA-----
--AAACTAAAAAATTACCAAAAAATAAATAAAATGCGATTCTGTGTACAA
CGCCCTTACTTCAAATTCATGAGAGCATCCACAAAATGAATTTAATAATA
AACCAGATTGTACGATATGA---ATAATTTTTTTTTGTGTATTCGATGTA
TTGGTTTAGTGATGAATTGAGAGGCTGTATTATAGTGTAATTAGTTTATG
TATAGTATGCTAATGATTGTTAATTAAACATGAATTGTGGTGTGTTTTGA
TTCAGATGAGGTTAGTAACAGGGTATTTATTATATGATATATTTGTTTC-
TTGTAAGTTAGATGGAAAAGCACTTGTCCGGAGGCACGTGCGCTTATGAG
GGTTTACTACATTTAAAATATTTAGTCAATATGGGGATGTGTAAAAGTTA
CACTGTAAGGTGGGTCTTATTCTTACGTTATTCTTTGGTTACGATGACGA
CAAGTTATAACTATGTTAGGATATTGTCTTTGTTTAGTATGGTTTATAAT
TATTTTTTTAGTAGTTTTCTCTTTTAATTTTAATTATAGG-CGATTGATG
TTTTAGTGGTTTTTTATCACGTGTTCTGTATTAATGGTTGTTTGTTTTTT
TGA-TAAATAT-TTTTGTTATATTACTCAAATGGGAATAAGGATTTTTGC
GTCGTTGGCGTTGTTATTAACTTGTTGTATAATTATTTTTTATTTTAAA-
---ATATATTTTTAACTGTAA----TTTTTCTTTTTATTGTATTGGTATT
TAACG-TGAGAGTTTTTAATTATTATGTAATTATTAATTTTTTAATTTGG
TTCATTTTTTTTGAGTTATTCTTGTATACATATATGTGTCCGCAAGTATT
ATTAGTGTTCTCTTATTAGTATGGCTTTTTTGT-TGGTTTTTGAATGTTG
ATCATATCTTTCAGCGGGCATGTAGTGGGTTATGGTGCACGTATTGTTTA
ATATTGATTTTTGGGTGATATTCCTGTAATAGTTTGTCAATGAGGCTTAA
TTGTTGTAAAATGCGCTTTGTTTTTAATTGCCGACTTATAAGAATTACAA
ATTTTTTAGAAATGCCATATTGGAACTAGTAATTTTTATTTTTTTTTATG
TATTTTATACCGATTTGTTAGTTTTTAGTCTATCCTTCTAAATTTTGTTT
-----ATTAATTTTTGTTAGTTGTTTTCACTCTATTGTGTAGTTTTTTAT
TTTTTTGTGGTTTAATTATTGTGGGTGCTGTGATACATGAGTGTATTTTA
T-AAAAAA-ATAATAATTAAAA-CCACAAAAATACACAGAAAAAGAAATT
TTATACAAGTAGGAAGATATAAAAACAGAAG--------AACAAAAATAA
AAAAAAATAAAACGTAAAGA-CAAGTA-AATAAGTAATAAGTAACATAAT
-AAAAATTTAGTAGGAAATAAAAGCTCAAA---AAACACAACCTAAAAAA
TCAGCCACAAATATTACGTCTGATTAACAGAGCTTGACTAGGAGAGTAA-
-GACATCGGAAGTCACATCAAGGTATTATCTCCAGCGTTTATTATAGATA
AGGAATTTAAGAGTAGTGTCTGCATTTGGAGAAATTTGACTAGACAGCTA
TGGTGGGACATTCTTTCCTACCTAAGGAGAACTATCCCAGTAACCGAAAA
TGAACTCCTTTAAGTAAAAAAAAATATATCATCTAAGGCGATACGACTGA
CCCACCGTTTCTGTGATCTACAATGGGAGCGATAGAAAAACTTAATATCG
ACTTCAACAATTAAAGAGGTTATGGACCGGGCTAAGGCGCAAATTTTTAA
AATAAAGTGAAAA-------GGATTAGTTATTAATATAATAGTTAGGTTA
TTGCAGCGTACCCAGCAAGGTTGGCCCTGGGAATTTAGCGTCTATATTTT
TTTCGTATTTGTTATCGTCTTATTTTTGTGTCTTTTGAATGGTGTAAGGT
TTATATGTTGTCCTGGCAATTGGATTAAATTTTATAGTTAAATTATTA--
-GTTATTACCCTCTTTTTTTGGAACACTGTGGGGTGTGTGTAGGTGGGGT
GTATTGGTGAAATAATTAGCTTTGGGTATTTTTGATGTAATTTATGCGAC
CCTCTGACATTTTAGTTCATTATTTTTTGTA-ATTGGT--TAATCTACTT
ACTTTCGCTTCTCCCCGTGTGTGTATATTGTTCTTCAACC--AGCGGTAA
TTCACTCCTCTTCCTTCTTT--ATTA--AAAATTATTTCTGTTTATGCCC
TATGTCATTATTAGAAGTTTTCGAATCCTTCTCATATAATTTCCTTTTCC
TTGCTTGTAATCTGTTTCACCTAATCGTTCGTACGTTAGTGATTTACTTC
TTTCT---CTAAGATATTAATTTTAAAAATAATACCTCTTGTGGTCCTTG
TTCAGTTTAATTAAGTAGTCTCTTTCCCTCTA-TATATTTCCGT---TCT
AAAAGCAAATTTA--AACGTTTACTCCTGTTTCCTTTA-------TCAGT
TCCAAAATGCTATTTGCGCGTTGCCTGTTTGTATGCCGATTAAAATAATT
TCCACTTTTTTTTTCTTTGGTGAGTTCTTTGCCATCTCGTAA-TGTGTTC
CCTTTTTCGGTTACGTGCGGCTACCTCGCTCAGGTCTATCTTCTATCGCG
CTTGCTATTCCCTATACCATCTAATCTTTGCTTTCCTTTTTCTCTTCGCT
CTTTCAGATACCTTA-CCGGGACTTAAATTGTTGACATATTTTCGTGTTC
ATTAAAGGAAACTGCTGTTACTTCTGTTGTTTGCAATTCTGTATACGCAT
CCCCTTTCTCCGTATTGGTCCTAGCATATCCATGGCTGTTTTTCTGGTCG
TTTCACCTATTTAACAATTCATAATTCTGCTTCTTGGTTAGACTTCGTCT
AAATTATATTCTTTGTATCTTCAATTGTCGTCGGACAACAGATCGATTCG
TGCCTCTTGTTTTTTTTGAGTTGAGTTTTGCAAGCCTAGTAAACCGAAGT
CATCTTACTTCCGAATCTAACCCCTTAATCTTAAACTCTTTTTCTTTGTT
TTATTTAAACTGATTGGACTACTGCCTCCTTTTTTCTCCTATTATTAACC
ACGTCTACTGGAGAGCAAACATA-ATATACTTTAAAATAAACTGTTATAA
GCTTCTACATGTTCCCCATTACGCTCTTGTATACCCGGTAACCTTTAGCG
-TTTGAGCATGGTAAGTTCTCTACTATACTTAGTAATT--TCATTATTGT
CTTTATCTCTTTTTTTTTATACCTTAATTAAATAAAC-AAGCG-TTCATT
CGTACCCGAT-CCTAGTGCGTTTCTTCTCAGTTACGCATTTATTTAATAC
ATACTTA-AAAAGGCTTTTCTTCTTTTAACTGTTCATTCGCGATTTCTCT
CTCTGTGTATTGGTAACAATTAATTCTGCCCTTTCTTTGTACTGCTTCCG
CTCTGTCCATTCGATTTCTTGACGAATAATTTTGTTCTATTTTTTACCTC
TTACATTCTTTCTACAATA---TTACACAACTATTAAGCGCTCGCTGGTT
TCCGTCAGTACCACCTTATGTTTTTTCTTAGGGATCGAGCAAGTACAATC
CGTGGGTTTTTTCATTTTTCTTGCTTAGGTCCATATGCCGCCCGTACTAC
TATCTTACTTTTCCGTCTCGGAACTTACAACACTAGTCTCTTTGTATCTT
ACAAATACATCTCACTAGCCTTTCCGTAGTATTTGCCTTTCGTTGTATAA
TCTCAATGTATCCGAGATTATTGTTTATCTAGGGG-------TTCTTTCC
TCTCTCTCTTTTTTCATTCAATTCAGAACCCTAGGTGCACACGTCTCTAT
TTTGTTTTTTATATCTTTCTTCTTACCATATGGCCCGTTTTTTTTGTAAA
GAAGTTAGCC---TTAATATCCTTTTTGGTTCTTTGTTTTTAATCATTAG
ATACTACCTTTTGTTTAGTCTTTTGTTTTTCCTTTTAGCAATCGATACAG
TTTTTGTTTTCTTTTTTGCATTGTTTGGAGTGTTCAGTTTAAAATACTAC
GTTCCTGAGTGATTTTTCTCGTTATGGGAATAAAAATTA-CAAAGTTGTT
TTTCGTCAGCATCTCCGTCCCTCCCCCTCCTTACCCTTCCGTATTTGTGC
TTTCGATATTTTTTGGTCTTTCGTCCAAATATAATTCTCCTGATGTTTGT
TGTGACTTGTTATTCACTTACTTTTGCGGATAGTTAAAATGGTGCTCTAT
CACCCGTATCATGTGGTCTTCGTACAATTTATGCTGGTAATTATTTTTCC
GTCCCACTGTTAACTTATTCTACTAATGTG-GATATGTCCTTTTCTTGGC
TTCGTTTCCCTGTATCTGTATTCTTTTTTGTATGATTCTCGTA-TGGTGG
C-CTTTATTGTTGTTCTTGCATTGGTTTCTGGAAACTTAAGGTAAAGCAG
TAGTTTATTAAATGTTAAATACATTTTCTTTTTTTTTTT----TTTTTTC
TTTTCCTCTTA----CGGTTATGTTTTCTTTTTTGATTTTCCATG-TGTG
TATTCGTTTTTGTGTCCTTTTCGGCTATCAATCATATTTTTTTTTCTAGC
TCTTATTATATTTATGTTCCTTTTTGGGAACAGTGCCTATTTACTTCCTC
TTCGTTGTACCTGGTGAATTTAT-GAGTATATCTTTCTTTATCTATTATG
TCACATACCTCGCTTTCGTTTATGGAGTTGTTAGTTTACTATATATTCTC
TTGGTTTGTTGTGATATATTTCACCTCATGTTTCGTTCTATGGAAGCTTT
TTGAGTGCCGTTGTCATCAAGTGGGTTTTAGGTTCATCGTGTGGTTTGCG
ATCCCCGTATTGATGTTAGTTGACGATTTTTTTTCTTGGCAGTATTGTGA
AGGTACGTAGTCCGATTATATTTTAGTCTATTTTGGAAAT-----TTTTT
TATTTTTTGGTATTCCTGAATTTTTTGTAGTTTCTTAATTTGTCGTAATA
ATTTTTTTTCTGAGCTGTCTTTGTTGGGGAAATTGCCTTTG-TACTTC-T
CCTTGTTTTACA-ACTATTTTTTTACTTCCTTTGCACACCGTTATTTTTT
TGGTTTTTTATCGTCCAAAGA--------ATTTACTTTCCTTTCCTTTCT
ACCATTACAC-TACACT-ATTACAATTTAACTACCTATTC-TCTTTATTT
CTTCTAATCATAAGCTGATA---TAACTGAAACTTATTAACTTATCCCTA
TCTGGATGCTTGTGTTTATTCGTTTCTAACCATATCTAG--TTATGGATA
AGGTTGCTATAGCCTTTTGTATATGGGTAAACTTTAACGTTGTTTTTTCT
CCCTTGATTCGGATCTGGCCTTCATTCCTCATGAATTAGTGGGTCTAACC
TCGTTCTATTTCTTTCCTTTTATTTTAACGCAACTGTAAACAATCTACTA
CTAACTCTTTTTTCTCTTCTTACATTGACAATTCCACTTCCCATACAGAT
TTCACTTGCTCAATGGTTCTTTCTCTCTTTCTAAACATAGAATACTAATT
TGGTCCCTTTTCGTGAACTAACATTTGACTCTTATCATTTACGTTACGAA
CTA-------TTTATTATTTTTTATTTTTTTTTTGTCTTCTTAGGTTGAT
ATGAGCAATGATGTTACTGACTATTCAAATTCATCAATTATTCCTTGTTT
CTTTGTTTCATCTTGCTATGTTTTTGTTGTGTAGTTTCGGCCACAACTTG
CTGCTCACTCAATGTCTTTTCTTTTCGGAATAGTTAAA---TGTTTTTTC
TTTGTAGCGTCACAGCCTATCAGACATTCGTATATGGTGTCTTTTCAACT
TTTTGTTTTTTTTGGAAACTTTTTATTTTTTCTGTTGGCTCGAGAAATTA
TCGGGTTCTCTAATTTTTGTA-TTTTTT--RRRRYRRYRYYYYRYRRYRY
RYRRRYRRYRRRYRRYYRYRYYYRRRYRYY--YRYRRYRYYYRRRRRYYR
RRRYYYRRRR--YRYY--RYRRYYYYRRRRRYRRRRRYRRRYYRYRRYRR
YRRRRYYRRRRRRRRYYYRRRRYYYRYYRRYRRRYYYRRRYYRRYRYRYR
YYRRRYRYYRYYYYRRRRRRRYRRRRRYRYRYYRYYRRRRRYYRR---YR
RYRYYYYYYRRYYYYYYYRYYRRYRRYRYRRRYYRYYYYRYRRRRRRYRR
RRRRYRYYRYRRRYRRRRRRRY-YYRRRYRRRRY---RYRRRYRRRRYYY
RYR--YRRRYRRYRRRRRRRRRYRRYRR-------YRRRRYRYYYRYYRR
RYYYYRYRRYRRRRRRRRYYRRRYRYYRYRYYYYRYYYYRYRRYYYYRYY
YRYRRYRYYRYRYRRRRRRYRRYYRRYRRRYY-RRYRRRRRYRRRRYRRR
YRYRRRRRYRRRYYYRRRYYYYRRRYRYRYYYYYYRYYYRRYRRRYYYYY
YRYYRRRRRRYRYRRRRYRRRRRYRRYRRYRRRRYRRRYYYRRRYYRYRY
YRYYY-YRYRRYYYRYRYRYRYYRYRRRYYYYRYRYRRYRYYYYRRRRRY
RRYRYRYRYYYRRYYYRRYYYRRYYYRYRRYRYRYRRYYYRRYRRYYYYR
RRYRRYRRRYRYYYYRYRYRRRYYRRRRYYYRYYYYRRRRRYRRYRRYYY
YRYYRYYRYRYYYYYRRRRYRYYYRRRYYRRYYYYRRRYRYYRRRRRRYY
RRYRRYYRRYYRRYYRYRRRRYRRYRYYRYYYRYRYRRRRRYRYYRRRYY
RRYYYYRRRRRYRRRRRRYRRYYRRRYRRRRYYYRRRYRYYRYRYYYRYR
YRRYYRYRRYYRRYRRRRYRYYYYYRRYYYRRYRRRRRYRRYRYYRYYYR
RYYRRRRYYYRRYRYRRRRYRRYYYYYYRRYRRYRRYYYRYRRYYYRRYY
YRRYRYYRYRYYR-RYRYYRYRYYYYRRYYYRYRYRYRYYRRYRYRYYYY
RYRRRRRYRYYRRYYRRRRRRYYYRYRYYYRYRYRYRYRY-RRYYRYRRY
YRRYYRYRRYRYRRRYYRRYYRRRRYRY--RYRRRYRRRYRRRRYYRYYR
RRRRYRYYYRRRRYYRYYYYRYRYRRR-RYRRR-RRRYRYRRYYYRYYYR
-RRYYRRRRRRYYYRYRRRYRRYRRRRYRRRRYRYRRRYYRYYRYYY-YR
YRRRRYRYYRRYRRYRRYYRRRRYRYYYYRRRYRRRYRRYYRRRRRRYYR
YYRYYRYYYRYRYRRYRRRRRRRRRYRYYYRRYRRRYRRRRRRYRRRYYR
YRRYRRRRRRYYYRYRRYRYRRYYRYYYRRRRRRRRRRRYYYRRYRYRRR
RRRYRYRYY---RRRYYRYYYYYRRYYRRRRRRRRYRYYRRRRYRYRRYY
RYRRRRRYRYRRRRRRYRYRRRYYYRYRRRYRYRYRRYRRRYRRRRRYRY
YRRRRRYYRRYYRRYYYRYRRRYYRRYYRRRRYRYRRYYRRYYYYRYRYY
RRRRRYRRYRYYYRRRRRYRYRRRRYYYRRRRRRRYYYRRRRYRYRRRRY
RYYYRRYYYRYYRYRRYYYYYYYYRRYYRYRYRRRYYYRYYRRRYYYRYR
RRYRYRYYRYRRRRYRYYYYYRRYR-------RRRRRRYRRRYRRRRRYR
RYYYRRRYRRRRYRYRRRRRRYRYRYRRRRYYRRYYRYRYYRYRRRYRYY
YYRYRRRRRRYYYRRRRRRRYRRYRYRYYYYYRYYRYYYRRYRRRRRRRY
---RRYYYYRYYRYYRYYYYYYYYYYRYYRRYYYYYRYRRRYYRYYYYYY
RRYRYYYRRYRYYRYYYYYYYYRYRYYRYYYRRYYRYYYYYYYRRRRYYR
YRRYRYYYYYRYRYRRYRYRRRRRYYYRRYYYRYYRYYYRYRRYYRYYRY
YYRYYRRYYYRRRYYYYRYYYYYYYYYYY-YYYYRYYYRRRRYYYRRRYY
RYYYRRRYYYYRRYYYYYYRRYYYYRRYYYYYYRRYRYYRRRYYRRRYYY
RRRYYYYYRYRRRYYYYYRYYRRRYYYRYRRRRRYRRRYYRYYYYYRRYY
YYRRYYYRYRYRYYRYYRYYYYYRRYYRYYYYRYYRYRYRYYYYYYRYYY
YRRRYYYYYRYRYYYRYRYRRYYRYYYRYYYYYYRYYYYYYRYYYYYYYR
YYYYRYYRYYYYYRYYYYYR-YYRYRYRYYRRRYYYYRYYRRYRRYYYYY
YYRYRYRYRRRRYYRRYRRYRYRYYYRRRYYYY-RRRRYYY-YYYRYYRY
RRRYRRRYRYRRRYYYYRYRRYRYYRYRYYYRYRYYYYRRRYRYYYYYYR
RYRYRYYYYYRYYRRRYRRYYRYRYYRYY----RRRYYYYRRYRYYRYRR
Y----YRRRRRYRYYYRYYYYRYRRYYYYYYYYYY-YYRYYYYYYRRRYR
RRYRYYYRRYRYYYYYRYYYYYYYRYRYYYRRYRRYRYYRYYYYYRYYYY
RYYRYRRYRYRRRYRRRRYRYRYYYYYRYRYYYYYRRRRYRYYYYRRRRY
YRRYYYYYRRYYR-YRYRYYYRYRYRYYRYRRYYYRYYRRRYRYYYRYYY
YYYRRRYRYRRRRYYYYYYYYYRYRYYYYYYYYYYYYYYYRYYRYRYRRY
YRYRRYRRRRYYYYYYRYRRRYYYYYYYRYRRYYYYYYYRRRYYYYYYYY
RYYRYYYYYRYYYRYRYYRYRRRYYYRYRRRRRRYRRRYYYRYYYYYRYR
RYRYRYRYYRYYYYRYRRYYRYYRRYYYYYYYRYRYRYYRYYYYYRYRYR
YYRYYYYRYYRYYYYRYYRYYRYRYYYYYR-----YRYRRYYYYRYYYYY
RYYYYRYYRYRYYRRRYRRYRYRYRYYYYYRRRYYYYYYYYYRYYYRYYY
YYRRYRRRYYRYRRYYYYYYYYRYYYYRYRY-RRRYYY-RRRRRRYRYRR
RR-RRRRRYYYYRYRRRYRRRRRRYRYRRRRYRYYRRYRYYYYRRRYYYY
YRRYRRYRRRR--------RYYRRRRRRYRRYRRRYRRRRRRRRYYYRRY
-RYRRRR-YRRRRRYRRRYRYYYRRRYRYR-YYRRRYRYYRRYRRYRYYY
RRRRRRRRYY---RRRYRYRYYRRYRYYYYRRRYRYRRRYYRRRRYRRRR
RRRYRRYRYYRYRYRYRYYRYYYRRRYYR--RYYYYYYRYYRRRYRRRYR
YYRRRYYYYRYRYYRRRRYYYRYRRRRRRYYRRYYRYRYRRRRYYYYRRY
RYRRRYRRYRRYRYRRRYYRYRRYRYYRRYRRRYRRYYYRRRRYYRRYYY
YRYYYRRRRYYYRRYRYRRRRYYYRYRYRYYRRYRYYRYYYYRYYYYRYY
RRRRRRRYRRRYRYYRRYRYYYYRYYYRYRRYYYRYRRYYRYRYRYRRRY
YYRRRYYYRRRRYYRYRRYRRYYYRRRYRYYRYYRYYRYRYRYRRRRRRR
RRRRYRRRRRRRYYRRRRYRRRRYYRYYRRYRRRRRRRYRYYR-------
RRYYYYYYYRYYYYYYRYYRRRRRRYYYRRRRRYRYRYYYRYYRYRYRYY
YRYYYRYYYYYYRRYYRRRYYYYYYYYYRYYYYYRYRRYRYRRYRRYYYY
YRYYYYRYRYYYYRRYRRRRYRYYRRRYYRYYYYYYYRRRYYRYYYRRYY
YRYRRYYYRRYRYYRYYYYYRYYYYYYY---YRYYRYRYYYYYYYYYYYR
YRRYRYRYYYYRYRYRRYYYYYYRYYYRRYYRYYRYRYYRYYYRRYRYYR
YYRRYYYYYRYYYYRRRYYRYYYRYYYYYYRYYYYYRYRYRYRRRYRYYR
RYYRYYYYYRR-YRYYYY-------------TTATTATATAATTTTTTTT
T-ATT-GTTATTTTA--TATTTATATTAAAAT--TTCTTTGTCATTTTTT
TTTCTTAGTATTTGTTTGGAATGCTTATTTTAAATTATAGTTAATTTTTA
ATGTGAATGATTTTTT-----------TTATTATTTTAT----------A
AGAATTTTATAT--ATTTTACCTTTTGTATCAGGGTTGATTAAATAATTT
TGTTTTATTA---CTATTTCTCGAATTGGGGTGATTTATGTTAATATGAT
-TTTTTATGTTTCATAATTATTT-TTAATATTGACATGGTAGTGATATTC
TATTCGTACTTCAGTATATCTAGTTTTCTGAGATTAAA-TTTAATTT--T
AAATTTGTTTTGAACTTTATTATTTTTTATTCGGTTCTTAATT----TTT
TTTTATTTTTTAAGGGTTAAGCTTTAAA------TATATATTATAATTTA
ATGTTTTGAATTTTCTTT---CTAGGCTTGGAATCAGCCATTATTTTA-A
TTGCGTTTTAGTTTAGTTAATTTTTTTTTATTTATTT-TTTATTTTA-TT
TAATTTTATTATTGGAATATATTCTTAAATATTTAATGTTTATTAATAAT
GATTGAATTAGTA-TAATTTTT-TATTTAAAATATGGTTTTTTGTATTTA
TTT--TAAAGGAACTAGGCAAATTTA-TAATATTTCCGCCTGTTTATCAA
AAACATCTCTTTTAG--TTTTTATTAAAGGTTGTGCCTGCTCACTGAT--
---------------------------------------------TGATT
AAAGAGCCGCGGTATTTTGACCGTGCAAA-GGTAGCATAATCATTAGCAT
ATTAATTGTGTGCTGGAATGAAAGGTTTGACG-AGAAATATACTGTCTCT
ATTGTATT---TTTATAATTTTATTTTCTAGTTAAAAAGCTGGGATTTTT
TTTTAGGACGATAAGACCCTATAGAGTTTGATTC-TATATATTTTATTAT
T-TTGGGTTTAATTATTAAT--AATTAATTTTATTTTGAATTTTGTTGGG
GTGATGTGAATAATAATTAAACTATTC--ATTGTTATTAT-CATTGATTT
ATG--TTTTTTAT-GATCCTTTATTATTGATTTAAAGATAAAATTACCTT
AGGGATAACAGCGCAATTATTTTTGAGAGTTCTTATTGACAAGGTAGATT
GTGACCTCGATGTTGGATTAAGGT--TTTT--TTAGGTGAAGGTGCTTAA
TTTAATTGGTCTGTTCGACCATTAAAATCTTACATGATCTGAGTTCAGAC
CGGCGTGAGCCAG-GTTGGTTTCTATCCAAAAATT--TTATTAGATTTTC
TAGTACGAAAGGACCGTTAATTTTGATTA--TTTTATAATT-ATTTGATT
ATTATT--------------------------------------------
--------------------------------------------------
--------------------------------------------------
--------------------------------------------------
--------------------------------------------------
---------------------------TGGACTAATTTTTTTGGCAG---
-TAGTTGGATTTTATTATATATATATTTATTTTAA---TGTTTGGTGGAA
TATTATTAATTTATTTTATATTTT-TTTCTTTTTTA-------CTATTTA
GACTAATTTTT-AAACTAGGATTAGATACC-CTATTATTTTAGATT-AAT
TTTA----TTGCCAGGGTAGTATTT-TTATTTGATTGAAACCTAAAGAAT
TTGGCGGCATTTTATCTTTTT--AGAGGAACCTGTTTCTTAAATGATGTT
ACACGATTGGCACAACTTATCA-----TA-ATTGTTTGTATATTTCCGTT
ATCAGAATATTTATAGA-----TAATA-TTTTCATTATTTTTTATAAA-A
ATTTATTTCAGGTCAAGGTGCAGC-TTATTGTTAAGTGTTAAATGGGTTA
CAATA-GTTTAATTT---ATATGGATATAT-TTTTT-AAATTTTTTATTG
AAGGTGGATTTATTAGTAAG-ATTTAATAATTATTAAGTTTGA-ATTAGT
ACTAAATTGTGTACATATCGCCCGTCGCTCTCATTTATTT----------
----------------------------------GAGATAAGTCGTAACA
AAGTAGATTTACTGGAAAGTGAATCTGGATT---------
>Thoradonta_obtusilobata
AAAGCAAACTAACAACGACATGATAATTGATAGCGAACTATACTAATAAG
TAAATAGAATTAGCTAGTAAATATAAACAA--TGT---CTGATAATTAGA
AACAAAGGGCTCTTTCGAAGATGTAATAACAATCAAGCACATTTCGAACA
TGGCTAATTGCAGGAAGTACATTCCAATTTTAACAGTAAGGTTTATAATA
ATTCATACAAATATA---TTATAAATAAAGATTAAATAAAAATATGTTTT
ACGGACCCCGTTCATACAGCCAAATCTCAATACAATTGAACT-TTAAATA
TGGT---AATCGATTCTAAATAACTGATGTTTACCTACGAACTAGTTT--
-----AAATATTAACAGAGACTTATGATGGAAGATTACAACAGTAGCGCC
AAGACATAGAAAGCGTAAATTAGACAAAGGTGATTGCTAAGGCGAGTCCA
AA-AATTTTCCTTTCTTGAAAGGTGGGAGTAGTCCCGGCAGCAGTGGGTG
ATTTCCGGGATATGGAATAAAAAAAAACGATAGCTCCTGTTAAAAGACTC
CTCCGTGGGAAATTAGCATAAATTG-CTGGGGCGTTCCTTTTTGCCGGTA
CACCGTGAATCAAACGAGAAGTTGACGAATGATTAGTAGTAGTGCCATAG
GAGGGACGTTATGAAAAGGCAGAAGTATTGAACGAATAAACCCCTGAGTA
TCTAAGGTAGCACGATTAGAACCGATTGGGCTCTGTTAGGGTGAAGGAAC
TTCTAAGTACACATTAACTTAATTGGATATTCCCTTGTGGACCCTTGTCG
TTATTAAATAGGTTATTAAGAATAGAATGAAAAAACCTTATAAATTTGTC
CATCCTGCATTGTCACAATAGATAATACCGTATCTAGCTATTCGCGATAA
AAAATAGGTTAAAATAACATTCTATAGCTAGAATAAACGAGTACAGACTC
CTCTAAGGTAGTAAAGAAAGCCTTTTTGTTGTC-AAGTGTTAAAGAACT-
-TTCTTGGGACAGACATAAACATATGTGGCCTTAACACGGAAGGACGCCA
CAATTAACCG-TATGCTTGATGAACATACAGAGGAAAATTAATAAACA--
ACCAAACTTACTTCTTTTTATAAATATT-AAAAAAAT--ATAATATAAAA
TCT-AAAACTTATGCTAATT-AGGATTAAAATAAATCATTTTAATCTCAT
AATATAACATGTTGAAA-AAAAAAAAGTAAATACACAAATAGCTCTATAA
AACAGAACTAGCCATTATACTGTAAAAACATGCTGCTGACGACACTAGTA
GTAAAAACCGATGACCGGAAAGGCCTTACTGAAGAAACGCTTACACTACA
CCTATGAGGTAACGTGTTATAACTTAGAA---ATATATACCTCCGGTACT
CCAGGGGGAGTAAGCGATTCATGAACAACGAAAATCAAACTTCGGGCGGA
TCGTCAAAGAAGTCGGAATTAATGATTTGTTTTGTTAAACGGAAGCGAAT
CCAGAGCTACTAACCCAAAATTTTGGTGATGCCTATAAATACGACATAAA
AATGATTAACCGTGTAGGCTTAGGTGTGTATTGTAGTCGACGAAGAATTT
ATCGCCTAACTTTACCTGTGGGGTTTCTGGGGTTTTTATATTTGA-----
--AATTTAAAAAATACTCAAAAAGTATATAAAATGCGATTCTGTGTACCA
CTCCCTTACTTTAAACTTGTGAGAGCACCAACAACTTAGATTTCTTTGTG
CACCAGCTTGTACGACATGT---AAAATTAGTAATAATATTTTGTATTTT
TTGTTTATGTGGTTTATTTAGAGTATGTATGATAATGTTATTAGTTTAAA
TAGGGCTAACTGATGGTTGTTAATTAGACAAAAATTGTGGTGTGTTTTGA
TTCAGAATAGGATAGTAACGGGGTACATATTATATGATATGTTTGTTTA-
TTGTTAATTTAAGGGAAAAGCCCTTGTCCGGAGGCACGTGTGCTTATGAG
GGTTAACTACAAGAAGGATTATTAGTTAACAGGTGGATGTGTAAGAGTTA
TACTGCAAAATGAGTCGCATTCCTACGTTATCCTTTGGTTACGTCGCCGA
CTAGTTAATACTATATTCGTATGTTGTCTTTGTTTAGTATGATTAAGAAT
TATTATTGTAGTAAATTGCTTTTTTGAGTATAGTCGTAATGGGACAGAAT
TTATGATGGTTTATTCTCGCATGTTCTATATCAAGGAAGGTTTGTCTAAA
ATT-GTATAA----TGTTTGTATTGCGAAGAGTACCATTTGTTTTATTGT
GTTGCTGTCGATGTAATTATCTCTTTGTATAATAAATATAGTGATAGATA
---ATATATTATTAACTATTA----TTTTTTGTTATTTTATAATGATGTT
TAATG-AGAGTGTTTTTAGATATTATTTAGATATAAATATTTTGTTTTAA
TACATTTTTATTATATTATTTTTGTATACATATATGTGTCCGCGAGGGTA
ATTATCGTTCTTTATTTTGGTTGACAACTCAGT-TGAATATATAATGTTG
ATCATATCTTTCAGCGGGCAGGTAATGGGCTATGGTGAACAAATGATTTT
ATATTTAATTTTGGTTGATATACCGGTAATAGTTTGGCAATGATGCTAAA
TTGTTGTGTTAGGCGCTTTGTTTTTAAGTGCTGACTTACAAGTATTACAA
ATTTTTTAAAAATGCCACATCGGAATTAGTAATTTATATATTATTTTATG
TATTTTATACCGGACTGTTATTTTTATGTCTGTCCTTCTAGTTTTTGTTA
-----ATAATTTGATA--TGTTGTTTGCACATTATCATGTAGCATTTTGT
ATTAATGTTTATTTATTATTGTGGGTGTGATGAAACAAGAGTGTATTTTT
T-TACACA-GTGGCATATAAAA-CCACCAAAACACAAATATAAAATAATT
TTATACAAATAGGAAGTTATAAAAACAGAA-----------TATAAAACA
TATATAAAAATATAAATCTAGATCACT-ACAAAGCTAAAAATATCTTTAT
-AACAATCTAGCAGAAAATAAGAGCCCAAAC--AAACTCAACCTAAAAAC
TCAGTCGCTAATCTTAAGTTTGGTCAACATAGCTCGACTAGGAAAGTAA-
-AACATCGGAAGTTACATCAAGGTAATATATCCGGCGTTTGTCTTAGATA
AGTAAATTAAGAGTAGTGTCTGCATTTGGAGAAACCTGACTAGAAAGCTA
TGGTGGGACACTCTTTACTATCTAATATAAACCATCCCAGTAACTGAAAA
CGAACTCCTTTTAGTAAATTAATATACATACACTACGGCGATACGACCGA
CCCACCGTTTTTGTGACCTACAATGGGAGTAATAGATAATCTTAATTTCG
ACTTCTACAATTAAAATGAATATAGACCGGACTGTTGCATAGATTATTAC
ATTGTGTTAATAA-------AGATTAGTTATATATATAATAGTTAGGTTA
TAGCAGTGTACCCAGCAAGGTTGACCCTGGGAATTAACGTACTGTATTAT
ATTCTTATTTTTTCTGTTCTAATTTTTTTGTTTTTAAAATGGTGTAATGT
TTATATGTCGGTCGGGCAGTTGGATTAAATTTTTTGGATATAGTATTCG-
-GTTAAAATCTTCTTTGTGTGAAACACTGTGGGGTATGTGTAGGTGGGGT
GCATTTGTTAAATAATTAATTTTGGTAATTTTTTGTGTATTTTTTGCGAC
CCTCTGATATTGTAGTTCGTTATAGTTAGTATACATTA--TAACCTATTT
TTTTGAGCTTCTCCAAGTGTGTGTATATTGTTCTTCAAAGCATACGGTAA
TTTACTCCTCTTCCTCGTTT--AAA---CATCTTCCTCCTGTTTATGCCC
TATGTCATTAATAGAAGTTTTCGAATCCTTTTCATATCAATTATTTTCCC
TTGCTTGTAATCTGTTTCACCTGATGGTTCCTTCACCTGTTATTCACTTC
CTTCT---CTACAATTTTAATATAAATAATAATATCTCTTGTGGTCCTTG
TTCAGTTTAATTTACAATTATCTTTCCTTCTA-TATATTTCCGT---TGC
AAACGATAATTAACTAATCCATATTCCTGTTTCGTTTT-------TCAGT
TCCAAAATGCTATTTGCGCGTTGCCTGTTTGTATGCCGATTAAAATAATT
TCCACTTTTTTTTTCTTTGGTGAGTTCTTTGCCATCTCGTAA-TGTGTTC
CCTCTTTCGGTTACGTGCGGCTACCTCGCTCAGGCCTATCTTCTATCGCG
CTTGCTATTCCTTATACCATCTAATCTTTGCCTTCCTTTTTCTCTTCGCT
CTTTCAGATACCTTA-CCGGGACTTAAATTGTTGACATATTTTCGTGTTC
ATTAAAGGAAACTGCTGTTACTTCTGTTGTTTGCAATTCTGTATACGCAT
CCCCTTTCTCCGTATTGGTCCTAGCATATCCATTGCTGTTTTTCTGGTCG
TTTCACCTATTTAACAATTCATAATTCTGCTTCTTGGTTTGACTTCGTTT
ACATTATATTCTTTGTATCTTCAATTGTCGTCGGACAACAGACCGATTCG
TGCCTCCTGTTTTTTTTGAGTTAAAATTTACCAGCCCAGTAAACCCAAGT
CATCTTGATTCCGAATGTAACTCCTTAATTTTAAACTCTTTTTCTTTGTT
TTGTTTATTCTGATTAAATTACTGCTTCCTTTTTTCTCCTATTATTAACA
ACCTCTACTGGAGAGCAAACATA-ATATACTTTAAAATC--CTGTTATAA
GCTTCTACATGTTCCCCATTACGCTCGTGTATACCCGGTAAGTTTTAGCG
-TTTGAGCATGGTAAGTTCTCTACTACACTTAGTTAAT--TCATGATCGT
CTTTTTCCCTATTTCTTT-CACTTAAC--AAAATACAAAAGAG-TTCATT
CGTACCCGCC-CCCAGTGCTTTTTTTCCCAGTTACGGATTGACTTTATAC
ATCTTTA-AAAAAGCTTTTGTTCTTTTAATTGTTCATTCGCGATTTCTCT
CTCCGTGTATAGGTAACAATTAATTCTGCCGTTTCTTTGTACTGATTGCG
CTCTGTCCATTCGATTTCTTGATGGATAATTTTCTTCTACTTTTTATCTC
TTACATTCTTCCTACGATA---TTCCACAACTATTAAGCGCTCGCTGCTT
TCCGTCAGTACTATCTTTTGCTTTTTCTTAGGGATCGAGCTAGTACTATC
CGTGGGTTTTTCCATTTTCCTTGCTTAGGTCTATATGCTGCCTGTACTAC
TATCTTACTTTTCCGTCTCGCAACTTAAAGGACAAGTTTCTTTGTATCTT
ACAAATACATCTCACTAGCCTTTCCGTAGTATTTGCCTTTCGTCGATAAA
TCCAAATGTACCCGAGATTATTGTTTATCTAGGGA-------TTATTTTC
TTTCTTTCTTTTCCCATTCAACTAAGAATCCTAGGTACACACGTCTCTAT
TTTGTTTTTTATATCTTTCTTCTTACCTTAAGGTCCCTTTTTTTTGTAAA
GAAGTTAGCC---TTGTTACTCTCTTTTGTTTTTTGTATTTTATCATTAG
ATACTACCCTTTGTTTAGTCTTTTGTTTTTCCTTTTAGATATGAACTATG
TTTTTGTTTTCTTTTTTGCATTGTTTGGAGTGTTCAGTTTAAAATAGTAC
GTTCCTGAGTGATTTTTCTCGTTATGGGAATAAAAATTG-CTAACTTGAT
TTGCCTCAGCATCTCCGTCCCTCCCCCTCCTTACCCTTCCGTATTTGTAC
TTTAGGCGTTTTTTGGTCTTTCGTTCATATATAATTCTCCTGATGTTTGT
TCTGTCTTGTTATTCACTTACTTTTGCGGATAGTTAAAATGTTGCTCTCT
CAGCTGTATCATGTGGTCTTCGTACAATTTATGCTGATATTTATTTTTCC
GTCTTACTGTTAACTTGATATGTTGATAAGGGATAAGTCATTTTTTTGGC
TTGGTTTCTCGGTATCTGTATTCTTTTTGGTATGATTGTTATT-TTATAG
----TTTTTGCTGATCTTGTATTGACCTTCGATATATTAAGGTATAGCAG
TAATTAAATTAATATTAAATACACTTTTCTTTTTTTGTTT---TTATTTC
TTTTTCTGTTA----TGGTTTGGTTTATTTTTTCGGTGTTATATG-TGTG
TATTCGTTTTTGTGTGCTTTTCGTATATCCATCATATTTTTTTTTCTAGC
TGGTGTTGTATTTATGTTCCTTTTTGGGAACAGTGCGTATTTACTTCCTC
TTTATTGTAATGGGTGTTTTGAG-GAGTATATCTTTCTTTATCTATTATG
TCACATACCTGGCTTTCGTTTATGGAGTTGTTATTGTACTGTATATTTTC
TAGGTTTGTTGTGATATATTTCACCTCATGTTTCGTTCTATGGAAGCTTT
TTGAGTGCCGTTGTCGTTAAGTGGGTTTTAAGTTCATCGTGTGGTTTGGG
ATCCCCGTATTGATGTTAGTTGACAATTTTTTTTCTTGGCAGTATAGAGA
AGTGACGTAGTGCGATCATATTTTAGTCTATTTTGGAATT-----TTTTA
TTTTTT--CGTATTGCTGAATTTTTTGTAATTTGTTTTTATATTTAGACG
TTTTTATTTCTGAGCTGTCTTTGTTGGGGGAATTGCATTTG-TATTTT-C
CCCTATTTTACA-ACTTTTCTTTTACCTCCTTTGATCACCGTAATTTTCT
TGGTTTTTTATCGTCCAAAA-----------TAATATTCTTTGCCGTTTT
TAAAAAATCCACCTAAC-ATTGAAATATATTTGACTACTC-TTTTTATTT
CTTTTAATCATAAGCTGTATA--TAACTGACACTCATTAACTTATCCCTA
TCTGGATGCTTGTGTTTATTCGTTTCTAACCATATCTAG--CTATGGATA
AGGTTGCTATAGCCTTTTGTATATGGGTAAACAATAACGTTGCTTTTTCT
CCCTTGATTCGGATCTGGCCTTCATTCCTCATGATTTAGTGGGTCTAACC
TCGTTCTATTTCTTTTTTCTTATTTTAACGCAACTGTAGAAAATCTACTT
CTAACTCTTTTTTCTGTTCCACCATTGACAATTCCACTTCCCATACAGAT
TTCACTTGCTCAATGGTTCTTTCTCTTTTTCTAAACCTAGAATACTAATT
TGTTCCCTTTTCGTGAACTAACATTCGATTCTTATGATTTACGCCCTGAA
TTA-------CTTATAATATAGTATTTTTTTTTTGTCTTCTTAGGTTGAT
ATGAGCAGTGACGTTACTGACTATTGAAGTGCATCATTTAATCCTTGTTT
CTTTGTCTCATCTTGCTCTGTTTTTCTTGTGTTGTTTCGGCCACAACTTG
CTGCTCACTCAATGTCTTTTCTTTTTGCAATTGTTTAAG--TGTTTTGTC
TTTGTAGCGTCACAGCCTATCAGACATTCGTATAAGGTGTCTTTTCAACT
TTTTGTTTGTTTTGGTCGCTTTTTATTTTCTCTTGTGGCTCGTGAAATTA
TCGGCTTCTCTAATTTATGTATTTTATG--YYRYYRRRRYYYRRRRRYRY
YRRRYYRRRYRRYRRYYRRYYYRRYRYYRYRYRYYRRYRYYYYRRYYRYY
RRYYYYYRRY--YYY---YYRRYYRRRRYYRYRRRRRRYYRYYRYRRYRR
YRRRYYYYYRRRRRRYRYRRYRRYRRYRRRRYRRYYYRRRRYRYYRRRYR
YYRYRYRRYRYYRYRRRRRRYRYRYYYYRRYYYYYYYRRRRRYRY---RY
RRYYYYRYYRYYRYRYYYRRYRYYRRRYYRRRRRRRYRRRYRYRRYRYRR
RRYYYRYYYYYRYYYRYYYYYY-YYRRRYRRRYR---YYRRRYRRYRYYR
RYRYRYYRRYYRYYRRYRRYYRYRYRYR-------YRRRRYYYYYRYYRY
RYYYYRRRRRYYRRRRRRYYYRRRRYYYRRYYYYRYYYYYYRYYYYYRYY
YRRRYYRYRRYYYRRRYRRYRRRYRRYRYRYY-RRYRRRYYRRYYRRYRR
YRYYYRRRRRRYYRYRYYYYYYRRYRRYRYYYYRYRRRRRRYRRYYYYYR
YYRYRRYRRRYRRRRYRYRRRYRYYYYYRYRYRYRRRRYYYRRRYYRYRY
YRYYY-YRRRRYYYRYRYRYRYYYYRRYYYRYYYRYRRYYYYYYRRRRRY
RYYRYRYRYYYRRYYRRRRYYRRYYYRYYRRRYRYYRYYYYRRYRYYYRY
RYYRRYYRRYYRYRYRYRRYYRRYRYRRYYYYYRYRRRRYYYRYYRYYYY
YRYYYYYRYRYYYYYRYRYRRYYYRRRYYRRYRRYRRRRRYYRRRRYRYY
RRYRRYYRRYYYRYYRYRYRRYRRYRYYRYYYRRRYYYYYRRYRYYYYRR
YRRYYYRRRYRYYRYYYRYYRRYRRRYRRRRYYYRRRYRYRRRYYRYYYR
YYRYYRYRRYYYRYRRRRRRYYYYYYRYYYRRYYRRRRYYRYRYRRYRRY
YYYRRYYYYYRYYRYRRRYRYRYYYYYRYRYRYYRRYYYYRYRYYYRYYR
RRRYRRYRYRYYR-RYRYYYYRYYRYYRR--RYYRRYRYYRYYRYYYYYY
YYRRRRYYYYYRRYYRRYYYRYYYYYRRRYRRYYYYRRRY-RRYRRYRRY
YRRYYRYRYYRYRYYYYRYYYRRYRYRY--RYRRRYYRRRYRRRYYYYYR
YYYRYRRY-YYRRYRRY--YYRRYRYRYRYRRR-RRYYRYRRYYRYRRRR
-YRYYRRRYRYYYYYRRYRYRRRYRYYRRRRYYYRYRRYRRYYYYRY-YY
YRRRRYRYYYYYYRRRYYYYRRRYRYYYYRYYYRYRYYYYRYYRRRRYYY
YYRYYRRYYRYRYRYYRRYRYYRRRYRYYYRRYYYRYYRRYRRYRYRYYR
YYYYYRRYRRRYRRRRYYRYRRYRRYYYRRYRYYRRRYRRYYRYYRYYYR
YRYYRRRYY---RRRYYRYYRYYYRYYRRRYRRRYRRRRRRYRYRYRRYY
RYYYRYRYRRYRYYRYYRYRRRRYYYRRYYYRRRYYYYRYRRRRRRRYRY
YRRRYRYYRRYYRYYYYRYRRRYYRRRRYRYRRRYRRYYRRYYYYYYRYY
RRYRRYRYYRYYYYYRYYYRYRYYRRRYYYYRRRYYYYYYRRYRYYRRRY
RYYYRYYRYRYYYYRYYYRYYRYYRYRYRRYYYRRRRYYYYRYRYYRRYR
RRRRYRYYRYRRRRYRYYYYYRRRY-------RYYRRRYRRRRRYRRRYY
RRRRRRRYRRRRYYYRRRRYRYRYRYYRRYYYYYYYYYRYYRYYRRYRYY
YYRYYRRRRRYRYRRRRRRRYRRRYRYRYYYYRYRRYYYRRYRYRRRRRY
---RRRYYYRYYRYYRRYYRYYYYRYRYRRRYYRYYRRRRRYYYRYYYRY
RRRRYYYRRRYYYRRRYRYYYRRRRYYRYRYRYYYYYRYYYYRRRYRYRR
YRYYRYYYYYRYRYRRYRYYRYRYYYYRYYYYRYRRYYYYYRRRYRYYRR
YYRRYYYYYYRRRYYRYRYYYYYYYYYYY-YYYYYYYYYRYRYYYRYRYY
RYRYYYRYYRYRRRYYYRRYRYYYRYRRYRYRYRRYYYYYRYYYYYYYYY
RRYYYYRYRYRRYRRYYYRYYRRRYYYRYYRRRRYRRRRYRRRRYYRYRY
YYYRYYYRYRYYYYRYYRYYYYRRYYRRYYRYRRYYYRRRYYRYYYYYRR
YRYRYYYYYRRRYYRRYRYRRRYYRRRRYYRYYRRYYYYRRRRYRYRYRR
YYYYRRYYYYYRRRYYYYYYRRYRYRYRYYRRYRYYRRYRRRRRRYYYYY
RYYYRYRRRRRYYRYRRRRYRYRYYRRYYRYYR-YRYRYY----RRYYRY
YRRYYYYYYYRYYYYYRRYYYYRYRRRRYYRRRRRYYYRYYYYYRRYYYY
YYYYRYYYYYRYYRYRYRYRYRYYRYYRYY---RRRYRRYRRYRYYRYYR
Y----RRRRYYRRRYRYYRRRYRYYYYYYRYRYRY-RRRRRYYRYRRRYR
RRRRYYYRRYRRRRRYRYYRYYYRYYRYYYRRRRYYRYYYYYYRRRYYYY
RYYRYRRYYYRRRYRRRYYRYRRRRYRYYRYYYYRRYYRYRRRYRRRRYY
YYRRRYRYYYRYR-YYYRYRYYYRYRYYRYRRYRYRYYRRRYRYYRRYYY
RYRRYRRRRRRRRRYYYYYYYRRRYYYYYRYRYYYRYYYYRYRRYRRYRY
YRYRYYRRRRYYYYRRYYRRRRYRYYYYRYRRYYYYRYYRRRYYYRYYRY
RYYRRRYRYRYRYRYRYRYYRRRYRYRYRRRRRRYRRYRRYRYYYYYYYR
YYRYRRRYYRYRYYYYRRRYRYRRYYRYYYYRRYRYRYYRYRYRYRYRYR
RYRYYRYRYYRYYYYRYYRYYRYYYYYYYY-----YYYYYYYRYYR--RR
YYYYYYYYRYRRRYRRRRRYRRRYRYYRYYYYYYRYYYRYYYRRYYRYYY
RYRYYRYRYYRYRRYRYYYRYYRYRYYRYRY-RRYRRR-YRYYRYRRYRY
YR-RYRYRYYYYYRRYRRYRYRRYYYYRRRRYYYYRRYYYYRYRRRRYYY
YRRYYYYRRY-----------YYYRRRRYYRYYYYRRYRYRYYRRRYRYR
RYRYYRY-YYRYYYRRYRYRRYRYRRYRYR-RRRRYYRYYYRYRYYRYRY
YRRRYRRRYYY--RYRYRRRYYRRYRRYYYRRYYRYRYRYYRYRRYRYYR
RYRYRYRRYRRRRYRYRYYRRYYYRRYRR--YYYYYYYRYYRRRRYRRYR
YYRYRRYYYYYYYRYRRRYYRYYYRRRYRRYRRRYRYRYRYRYYYRYRRY
RRRRRYRYYYYYRYRRRYYRYYRYRYYRRYRRRYRRYYRYRRRYYYYYYY
RRYYYRRYRYYYYYYYYRRRRYYYRRYRRYRRRYRYYYYYRYRYRYYRRR
RRRRRYRYRYRRYYYRRYYYYYYRYYYRYRYYYYRRRRYYRYRYRYYYRY
YYRRRRRYYRYRRYYYRRYRRYYRRYRYRYYRYYYRYRRRYRYRYYYYYR
RRRYRRRYRRYYYYRYYRYRYRRYYYYYYRYRRRRRRRYRRYR-------
RRYYRYYRYRYRYYYYYYYRRYRRYYYYRYRRRRRRRYYYRYYRYYYRYR
YRYYRRYYYYYYRRYYRRYYRRYYYYYYRYYRYYRYYRYRRRYYRRRYYY
YYYYYYRYRRRRYRRYYRRRRYYYRRYYRRYRYYYYYRRRYRRRRYRRYY
YRRYYYYYRRYRYYYYYYYYRRRYYRYRR--YRYYRRYYRRYYYYYYRYR
RRYYRRRYYYYRYRRRRYRRYYRRYRYRRYYYYYRYRYYRYYYRYYRYRR
YYRRYRYYYRYYYYRRRRRYYYYRRYYYYYRYYRYYRRRYRYRRRYRYYY
RYYRRYYRRYRRRYRYRY-------------TTATAATATAATTTTTTTT
TGAAATGTATTTTTT--AATTTTTATTTAAATAATTTTATTTA-----TT
TTAGGTTAAGTATTTTAGAACAACTTATTTTTA-TTATAGTAAATTTTTA
ATGTAAGTGATTTATT-----------TTAAAGTTAATT----------A
AGAATTTTTTTTTTATTTTACCTTTTGTATCAGGGTTGATTAAGTATTAA
GTTTTTATAA---GTTTTTCCCGAATTGTGATGATTTATATTATAATGAT
-TTTTATTGTTTCATAAATATTT-AAAATTTTAATATGGAAGTGATATTC
TATACGTTTTGCAAGATATCTGGTTTTCTAAGATTAAA-TTAAATTTG-C
AGGAATTTGTTAAACTTATTTATTTTATATTGTTTTATTAATT----TTC
GGTTATTTTTTAGGGGTTAAGCTCTAGA------TATTAATTATAATTT-
--ATTAGTAGTTTATTTTTATGTAGGCTTGGAATTAGCCATTGTTATA-A
GTTTGTATTATTTTATTAT---TTGAATTAATTATTT-TTAATTT-A-TT
TAATTTTTTTATTAGAATTGAAATTAAAATTTTATTTGTTTGGTGATAAT
GATTAAATTAGTA-TATGATTTATGTATTTTTAATAATATTTGAGATTTT
ATT--AAAAGGAATTCGGCAA------TAATATTTCCGCTTGTTTATCAA
AAACATCTCTTGTAGGTTTTTTATTATAGGTAGGGCCTGCACACTGAG--
---------------------------------------------AATTT
AAAGAGCCGCAGTATTTTGACTGTGCAAA-GGTAGCATAATCATTAGTAT
ATTAATTGTATACTGGGATGAAAGGTTTGACG-AGAAATATTCTGTCTCT
TTTTAAAA---TATAGAATTTTACTTTTTAGTAAAAAGGCTGAGATAAAT
TTTTTGGACGATAAGACCCTATAGAGTTTGATTTGTTAGGTTATTATGGT
T-TGAGTTAGAATTTATTGT---GATAATTAAATT--AAATTTAGTTGGG
GCGATTTGAATAATAATTAAACTATTC--ATTTGTTTTTT-CATTGATTT
ATG--T-GTTTAT-GATCTTTTATTATTGATTTTTAGATAAAATTACCTT
AGGGATAACAGCGCAATCATCTCTGAGAGTTCTTATTGACGGGATGGATT
GTGACCTCGATGTTGGATTAAGGTTATTAA--TCAGGTGAAGGAGCTTGA
TTTAATTGGTCTGTTCGACCATTGAAATCTTACATGATCTGAGTTCAGAC
CGGCGTGAGCCAG-GTTGGTTTCTATCCAAAAATG--AT-TTAAATTTAC
TAGTACGAAAGGACCGTTAATTTTAATTA--TTTTATT-TT-ATTTGATT
AATATT--------------------------------------------
--------------------------------------------------
--------------------------------------------------
--------------------------------------------------
--------------------------------------------------
-----------------------------TAACTACATTTTGGTACA---
-TTGTT--TTTTTTTGGGGGAAGGATTAGTTTTAA---TGTATGGTGGAA
TAATTATTATTGGTTTTACTTTTCTTAATTATTTT--------TTGTAAT
AGCTTTGGTTT-AAACTGGGATTAGATACC-CCATTATTTTAGATT-AAT
ATTA----TTGCCAGGGTAGTATTAGTGTATTATATGAAATCTAAAGAAT
TTGGCGGCATTTTATCTTTAT--AGGGGAACCTGTTCTGTTAATGATGAT
ACACGATTGGCTTTACTAATGT-----TA--AGGTTTGTATACTTCCGTT
ATAAGGGTATTTAATGA-----TAATA-TACTCAAATTTTTTTATAAA-A
TTTTATTTCAGGTCAAGGTGCAGC-TTATATTTTAGTATGAAATGGGTTA
CAATG-TAATTATAT---ATATGGATATTT-TTTTT-AAATTTAAAGTTG
AAGGTGGATTTATAAGTAAG-TTTTTATAATTATAAGTTCTGA-ATTAGT
TCTAATTTGTGCACATATCGCCCGTCATTCTCATAT-TTT----------
----------------------------------GAGACAAGTCGTAACA
TAGTAGGTTTACTGGAAAGTGAGTCTGGTTT---------
>Gryllotalpa_orientalis
GTCACGATTTTATCACAATAGATTATTTTGTAGTGAACCTTACTATAATA
GTTTGGGTATTTACGAGTGGCCCTATTACATAATACTAAACCTTATTTTT
CCCTACGGGCTCTTTCAAAGGCGTTTTTACAATCAAGCAAACTAATAAGA
TTCAGAATTGAGGTTGGTACATTCACAGTTTAACAGTATGGAGTA--AAA
TGTTTTTACTCATAAATTCCGAATTCACACAT-TTTTACATAAAATTGAC
TCGGTCCTCGTCCATTGACTTATGACTTAA-AAGATATAACT-TTACCTT
AGTT---ATTCTAATTAGTTAT-----GACCAATTAAATTCCGATAACTA
T----ACCTTTTAACAGAGACTTATGGTGGAAGATCAACACAGCGCCGTT
AGGGCATAGAGAGCGTGAATTAGACAAAGGTGATTGCTATGGCGAGTCCA
AA-AATTCCCCTCACCCGTAAGGAGGGAGTAGTCCTTTAAGCGGTTGGCA
ATTTCTGGGTTACGGGATAAAAAAACTCGATTGCACTTGTGGGAAGCCCT
TTTCGTGGGAAACCAGCATAATTTG-CGGGGGCACTCCTTTTTGCCGGTA
CATCGTGAATCAAACGAGAAGGTGATGAATGACGAGCCGTGGTGCCATAG
GAGGGACGTTATGAAAAGGCAGAAATATCGACCGACATTTCGATTGAGTG
TTTAAGGTAGGACGATTAGAATCGATTGGGCTCTGCTAGGGTGAAGGTAC
TTCCCAGTAAAAATTAACTTAATTGGATATTCCCTCGCGGACCCTTGTCG
ATATTAAGTATGTTATCAAAAAAATATTGAAATGCACTTAAACCATTGTT
CAACCTGCATTGCCACAT-AGATTATACCAGGTCAAGCTTTTCGCACAAT
AAAAGTGGTAATTCTCAATGCCTTTGGCAAGAATAGTCGAATATAGTCTC
CTCTCCGGTAACTATTATAGCCTTTATGTAGTAATAGTGTTAACTAGCCT
AGTCGTGGGACAACCAAACACACGAGAGGACTTAGCTAGTAGGGACGCTA
CTATCAACCG-ATTGCTTGATGGACATACAGCGATAGATTAATAAAC---
ACCAGCATTAATTTTTTAGAAAGATTATTACTCCAAACTTGAAAATTA--
TAT-AAAACTTGTGCATTATTTTTATTAATAGTTAACATTTCACTCTTAA
TTAATAATCAGTAACAGCAATTGAATATATCTTTATTAATAGCTCTATAA
TACTTTACGCGTCCTTTTACTGTAAAACCATGCTGCCGACTGTACTAGTA
GAAAACACCGATGGCTGGAAAGGCTCCACTGAAGATTTCAATATCATGCC
GCCACGTGGGAACTTGTGGTAATTTAGGA-----ATCTACCTCTGACACT
CTAGGAGGTTAGAGCAATTCATAATCATAGACAAACAATCTTCGAACGGA
TCGTCACTGTTGTCTGAATTAGTGATTTATTTTGTTCAATGCGAGCGAAT
CCAGAACTACTCACCCAAGACTGTGAAGATGCCACAGAACACAACGTTTA
GATGATTAACCGTGTTGGCTTAGGGGTGTATTAGAGTCGCCGTAGATTCT
ATTCCCACTCTTCACCTGTGGGGTTTCTGGGGTCTCTATATTTGA-----
---ATAAAAAGAAAAGTTTTAAAAGTACTAATTAGCGAATCTGTGTGCAA
TGCTCTTACTTCATGATCATGGGAACTTCAAAATCATAAAATTCACACTA
TATATGCTCGTACGGCGTGT-ATCTTGTAAATGTTTTTATCTAATGATTT
AAGTATAGGTGAAGAAAGAGGAATTTGTATTATAGTGATATATGAATAGG
TAGGGTAATCTATTGTTTGTTAATTAAACATAAATTGTGGTGTGTTTTGA
TTCATATTAGGATAGTTACGGGGGTTAAAGTTTATGATATGTTATTGAA-
TGTA-AGGGTATTGGAAAAGCACTTTTCCGGAGGCACGTGTGCTTATGAG
GGTTTGCTAATAGAATTTCTTTTTGGAAATAGGAGGATGTGTAAAAGCTA
TACCGTAAAATGAGTCGTGTTCTTACGTTAGTTTATGGGAACGAGAACGA
CGAGGAAAATCTATTTTCGTAAGTTGACTTGGTTTAGTATGAGTTAATAT
GATATTTTTAGTAGATTTCCGTTAAGGGAAGATTTTGAGAGTAATAGAAC
TGTAAATGGATTATAATCTCAAATCCTTTATTATTGATGGGTGGTGATAA
ATTTGTTTTAA-TGAGATTGTATAACTTTACTGATTCTGTGGATTAATGC
GTAGGTGGCAATAAAATTTGCACTACGAAAAATTGATAGTCAATTATT--
---ATATATTATTTACTATTGA---TTTGGCTAGATGGATAGTTTACACG
GATTG-TTAGTGTTTTGTGTTATTATTTAAAGATTGTAGGTTTGTTGTTA
TACTATCTCATAAGATTGTTTTTGTATACATTTATGTGTCCGCTCGGGTT
ATTATTGTTCTTGGTTTATGGGGGTAT-AGTATGGAAAGATTTTAGGTTG
AACATAGCTTTCAGCGGGCGTGTAATGGGTTATGGTGCTCGTAAAATGGC
ATATATAAGAGTGGTCGATATTCCAGTATTAGTTTGGCAGCGTGGTTATA
TTGTAGAGATAGGCGTTTTGCTTCTAAGTGCTGACATTAAAGTTGTACAA
GTTTTTTAGGAAGGCCTTATAGGAATAAAAGTTATTAAAACATTTTTAGG
TATTATTGACCGAGTTGTTGTTGGTTCGTATTTTCTTCTATCAAAAGTTG
ATCATACTTAGGTTTATTGGGTATATACACTTATTTATGTAATATTAGAT
TTTTAGGTGTTTAAGTTATTGTGGGTGTGGTGTAACACGAGTTCTATATA
T-ACCACAAGAGCTATATACTA-CCTTAAAAAAACATCATTAAGCTTCAT
TTTTACTAATAGGATGCTCTAAACGTAGCTAGTAAC----CACGCAATAA
ATCCCACGCCACATTATAAG-ATTTAA-TTAATACAATAAATATCACTAA
-AATGTTTCTGCAAAGAAAAATAGCCCAAG--ATAACACTTCCCTAAAAA
ATAGTCTCTAATATTATGTCCGCTTGACAAAGCTTGACTAGGAAAGTAA-
-GACATCGGAAGTCCCATCGAGGTATTATGTTCAGCGCTTGTTACCTATA
GGACACTTAAGAGTCGTGCCTGCATTTGGAGAAACCTGACTCGAATGCTA
TGGTGGGAGATACTTATCTACCTAGAATGTGCCCTTCCAGTAACCGAAAA
TGAACTCCTTTTAGAGGTAAATACTAAAACAACTACGGCGATACGACCGA
CGCACCGTTTTTGTGACCTACAATGGGAGCGATAGATTTACTAAACTTCT
ATTTCAACAATTTAATAGATCATAGGCCGGGCTACAGCACAGATTTTTAT
ACTACCTTGAT--------------AATAAGTAGGATTATGGTAGGGTTA
TTGCAGTGTACACAGCAAGGTGGTCCCTTGGAATTAAGCATCGCTATTTT
TTTCGTTCTTTTTGTAGTCTGAATTTTGTGGTTTTTTGAAGGTGGAGGGT
TTATATGTCGGTCGGGCAATTGGATGTTTATTTTTAGGTATAGTTGTCA-
GATTATTGTCTGATTTTTATGGAACACTGTGGGGTGTGTGTAGGTAGGGT
GTATTGGTGAATTAAAATAGGTTGGGAAATTTTTATATATTATATGCGAT
CCTCTGATATAGTAATTCGTTATCATTGGGATTATAT---TTTACCATTT
TCCTTTGCTTTTCCGCGTCCGTCTATATTCTTCTTCACCATTCCACCTAA
TTCACTCCCTTTTTTTTAATCTATTCTTCACAAGATTTCCCTTTATGCCC
TATGTCGTTAGTAGTCGTTTTCGAATCCTTTTTATTCTTGTTTTTTCCCT
TTGCGGGTAATCTGATTCACCTCATGGTTCCTCAA--TATTTCTCCATTA
CACGAACGTTAAACTCTTAATT-TCCTACCTGTTTTCGTTCTGGTCCTTG
TTCAGTTTACTCAAACTTTC-TTTTTCTTCTT-TATGTCTCCTT---TTA
CCAAGTTAGCAC-----CTTTTTCCCTTTTTCTTCTTCTAT----TAGGT
TCCAAAATGCTATTTGCGCGTTGCCTGTTTGCATGACGTTTGAAATAATT
TCCACTTTTTTTTTCTTTGGTGAGTTCTTTGCCATCTCGTAA-TGTGTTC
CCTCTTTCCGTTATGCGCGGCTACCTCCATCACGCCTATCTTCTATCGTC
CTTGCTATTCCTTATGCCGTCTAACCTTTGCTGTCCTTTTTCTCTTCGCT
CTTTCAGATACCTTA-CCGGGACTTAAATTGTTGACATATTTTCGTGTTC
ATTGAAGGAAACTGCTGTTACTTCTGTTGTTTGCAATTCTGTATACGCAT
CCCCTTTCTCCGTATTGGTCCTAGCATCACCCTTGCTGTTTTTCTGGTCG
TTTCACCTATTTAACAATTCATAATTCTGCTTCTTCGTTAGACTTCGTCT
AACGTATATTTTTTGTATCTTCAATTGTCGTCGGACAACACACCGATTCG
TGCTTCTTGTTTTTTTTGAGTTCCGCCTTTAATCGCTAGAAACCCCAAGA
CATCTTAC-TCCGCATATAACCCCTTAATCTTAAACTTTTTTTCTTTCAT
TTCTTCAATTAGATTAGAATATTGCTTCCTCTTTTCTCCTGTTATTAACT
CCTTCTACCGAAGAGCAAATATAACTATACATTCCAATCTAGTGTTATAA
GCCTCTATACGTTTCCGATTACGCTCCTGTATACCCGGTAATATTTGGCG
-TTTGAGCATGGCAAGTTCTTTAGTGTATTCAGTTAT---TCATCCTGGC
CTTCTTGTTTGTTTGTATCTACCATTAACGTTGAATAA--GAG-TTCATT
CTTACCCTTTATCTAGCGCTTGTTTTCTCAGTTCAGGCTTGAATTTCTAA
ATACTTGCTACAGTCTTTTCTTCTTTTAATTGTACATTCGCGATCACTCT
CTCTGTCTTTTGGTAACAATTCATTCAGCCCTTTCTTTGTACTGATTGCG
CTCTGTCCATTCGATTTCTTGACGACTCTTTTAGTTTGATCTTTTACCTC
TTACATTCTTCCTACGATA-----TCACAACTATTACGCGCTCGCTGCTC
TTGGTTTGTAAAAACTTTTGCTTCTTCTAAGGGATTGAGCAAGTACTCTC
AGTGGGTTTTTTCATTTTTCTTGCTTAGGTCCCTATGTTGCCCGTGCTAC
TATCTTACCTTTCCGTCTCGCAAGTTAGAAGACCACTTTCTTTGTATCCT
ACAAAAACCTCTCACTAGCCTTTCCGTAGTATTTGCCTTTTGTTGATTTA
TCCTAATGTACCCGAGATTATTGTTTTTCTAGGGA--------TTTTTGC
CTTTTTTCTTTTTTCTTTCAACTTAGAAACCTAGGTACAGCCGTCTCTGT
TTTCTTTTTTATATCTTTCGTTTTACCATTCACTCTTTTTTTTTTGTTAA
GAAGCTAGCC-TGGACTGATGTCTTTCTGTTTTTAGTTTTAGAAGTTTAG
ATTATAGTTTTTCTTTAGTCTTTTGTTTTTCGTTTAAGAAATAGATATAG
TTTTTTTTTTCTTTTTTGCATTGTTTGGAGTGTTCAGTTTAAAACACTAC
GTTCCTCAGTGATCTTTGTCGTTATGGGAATAGTGTGAG-TATA-TTGGT
TTTCCTCAGCATCTCCGTCCCTCCCCCTCCTTACCCTTCCGTATTTGTAA
TTGTCTGGATTTTTGGTCTTTCGTGCATATATAGTTCCCCTGATGTTTGT
TCTGTCATCTTATTCACTTACTTTTGCGTTTATTGAGAATGGTGGTTCTT
CTCCCGTATCATCTGGTCTTCGTACAATTTATCCTGATATTGTTTATTCC
GTCTGACTGTTAAGTTGAATGTCACCTGAGGGTTAGGTTCTTTTGTTGGG
TTTGTTTCCCGTTGTCTATATTCTTTTTTGGTTGAATCATATTTCTGCTA
G-AATTTTTGCTGATCATCCATTGTTCTATGGTTTAAAAAGGGAATGGAA
TAAGTAAACTTTAGTAAAGTATATTGTTTGTTTTTTTT-----TTATTTT
TTTTTCTGTTGG---TGGTTACGTTTTGTTTTTTATCTAACGGTG-ACTG
GATTCATTTTTGGGTGTTTTCCGTCTAGAATTCGTTTTTTTTTTGTTTTG
TGGTGTTGTATTTACGTTCCTTTTTGGGAACAGTACGTATTTACTTCCTC
TTTGTTATAATAGGTTA-TTTGAATAAGTTATGTTTCTTTATCTTTTATG
TCACATACCTCGCTTTCGTTTATGGAGTTGTCATTGTTGTATAATTTGTG
TTGGTTTGTTGTGAGATACTTCACCTCATGTTTGGTTCTATGGGTGGTTT
TTGAGTGCCGTTGTCATTAAGTGGGGTTTAAGTTTTTCGTGTGGTTTGCG
ATCCCCCTATTGATTTTAGTTCGGGTCTTTTTTTCTTGCCACTATACTGA
AGATACGTACGCGGATGAATTTTAAGTCTATTTTAGATAGTGTTTAAAAT
TTTATTTTCGCGTTTCAGAATTTCTTGTAATTTTTTTTTATATTTAGAAT
ATGTTTTCTCTGAGCTGTCTTTCTTGCAGAAATACTCTTAG-TTTCTTTC
TTTCTTTTTATA-ACTCTCTATTTACTTTGTTCGATCCCTGTCATTTTTT
TGGTTTTTTATCGTCCAATTGCCTTT----TTTTCTTTCTCTTTTTCACT
TCATATACAA-TTACAA-GTAATTATTTTATAAACCATTC-TTTTTATTT
TTTCTTATTATTAGCTGATA--TCAACTGCAACTTATTAAGTTATCCCCA
TCCGGATGCTTGTGTGTATTCGTTTCTAACCATCCCTAG--TTATGGATA
AGGTTGCTACAGCCTTTTGCATATGGGTAAGCTATAACGATGCTTTTTTT
CCCTTGATTCGGATCTGGCCTTCATTCCTCATGCCTTAGTGGGTCTAACC
TCGTTCTATTTCTTTCCTTTTATTTTAACGCAACTGCAGATAATCTACAT
CTAATTGTTTTTTTTCTTATCCCAATGACAATTCCACTTCCTATACAGAT
TTCACTTGCTCAATGGTTCTTTCTCTTTTTCTTAAACCACACTACTAATT
TGCTCGTTTTTCGTGCGCTAACATTCGATTCTTATTATTTCCTTATTGAA
C--------------TAATCTTTGTTTTTTGTTTGTCTTCTTAGATTGAT
ATGAGCAATGTTGTCACTCACTATTCGAACGCATCAATTAATCCTTCTTT
CTTTGTTTCATCATTCTGTGTTTTTGGCGTGTAGTTTCGGCCACAACTTG
GTGCTCACTCAATGTTTTTTCTTTTTAGTTTAATAATAA-GTGTTTTGTC
TCTGGTCCGTCACAGCCTATCAGACATTCGTATAAGGGGTCTTTTCAACG
TTTTGTTTGTTTTGGATTCTATATATTTTCTTTTGTGGCTCGTGAAATTA
TCGGGATCTCTAATTTTTGTATTTTGT---RYYYYYRRYYRRYRRRRRRY
YRYYRYRYRRRYYRRYYYRYYYRRYYYYRYYRYYRRYRRYYRYRYRYRYY
RYYYYRYYRRYYYYRYYRYYYYYYYRRRRYYYRRRRRRYRYYYRYYRYRR
YRYRYRYYYYRYRRRYYYRYYYYYYRYRYYYYYRRRYYYYRRRYRRYRYR
YYRRRRRYYRYYYYYRRRRRRRYYY--YYYRRYRYYYRYYYYYRYYYYYY
RRRYYYYRRRRY-YYRRYRYYRYYRYRYYRYRYYRRRYYYYYYRRRYYRY
RRYRYYYRYY-RRRYRYRRYRY-YYRRRYYRRYR---RYYRYYRRYYRRY
YY-----YRYRYYYYYYYYRRRRYRYYYYYR----RRRRRYYYYYRYYRY
YYYYYRYRYYRYYRRYRRRYRRRRYRYYYRYRYYRYYYRYRRYYRYRRYY
YRYRYYRYRYYRYRRRYRRRRRYYRYYRRRYY-RYYRYYYYRRYYYYRRY
RRYYRRRYYRYRYYYRYYYYYYYRYYRYRYYYRRYRRRYYYYRRRYYYYY
RRYYRYYYYRYRYRYYRYYRYYYYYRYYYRRYRRYRRRYYYRYYYYYYRY
RYYYY-YYRYYYYYRYRYRYRYYYYYRYYYRYRRRYYRYYYYYYRRRRRR
RRYYRRRRYYYRRRYYYRRYRRRYYYRYRYYRYYYYRRYYYYYYRYYYYY
RRYRYYRRRYRYYYYRRYYYYRYRRYRYYRYRYYYRRRRRRYYYYRRYYY
YRYYYYYYYYYYYYRYYRRYRYYYRRYYYYRYYYYYYRRRYYRRRRRRYY
YRYRRYYRRYYYRYYRRYYYRRRRYRYYRYYYYYRYYRYRRRRRYYYYRY
YRRYYYRRRRRYRRYYYRYRYYYRRRRRRYRRYYYRRYYYYRYYYRYR-R
YYRRYRYYRYRRYRYRRRRRYYYYYYYRYRYRYYYRRYYYRRRYRYYYRR
YYYRRRYRYYRYYRRYRYYYYRYYYRRRYYRRYYRRYRRRRRRYYRRYYY
YRRYRYYRYRYYRYYYRYYRYRYYYYRRYRYYYYRRYYYYRYYYYRYYRR
RYRRYRRYYYYYRYYYYRRRRRYRRYYRRYRRYRYRYRRY-YYYYRYRRY
YRRYYYYRYYYYRRRRRRRYYRRYRYR---YYRRRRRRRYYRRYYYYRRR
RYYYYRYYYYRRYRYYYRYYRYYRRRYY--RRR-RRRYRYYYYYYYYYYY
YYYRYRRRYYYRRRYYYRYYRRYYYRRRRRRYYYRYRRYYRYRRYYRYRR
RYYRRRRYYRYYRYYRYYYYRYRYRYYYYYRYYRYYYRRYYRRRRRRYRY
YRRYYYYRYRYYYRYYRRYYYRRYYYRYYYRRYYYRYRYRYRRYYRYYYR
YYYYRYYYRRRYYYYYRYYYRRYYYYRRRRYYYYYRRYRYYYRYYRYYYR
RYRYYRRRY-----RRYRYYYYYRYYRRRRYRRRYYRYRYRRRRRYRRYY
RYYYYYRRYRYYYRYYYRYRRRRYYYYRYYYRYRYYYRRYYRRRRRRYRY
YRRRYYYYYYYYRRYYYRYRYYRYYRRRYRYYYRYRRYYYYRYRYYYYYY
YRYRYYYRRRYYYRRRRYYYRRRYRYRYYYRYRYYYYYYYRYYRYYRRRY
YYRYYYYRYRYYRRRRYYRRYRRYRYYYYRYYRRYYRYYYYRYYYYYYYR
RRRRYRYYRYRRRRYYYYYYYRRYR--------YYYRRRYYRYYRYRYRR
RYRRYRYYRRRYYRYRRRYRYYRYRYYYRRYRYRRYRRRYYYYYRYYRYY
YRRYYYRRYRYRYYRRYYRRRYRRYRYRYYRYRYYYRRYRRYRRRYRRYR
-RRYYYYYRYYYYYRYYRRRYRYRYYYYYRRRYYRRYRYRRYYRYYRYRR
YRRRRYYRRYRRYRRYRRRYYYRYYRYRRRYRRYYRYYYYYYRRYRRYYR
RRRYRYYRRYRYRYRRRRYYRRRRYYYRYYYYRYYRYYYRRRRYRRRYRY
RYYYRRRYYYRYYYYRRRYYRYRYRRYRR-YRRY-YRRYRYRRYYRYRRR
RYYYRRRYYYRRYRYYRRYRRYYYRYRYRYRYYRRYYYYYRYRRRYRYRR
RRRRYRRYRYRYRRRYYYRYYRRRYYRRYRRRRRYRRRRYRYRRRRRRYY
YYRRYYYRYRRRRYRYRYYYYYRRRYRRYYRYRRYYYYRRYRYYYYYYYY
YRRRYRRYYRRRYYYRYRYRRRYRRRYRYRYYYYYYYYYYRRYYYYYRRR
RYYRRYRYYRRRRYRYYRYRRRYRYRRRYYRRYRYYYRYYRRRRRRYYRR
YRYYRYRYRRYRYRYRRRRYRYRRYRYYRRRRRRYRYYRRY-YRRRRYRY
YRRYRYYRYYRYYYYRYRRRYRRRRRYYYYRRRRYYYRRYYYRRRRYYRR
YYRRYRRYRYRYYRRRYRYRRRYRYRRY-----RRRYRRYYRYRRRYYYR
YY---RRRRRRRYYYRRYRYYYYYYYYYYYYRYRY-YRRYRYRRYYRRYR
RRYRYYYRRRRRRYYYYRYYYYRYRYYYYYRRYRRYYRYRYRRRYRYYYY
RYYRYRRYRRRYRYRRRRYRYRRRRRYRYRRYYYRYYYRRRRYYRYYYYR
YRYRRRY-RYRRYRYYRRYRYRYRRRYYRRRRYRYRRYRRRYRYYYRYYR
YYRRYRYRRRRRRRYYRRRRYYRRRRRRRRRYYYRYRRRRYYYYYRRRRY
YRRRRYRRYRYRYYYRRYRRRRRRRRRYRYYRYYYRYRYRRYYYYRYYYR
YYYYYYRYYRRRYYRYRYYYRRRRYYRRRRRRRRYRRRYYYRRYYYYRYR
RYRYRRYYRRRYRRRRYRRRRRRRYYYRYYYYRYRYYYYRYRRRYRYRYR
YYYRYYYRYRRRRYYRYYRYYYYYRRYRYYRRYRYYYYYYYRYYRRYYYR
RRRYYYRYRYRRYRRRRRRYRRRRRYRYYYRYRRYRRYRRYYRRYYRYYY
RYRRYRRRYYRYYYYYRYYYYYYYYYYRRRY-YRRRYRRRRYYYRRYYYR
RY-YYRYRYRYYYRYYRRRYRRRYYRRYRYRYRYYRYRYYYRYRRYRYYY
YRRRYYYRYYRYRYRY----YYRYYRRRYRRYYYRYRYYYYRYRYRYRYY
-YRYYYY-RRYYRYRRYRRRYYYYRRYYYY-YRRYYYRRRYRYYYRRYYY
YYRRYRRRRY--RRYRYRRYYYYYRRYYYYRRYYRYYYYYYRYRRYYYYR
RRRYRRRRYYRYRYRYRYYYRYYYRYYYR--RYYYYRYYYYRRRRRRRYR
YRRYRYYYYYYRYYRRYRYYRYYYYYYRRYYYYRYRYRYRYRRYRRYYRR
RRRRYYRRRRYYYYYRRRYRYRYRYRYRRYRRRYRRYYYRRYRYYRYYYY
RRYYYYYYRRYYYRYRYRYRYYYYYRRYRYYYRYRYYYYYRYRYRRYYYY
RRRRRYYYYRYRYYRRRYYYYYYRYYRRRYRYYYRYRRYYRYYYRYYRRY
YYRRRRYRRRRRRYRYRYYRYYRYRYRYRRYYYYRRYRYRYRYRYYRYYR
RYRYRRYYRRYYYYYYRRYYRRRYYYYYYRYYRRYRRRYRY---------
-----RYYYYRYRRYYYRYRRYRYRRYYRRRRRRRYRYYYRYRRYYYRYR
YYYRYRYYYYYYRRYYRRRYRYRYYYYYRYYYYYRYYYYRYRRRRRYYYY
YYYRYYYYRYYRYYRYYRRRRRYYRRYYRRYYYYYYYRRRRRRRRYRYYR
YRRRRYRRRRYYRYRYRRYRYYYYYRYRR-YRRYYYRRYYRRRYRYYYRR
YRYYRRYYYYYRYRRRRYYRYYYRYRYYRYRRYYRYRYRRYRYRYRRYRY
YYRRRYYRYRYYYRRRRYRYYRYYRYYRYRRRYRYYRRRYRRRRYYRRRY
RYYRYYYRRRRYRYRYR---------------GAGAATAATATT--ATT-
TGGTTAGTAGGATTAATTTAATTTATAAAAAAAGTT---ATTGTTTTGTT
TTT--GTATAC-TT-TAGATGGAATT-TAATTTATTATAGCTTAT-AGTA
CTGTGATGGAATTAT------------TTGG---TTTTTTTTCTTGTAAA
AGGATATTTTAT---TAGTACCTTTTGTATCAGGGTTTATCAAAATTATT
TTATGAATTT---AAGGATCTCGAATTGGGGAGAGCTATTATGCAATGGG
-GGTTACTGTGGAATTATTATC--TTTAATTGCTTATAGGAGTTATATGC
TATTCGTTCTTCAAGATATCTAGTTTATTAGGATTTAAATTTAATTTA-A
ATATTTAAGTGATTTGTTTATATT----TATGCAAAATTATTTACATATA
AAAGGTACTT---AGGATAAGCTTAGT------GTATTA-TTAAAAGTTT
-ACTAAAGAGAGTGGAGATTTATAGGCTTTCTAATGGCATAGGTTTTA-A
AAT-ATAAAAATTTATTTA--TTTTTTATGG-GATTTATATAGT----TT
TAATATAAT-ACTAATATGATAATAAAAATGAGTATTTTTTTGTAATAAT
GATGTAATTAGTA-GATTTAATTTGGTTAGTTTATGTTAG-ATAATAA--
-TATATTA-GGAATTCGGCAATTGA-----ATTATCCGCCTGTTTATCAA
AAACATGTCTCAGTGTCTT-TTATGTTGAGTCTGACCTGCCTACCGGCCC
---------------------------------------------ATATC
AAGGGGCCGCAGTATATTGACTGTGCAAA-GGTAGCATAATCATTAGTCT
TTTAATTGGAGGCTGGAATGAAGGGTTTAACG-AGATAATGACTGTCTTA
TATATTAAA-AATTTAATTTTA-TTTTCAAGTAAGAAAGCTTGAATTATG
ATAAGGGACGATAAGACCCTATAGAACTTTATACGAATT-----------
--ATTTGATGTA--------AATAATAA---------GTATTTTACTGGG
GTGGTCAGGAAAGATGA-AAACTTTTC--TTAATTTTAACATTTTATTTG
GTA--AAGA-----GATCCTTTACTAGGGATTAGAGAAT-AAGTTACCTT
AGGGATAACAGCTTGATTTTCTTAAAGAGCTCTAATCGACAAGAAATATT
GAGACCTCGATGTTGGATTA-GGATGACTA--TAGGGCGTAGTAGTCTTA
TT-AGTAAGTCTGTTCGACTTTTGAATTCCTACATGATCTGAGTTCAAAC
CGGTGTGAGCCAG-GTTGGTTTCTATCTTTATTTT---ATTTATATAAAT
TAGTACGAGAGGACCCTTTATATAAAATATTTTTTTTTATAGAATAGTAT
T-------------------------------------------------
--------------------------------AGTTTTATTCTGGCTCAG
GGTATTTGTTATAGGATTGATCTATATGTAAGAT------------TTA-
----TTAAA----AAGTTCGTTT--GCAGTGGGTGTAATTACTTA--TTG
GGGTAACCTTGAATTAGCATTTTT-TATGTATTTGGCCGAGTTCGTGCCA
GCTGTCGCGGTTATACGATAAAATAAAA-TAAATATTATTGA-TGGGGAG
TAAATTTTTATA----TAAAGTAGT---ATAA-----ATTTTTGGTGAAA
TATTATTTAAA-GTTAG-----ATGTTATGCATA---------CTTCGAA
A--TTAGTTTGTAAACTAGGATTAGATACC-CTATTATCCTAATAG-TAA
TTGT--AGTCATCAGGGTAGTATAATATAAAGT-TTGAAACCTAAAGAAT
TTGGCGGTGTTTTAGTCTTTTT-AGAGGAATCTGTCCCGTAATTGATATT
ACACGATTATTTACACCTAA--------TTTATGCTTGTATACCGTCGTC
ATTAGATGAACTTATAAGAGTATT------TTCAT-GAGGCTAATAAT-G
GAAGATGTCAGATCAAGGTGCAGT-TTTT--TAGGATGGGAGATGGATTA
CAATAATAAA-ATTT--ATTATGAA--TTA-TAGATGAAAAGTTTATATG
AAGGTGGATTTAAAAGTAAAGTTGTTTTA-GATAATAATTTGGTTGGGGC
TCTAGAATGAGTACA-ATCGCCCG-CGCTCTCATTA--------------
--------------------------TTTAAGATGAGATAAGTCGTAACA
TAGTAGATGTACTGGAAAGTGTATCTAGAGAA--------
>Mecopoda_niponensis
TCTACTACTTCTATCTGATAAATTATTTGGTAGTGAATTTTACCAAATAA
ATTAGGTTATTCACGTGTGACTTGAACATTTAAATTCTTACTACTATAAT
TTTTAAGGGCTCTTTCGAAGGTATTATTATAATCAAGCTACTTTATAAAT
TAATGAATTGGAGTCGGTACATTCATAGTTTAACTGTAAAGAAAGGATTT
CTTTATTTTAATAAT---CTAATCATCAACATCAAAAAAATATTTTTCTT
TCGGCCCTTGTTCATTGACTTGATACTTAAAAAGAAATAACT-TTCCCAT
TTTT---TTTAGAATACACTTAATTTACCTATAAATATGTAATAAATTAT
-------CTTTTAACAGAGATTTATGGTGGAGGATTACTACGGTGCCGTT
AGGGCATAGAGAGCGTGAATTAGACAAAGGTGATTGCTATGGCGAGTCCA
AA-AATTTCCCTTACCCGAACGGAGGGAGTAGTCCTTGGAGCGGGTGGCG
ATTTCCGGATTATGGGATAAAAAAACGCGATCGCACTTGTGGGAAGTCCC
CTCCGTGGGAAACTAGCATAATTTG-CGGGGGCACTCCTTTTTGCCGGTA
TATCGTGAATCAAACGAGAAGGTGACGAATGATGAGCCGTGGTGCCATAG
GAGGGACGTTATGAAAAGGCAGAAATATTGACCGACTATACTCTTTTGTG
TTTAAGGCAGGGTGATTAGAACCGATTGGGCTCTGCTAGGGTGAAGGTAC
TTCTTAGTATACATCAACTAAATAGGATATTCCCTTGTGGACCCTTGTCG
GTATTAAGTATGTAATTAGAATTATAGTGAAATACAGCTCCAAAATCGTT
CCTCCGGCATGGCCACTA-AGATTATATCAAGTCTAGCCATTCGCACCAT
GAAAATGGTAAAGAACTATACCTTTGGCTAGCATAACCGAATATAGCCTC
CCCTCCGGAGGCTATTAAGGCCTTTATGTAGTGACTGTGTTAACTAGAAC
GGTCCTGGGACAATCTCACGCAAGAGGGGTCTTAACGCGGAGGGACGCCA
CAATTAACCG-ATTGCTTGATGGACATACAGAGAGAAAATAATATAGTAG
ACCAACTATCCTTCATTTTTAATATTATTAAAACCTACCCATTATTTCCA
TATAAAAATTAGTGCTAAATATTTATAAATAGCTAACTCTTCACTCTTAA
TTAACTACCAGTACCAG-CAATGAACATATTTTTACTAATTGTTCTGTAA
TACTGAATATGCCCTCATAATGTAACACCATGCCGCCGACCGCACTAGTA
GAAAAAACCGATGGCTGGAAAGGCCTTACCGAAGCCCTATTTTTTAAGCA
GCTATGTGGGAACGTGTGATAACTGAGAA-AATAAACGACCTCTGACACT
CTAGGAGGTGAGGGTGATTCCTATATTTTGATAAATAAACTTCGAACGGA
TCGCCATCGATGCCTAAACTAGTGATTTATTTTGTTCAACTCGAGCGTAT
CCAGGCCTACCCACTTAAGACCGTGGAGATGCCATAGGATTCGACGTTTA
AACGATTAATCGTGTAGGCTAAGGGGTGTATTGGAGTCGTCGAAGAATTA
ATTACCATACTTCACCTGTGGGGTTTCTGGGGTTTCTATATTTGA-----
---ATTATAAATGAACCGAAGATAGTATTAAAATGCGAATCTGTGTGCAA
TGCCCTTTCTTTAGGATTATGGGAGCCCCGAAATCTTAAATTAAGATTTT
TACCTGTTCGTACGGTGTGAATTATTGTTCATATTATAATGATTAGTTTA
AAGTGATAGTGATAAATTTTGAATTTGTAACTTAGTGATATTTGATTAGG
TATGGGATGCTAATGTATGTTAATTAAACATAAACTGTGGTGTGTTTTGA
TTCAGATTAGGATAGTTACAGGGGTTAGAGTATATGATATGTTTGAAAG-
GGGATAAATTGGTGGAAAAGCACTTTTTCGGAGGCACGTGTGCTTACGAG
GGTTTACTAATATGATGGATTTTATGTAATAGGTGGATGTGTAAAAGTTA
TACTGTAAAACGAGTCACGTTCCTACGTTAGTTTATGGGGACAAAATCGA
CTAGATTACATTAAATTAGTATGTTGACTTGGTTTAGTATGAGGTATGAA
TATTCTTTTAGTAGTTTTCTGTTTAAGGTATTTTCCTAGGGTAATAAAGG
TATAGGTGGTTTATATTCTCAAATTCGTTATTGCAGAGGGGTGGTGTGAT
TTTTGCAATAA-TAGTTTTGTATTACTCTAAGTAATCTAAGATAAATAGC
GTAGGTGGCAATACTAATTCTGCTTCAAGCAATTTATTTTGTATGATAA-
---ATGTAGAAGTTACTATTAA---TTTTACTATTTAATTTATATGTTGA
TAGTG-TTTGAGATTTGTATTATTATTTAAAGAGTGACTATTAGTTTTTA
AATAAATTTATAATATTTTTTTTGGATACATTTATGTGTCCGCACGGGTT
TTTACTGTTCTTGTTTAGTGGTGATTAGAAAAAATGAATATATTAAGTCG
AACATAGCTTTCAGCGGGCGTGTAATGGGCCATGGTGCTCGTTATGACGT
ATATGTAGAATAGGTCGATATTCCAGTAGTAGTTTGGCAGTGTGGTAATA
TTGTAATTAAATGCGCTTTGATTTGAATTGCCGACATTAAAGTAATACTA
AATTTTTATTAAGGCCTTATAGGAGTTAATGATTTGAATATATATTTAGG
TATTTTTTACCGATTTGATGTTAGTGCGTTTCTTCTCCTAGTGTAGGGTA
TTTAAATTATTAATTAAAGGGTGTTTACACTCGATCATGTAGTATTTATT
CTTATTGTGTTTAAATTATTGTGGGTGCTGCGTAACACGAGTTCTTAATC
T--ACTTTACTTTAATATAAGA-CCTGAACTAAACATAATTTAAAGTCAT
TTTTATTCGTCGGACGCTATAAATGTAGACCTAAAAA--AAATTTAATTT
AAACTTGGTACAATTAACGATCTAAATACATAGCATTTAATTAACAATTA
-TATGATTTCATAGGGAAAAATTGCTCCAT---AAACTCAACCTTAAGAA
GTGGCCGCTAATGTTATGTCCGTTCGACAGAGTTCGACTAGCAGTGTAA-
-GGCATCGGATGTCCCATCGAGGTTTTATTTTCGGCGATTGTTATCTATA
AGGAATTTCAGAGTAGTGCCTGCATTTGGAGAAACCTGGCTTGAGTGCTG
TGGTGGGAGATACTTATCTGTCTAGGGAGAACTTTCCCAGTAACTGTAAG
GGAACTCCTTTTAGATGGAACAAATATTATTGCTATGGCGATACGACTGA
CGCACCGTTTTTGTGATCTACAATGGGAGTGTTAGATAACCTTAAAATCG
ACTTCAACTCTTTAATAGACTATAGGCCGGGCTATAGCATAGTTTTTTTA
ACCATATTGATCCAATATAA--TATAGATTATGATGTAAGTGCGGAGTTA
TTGCAGTGTACACAGCAAGGTGGTCCCTGGGTATTAAGCATCCTTATTCT
TATCGTATTTTTTGTAATCTTAATTTTATGTTTTCTTAAAGGTAAAAGGT
TTATATGCTGGTCGGGCAATTGGATGCATTTTGTTAGATTTTGTACTCA-
TATTTTCGTCTATGTTGTTTGGAACACTGTGGGGAGTGTGTAGGTAAGGT
GTATAGGTAAAATAAATTAAATTGGGGTTTATTTATGTTGTATGTGCGAC
CCTCTGATATTGTAATTCTGCATTATTTGGAACATTTAA-TTTACCATTT
TTCTTCGCTTCTCCACGTGCGTGTATATTCTTCTTCACAATTCCACCTAA
TTTACTCCCTTTTCTTTTATTAAGATTTTAATCTCCTTGCCTTTATGCCC
TATGTCGCTAGTAGTAGTTTTCGAATCCTTTTCATTCTGTTTTTTTTCCT
TTGCTGGTAACCTGATTCACCTAATGGTTGCTTAGAATGTTATTTACTTA
CCTTT---TTACTATTATAAGTTTTACATTTACCTTTTTTCTGGTCCTTG
TTCAGTTTACTTACAATTTTTCTTTTCTTCTT-TATGTCTCCTT---TCA
CATAGAAATTTAATCAATTTGTGTTCTCGTTTGGTTTCTT-------AGT
TCCAAAATGCTATTTGCGCGTTGCCTGTTTGCATGACGATTGAAATAATT
TCCACTTTTTTTTTCTTTGGTGAGTTCTTTGCCATCTCGTAA-TGTGTTC
CCTCTTTCGGTTAAGCGCGGCTACCTCCGTCACGCCTATCTTCTATCGTC
CTTGCTATTCCCTATGCCGTCTAACCTTTGCTCTCCTTTTTCTCTTCGCT
CTTTCAGATACCTTA-CCGGGACTTAAATTGTTGACATATTTTCGTGTTC
ATTGAAGGAAACTGCTGTTACTTCTGTTGTTTGCAATTCTGTATACGCAT
CCCCTTTCTCCGTATTGGTCCTAGCATCAGCCTTGCTGTTTTTCTGGTCG
TTTCACCTATTTAACAATTCATAATTCTGCTTCTTCGTTAGACTTCGTCT
ACAGTATATCCTTTGTATCTTCAATTGTCGTCGGACAACATACCGATTCG
TGCCTCTAGTTTTTTTTGAGTTCAGCTTACTGTCGCTAGAAATCCCAAGA
CATCTTCA-TCCGCATATAAGCCCTTAATCTTAAACTTTTTTTCTTTCAT
TCCCTTAGTTAGATTAGATTATTGCTTCCTCTTTTCTCCTGTTATTAACT
ACCTCTACTGAAGAGGAAACATTACAATACATTCAAATACAGTGTTATAA
GCTTCTACATGTTTCCCATTACGCTCCTGTATACCCGGTAACATTTAGCG
-CAAGAGCATGGCAAGTTCTTTAGTACACTTAGTCACTACTCATGCTGGT
TTTTTTCTCTTTTCGTAATTTACACCACACTTTCCCCCTAGAGTTTCGTT
GTTACCCATTATCTAGTGCTTGTTTTCCTTGTTCCGACTTGCATTCCTAA
ATATTTG-CCATGGCTTTTCTTCTTTTAATTGTTCATTCGCGATCTCTCT
CTCTGTGTTTAGGTAACAATTCATTCAGCCCTTTCTTTGTACTGATTGCG
CTCTGTCCATTCGATTTCTTGACGCTTCTCCCCTTTTGATCTTCTACCTC
TTACATTCTTCCTACGATA-TTTTCCACAACAATTACGCGGTCGCTGCTT
CCCGTTAGTAATACTTTTTGCTTCTTCTTAGGGATCGAGCAAGTACTCTA
AGTGGGTTTTTTCATTTTTCTTGCTTAGGTCCCTATGCTGCCCGTACTAC
TATCTTACCTTTCCGTGTCGCAAGTTAGAACATCAGTTTCTTTATATCTT
ACAAATACCTCTCACTAGCCTTTCCGTAGTATTTGCCTTCTGTTGATTAA
TCCAAATGTACCCGAGATTATTGTTTATCTAGGGG--------TGCTTTT
GTTCTTTCATTTTTCCCTCAACTAAGAAACCTAGGTACAGCCGTCTCTGT
TTTCTTTTTTATATCTTTCTTTTTAGCATCCGCTTGTTTTTTTTTGTTAA
GAAGCTAGCATTGGTCTGTTGTTTTTTGGTTGTATGTATTTAATTTTTAG
ATTATACGCTTTCTTTAGTGTTTTGTTTTTCCTTTAAGAAATTGAAATGG
TTTTTTTTTTCTTTTTTGCATTGTTTGGAGTGTTCAGTTTAAAATACAAC
GTTCCTCAGTGATCTTTCTCGTTATGGGAATAATATTAA-GATGCTTGTT
TTTCCTCAGCATCTCCGTCCCTCCCCCTCCTTACCCTTCCGTATTTGTAG
TTGACATGATTTTTCGTCTTTCGTGCATATATAATTCTCCTGATGTTTGT
TCTGTCATCTTATTCACTTACTTTTGCGCTTAATAACAATGTTGATGGAT
CTCCTGTATCATCTGGTCTTCGTACAATTTATTTTCCTATTGTTTATTCC
GTCTGACTGTTAACTCGATACCCTACTGAAGGCTCAATTTTTCTCTTGGG
TTGGTTTCCCTTTGTCTATATTCTTTGTTGGGTGAATCATTTCAGTTCTA
A-ATTCCTTGCTGTTCTTCCTGTAATCTATGATGTACGAAGGGAATGGAT
TATACTAACGTTAGGAAAATATATTGTTTGTTTTTTTTT----TTCTTTT
TTTTTCTGTTGA---CGGTTACTTTTTCTTTTTATTTAATTCATG-CTTG
TATTCTGTTTTGTGTGCTTTTCGACTAAAAAAAACTTTTTTGTTTTTAGC
TGGTCTTCTATTTAGGTTCCTTTTTGGGAACAGTACGTATTTACTTCCTC
TTTGTTATAAAAGGTACGTATATATTATTTATGTTTCTTTATCTTTTATG
TCACATATCTCGCTTTCGTTTATGGAGTTGTAGTTTATGTAAATTGTGTG
TTGGTTTGTTGTGAGATACTTCACCTCATGTTTGGTTCTCGGGTAGCAGT
TTCAGTGCCGTTGTCATCAAGTGGGGTTTAAGTTATTCCTCTGGTTTGCC
ATCCCCCTATTGATGTTAGTTTGCGTGTTTTTTTCTTGCCACTATACAGA
AGTTACGTACGCCGATGAATTTTTAGTCTATTTTAGATGTTGTTTTATAG
TTTCTTTTGGTGTTGCAGAATTCCTTGTATTTTGTTTTTTTTTACAAAAT
ATGTTTTCTCTGAGCTGTCTTTCTTGCAGAATTACTGTTAG--TATCTTC
CTTTCTTTTCCA-ACTCTCTTTTTACTTTGTCTGCCCACTGTCATTTTTT
TGGTTTTTTATCGTCCAATTCCTCTTG--CCTTTTTTCTTTTTATTATCT
TAATCTACATTCTTAACCTTTAACGATTCATAAACCATTC-TTTTGATTT
CTTCTTATCATTTGCTGAAA---TAACTGCAACTTATCAACTTATCCCCA
TCCGGATGCTTGTGTGTATCCGTTTCTAACCATATCTCG--TCATGGATA
AGGTTGCTACAGCCTTTTGTATATGGGTAAGCAAATACGTCGTTTTTTTT
GCCTTGATTCGGATCTGGCCTTCATTCCTCATGCATTAGTGGGTCTAACC
TCGTTCTATTTCTTTCCTTTTATTTTAACGCAACTGTAGATAATCTACAT
CAAATTGTTTTTCCTTTTCTTACATTGACAATCCCACTTCCTATACAGAT
TTCACTTGCTCAATGGTTCTTTCTCTTTTTCTTAAAATGGCTTACTAATT
TGCTCCTTTTTCGTACGCTAACATTCCATTCTTATCAATTACTTTTTGAA
TTTTATATTA--TAGAATTTCTTGCTTTTTGTTTGTCTTCTTAGATTGAT
ATGAGCAATGTTGTCACTCACTATTAAAACACTTCAATTAATGCTTGTTT
CTTTGTTACTTCCTACTATGTTTTTGGCGTGTACTTTCGGCCACAACTTG
GTGCTCACTCAATGTCTTTTCTTTTTAGAGTTATTATAA-TTGTTATGTC
TTTCGTCCGTCACAGCCTATCAGAGATTCGTATAAGGGGTCTTTTCAACG
TTTTGTTTGTTTTGGATACTTTTTATTTTCTTTTGTGGCTCGTGAAATTA
TCGGGATCTCTATTTTTTGTATTGTCTTT-RRYYYYRYRYYYYRRYYYRY
YYRRYYRYRRRRRRRYYRRYYYYYRYYYRYYRRYRYYRRYYRYRYRYRYY
YRYRYYRRYRRYYRYYYRYYRYYYYYRYRYYRRRRRRYYRYYYRYYRRRR
RRYRYYYRYRRYRRRYYRRRYRRYYRYRYYYRRRYYYRRYRYRRRYRRYR
YYRRRRRYYYRYYYRRRRYRRRRYRRYRRRYYYRYYYYRYYYYYR---YY
YRRRYYYYYRYYRRRYYYRRRRRYRYYYRRRRRRRYYYRRYRRRRRYYRR
RRYRYRRYYYYRRYYRYRYYRY-YYYRYYYYYYR---RRYYRYRRYRYYY
RYYYYYYYYRRRYRYRYRYRRYYRRYYYYY-------RRYYRRYYRYYRR
RYYYYYYRRRRRRYYRYYRYRYRRRRYYYRYRYYRYYYYYYRYYYYRRYY
YRYRYYRYYRYRYRRYYRRRRRYYRRYYRRYY-RYYRRYRYYRYYYYYYY
YRRYRYRRRRRYYYRRRRRYYYRRYYYYRRYYYRYYRRYRYYRRYRYYYY
YRYYRRYYRRRYYRRYRYYRRRYYRRRYYYYYYYYRRRYYYRYRYYRYRY
YYYYY-RYYRRYYYYYRYRYRYYYYRRYYYRYRRRYYRYYYYYYRRRYRR
RYYYYRRRYYRRRYYRYRRYYRRYYYRYYRRRYYYYRYYYYRRYRYYRRY
RYYRYYYRRYRYYRYRRRYYYYYRRRRRYYYRYRYRYYRRRYRYYYRYYY
YYYYRYYYYYYYYYYRYRRYRYRYRYRYYRRYYRYRRRYRYRRRYRYRYY
YRYYRRYRYYYYRYYRYRRRRYRRYRYYRYYYYYRYYYRRRRRYYYYYRY
YYRYYYRRRYRYYYRRYYYRRYRYYRYRRYRYRRRRRYYYYRRYRYRY-R
RRRRYRYRRYYYYYRRRRRYYYYYYRRYYRRRYRYRYRYYRRRYRRYYYY
YYYRRRRRRYRRYRRYRYRRRRYYYYYRYYYYYYYYYYYYYYRYYRRYYY
YRRYRRYRYRYYYYYYRYYYYRYYYYRRYYRYYRYRYYYYYYYRYYYRRR
RRRYYYYYRRYRRYYYYRRYRRYRRYYRRYRRYYYYYRRY-YYYYRYRRY
YRYYYYYRRYRYRRYYYRYYYRRYYYYRYRRRRRRRRRRRRRYYRYYYRR
RYYRRRYYYYYYRRYRYYRYRRRYRYYRRYRRRRRRYYRYYYYYYRRYYR
YRYYYRYYYYYRRRRYYRRYRRYYYRYYYRRYYYRRYYYRRYRRRYY-YY
RRYRRRYYYYRYYRYYYYYYRRRYYYRYYYYRYRYRRRYRRRYYRRRYRY
YRRYYYYRYRYYYRYYRRYYYYYRYYRYYYRYYRYRYRRRYRYYRRYYYR
YYRYYRRYRRRYRRYYYRRYYYYYRYYYRYYYRRRRYYYYRYRYYYYRYR
RYYYYRRYY-RRYRRRYYYYYYYRYYYRYRRRYRYYYYRYRYRRRYRRYY
RYYRYRRYRYYRYYYRRRYRRRRYYYYRYRYRYYYYRYYYYYRRRYRYRY
YRRRYYYYYYYYRRYYYYYYYYYYRRRYRRYYRYYRYYYYYRYYRRYRYY
RRYRRYRRRRYYYYRRRYYYYRYYRYRYYRYYYRYYYYYRRYYRYYRYYY
RYRYYYYRRRYYRRYYYYRRYRYYRYRYRYYYYRRYYRYYYYRYYYYRYR
RYRRYRYYYYYRRRYYYYRYYRRRR--------YRRYYYYRYYRYYRRYY
YRYYRYYRRRRRYYYYRRYYYYRYRYYRRRYRRYYYYRYYYRYYRYYRYY
YRRYRRRYRRYYYYRRYYYYYRRYRYYYYYYYYYRRRYYRRYRRYRRRRY
YRRYYYRYRYYYYYRRYYRRRRRYRRRYYYRYYRRYYYRRRYRYYYYYRR
YRYYRYYRRRRYYRYYRRYYYYRRYYYRRRYRYYYRYRYRYYYRRRRYYR
RRRYRYYYRYRYRYYRYRYRRYRYYYYRRYYYRYRRYYYRRRRYYRYYRY
RYYRRRRYYYRRRYYYYRYYYYYRRRRRR-RYRYRYYRRRYYRYYRYRYY
RYYYYYRRRRRRRRYYRRRRRYYRRRYYYRRYYRRYRYYYRYYRYYRRRY
RRRYRRRYRYRRYRRYYYRYYRRRYYYRRRRRRRRRRRRYYRRRYYRRYY
YYYRYYYRYRRRRYRYRRRYYYYRRYYRYYYYRRYRYYRRRRRRRYYYRY
YRYRYYRYYRYRYYYRYRYRRRRRRYRYYRYYYYYYYYRRRRRRYYYRRR
YYYYRRRRYYRYYYYYRRYRRRRRYRYRRYRRYRYRRYRYRRYRYRYRYR
RRYYRYRYYRRRRRRRRRRRRRRYYRRYRYYRYYYYRRRYY-YRRYYYRR
RRRYRRRYYRYYRYRRYRYRRYRYRRRYYRYRRRRYYRRRYYRRYRRYYR
RYRRRRYYYRRRYRRYYYRRRYRRRYRYR----RRRRYRRRYYRYYRYYR
YY---YRRRYRYYYYRRRYRYRRRYYRYYRYRRRY-YRYYRYYRRYYRYR
RYYRYYRRRYRRRRRYYYYYYYRRYYRRRYYRRRYRRYYRYRRRYRYRYY
RYYRYRRYYRRRRYRRRYYRYRRRRYYRYRRYYRYRRRRYRRRYRYRRYR
YYRYRYRRRYRYYYRYYRRRYRYRYRYYYYRRYRYRYYRRRYRYYYRYRY
YYRRYRYYRRRRRRRYYRRRYYYRRRRYRRRYYYYRYYYRRYRRRRRRRR
YRYRYYRRYYYYYRYYYYRRRYRYYRRYRYYRYYYYYYRRRRRYYRYYYR
RYYRRYYRYRYYYRRYRRYYRYRRYYRRRRRRRRYRRRYYYRRRRYRRYR
RRRYRRRYRRRRRYRYRRRRRRRYYYRYRRYYRYRYYYRRYRRYYYRYYY
YRRRYYYRYRRYRRYRYYRYRRYRRYRYYRRRRRYRYRYRRRRRRYRRRR
RRRYYYRRRYRRRRRRYRRYYYRYRYRRRYRRRYYYYYRRYYRRRYRYYR
YYRRYRYRRYYYYRYYRYRYYYYRRYRYRRY--YYRRRYYYYYYRRYYRY
RR-YRRYRYYRYYYRYRYYYRYYYRYYRYYRYYYYRYYRYRRRRYRYYYY
YRYRYRYRYYYRRYYYY--RYRRYYRYYYYYYYRYRYYRRYYYRYYYYYR
RYYYYRYRRRYYRRYYRRYRRYYYYYYYRY-RRRYYYRYRYRYYYYRYYY
YYRYYRRRRY---RYRYRRRYYYRYRYYYYYRRYRRRYYYYRRRRYYRYY
RRRYRYYRYYYYRYRRRYYYYYYYRYYYY--RYYYYRYYYYYRRYRRRYY
YYRYYYYYYRYRYYRYYRYYYYYYYYYYRRYYRYYRYRYRRYRYRRYRRY
RRRRRYRRYYYYYYYYRYYYYRRRYRYRRRRRRYRYYYRRRYYYYYYYYR
RYYYRYRRRRYYRRYYYRRRRYYYRRRYRYYYRYYYYRYYYYRYYYYRYY
YYRRRYYRYRRRYYRRRYYYYYYYRYRRYYYYYYRRRRYYRYYYYYRRRY
YYRRRRRYYRRRYYYYRRYYRYYYRYYYRRYRYYYYYRRRYRRRYYYYYR
RYRYYRYYRRYRYYRYYRYRRRYYYYYYRYYYYYRRRRYYRYRRRYYRYY
--RRRYRYRRRRRRYYRRYYYYRRYRYYRYRRRRRRRRYYRYRRRYYRRR
YYRRYRRYYYRRRRYYRRRYYYRRRYYYYYYYYYRYRRYRYRRYRRYYYY
YRRRYYYYRRRRYYYYYYYRRYYRYRYYRRRRYYYYYYRRRRYYRYRYYY
YRRYRRRYRRYYRYRYYRYYRRYYYRYRY-YYRYYYYRYYRRRRRYYRYR
YRYYRYYYYYYRYRRRRYRRYYYRYRRRYYRRYYRYRYRRYRYRRRRYRY
RYRRYYYYRYRYYYRRYYRRYYYRRYYRYYRRYRYYRRRYRYRRRYRYRY
YYYRYYYRRRRYYYYYYYY--------------AAAATAAAAATTAATT-
TGTGTGGAGGAATTTTAAGAATTAGCAAAAGGAATTTAAGAAGTTAAGAT
TTTTAGTATACGTT-TAGAACTAATT-ATAAATTTGATAGTAGATTAGTA
CAGTGATGGAATTATGAAATAAAGGGTTTGAAAATTTAATTTATTAGAAA
GTAGAATTTAAT---TTGTACCTTGTGTATCAGGGTTTATTAATTTGTTG
TTTTAAATTA---AACAGTCCCGAATTAAAAAGAGCTAAAGTAATGTGTT
-AGTTAATGTTGAATAATTATTAATTACATTACTTTT-GTAATGAGATAT
TAGTCGGTTTTTAAGATATCTGGTTTTTTAATAATTGAATTTAATTCA-G
CTTATAATAATATTTTTCTTTATTGGTTTAAGTAGAAATAATAAT-TATA
AGTAGTATTTTTAAGGATAAGCTTAGAA-----GTATAAGTTAAAAGTTA
-ATTAAATATAAATTTGAAATGTAGGCTTTAAATTAGCTACCATTTGA-A
TTTTGTTATAAATTATTGA--TATTTTAAGATGATTTATATAATAAAGTT
TAACTTGTTTATTAAAATGATTAAATAAATTAAATATTTAATTTAATAAT
GATAAAATTAGTATAATTGAATGTACATAATTGGGAATAATACAATTAAT
TTATGTTAAGGAATTCGGCAAATAA-----TTTACTCGCATGTTTATCAA
AAACATCTCCTTTTGGAAG-A-ATATTAGGTAGGGCCTGCCCACTGAAT-
----------------------------------------------TATT
GAAGGGCCGCGGTATTTTGACCGTGCAAA-GGTAGCGTAATCATTAGTCT
TTTAATTGAAGGCTGGAATGAATGGTTTGACG-AGGTAAAAGCTGTCTCA
-ATATAAGT-TATTAAAATTTAATTTTTAGGTTAAAAAGCTTAAATATTA
ATAAAGGACGAGAAGACCCTATAGAGCTTTATATAAAATTTGGTTATAAT
TAATTAGGTGTGGT----TGAATTATAATATAATT--ATATTATGTTGGG
GTGACATAAAGATATAATGAACTCTTT--ATTTTAAAAATACATTGATTT
ATG--AATAATT--GATCCAAATTTATTGATTATAAGAC-AAGTTACCTT
AGGGATAACAGCGTAATTTTTCTTGAGAGTTCTTATCGACAGAAAAGATT
GCGACCTCGATGTTGGATTAAGGAATATAG--TTAGGTGTAGCAGTTTAA
TT-AATAGGTCTGTTCGACCTTTAAATCCTTACATGATCTGAGTTCAGAC
CGGTGGAAGCCAG-GTCGGTTTCTATCCTTATTTT---AAAATTATACTT
TAGTACGAAAGGACCAAGTATTTTAAAAATTTTAATTGAATTAGTTGAAT
ATAAATAAATTAGAATATATA-----------------------------
------------------------------AAAGTTTTATTCTGGCTTAA
TA-GTTTATTTTTGGGATGTTTTACATGTAAATATTTGTGAATTAATTAG
TAATCTAAATGATAATTATAGATA-GCAGTATTTAATATTAG-TAA-TCA
AGGTGACTTGGAATTAGTAATTTCATATGAAATCGGTTAAAAGCGTGCCA
GCTGCCGCGGTTAGACG-TAGGATATAAGTAAACGTTTTAAG-TTGAGAG
TTAATTTGATAAGAATTTAAGTTTAAAATTGATT--TACATA-GGTAAAA
TTAAGAATAATTGATATAATTTAAGTTAATAAAA----TGAAGCTCTGAA
ATTTCAGAAATTAAACTAGGATTAGATACC-CTATTATTTGAAATA-TAA
ATATTTAAAAGCTTGAGTAGTAAGAGTTAAGGGCTTGAAACTCAAAGAAT
TTGGCGGTGTTTTAACCTAGTC-AGAGGAATCTGTCCCGTAATTGATATT
ACACGTTATATTTTACTTGATTTTGTAATTTCAGTTTGTATACCGCCGTC
ATAAGATTATTCTTTGAGGATAATAA--TTTTCTT-TATGTTAATAAA-A
ATTTGTGTCAGGTCAAGGTGCAGC-TAATAATTAAGTGGGAGATGGATTA
CAATAGAATT-ATTT--ATAACGGAAATTA-TATTGAAAAATATGGTAAG
AAGGTGGATTTGAAAGTAAAATTGTTAGATTATGATAATTTGACTTTAGC
TCTAAAACATGTACACATCGCCCGTCGCTCTCATTT--------------
--------------------------TA--AGGTGAGATAAGTCGTAACA
TAGTAGATGTACTGGAAAGTGTATCTAGAAAGTT------
>Myrmecophilus_manni
ATAA--ACCTAAAAAGAATTAATGATTTAGTAGTGAATAGAACGTACAAG
CGTCGCGAATTCACGCGTTTAGTTATTAAACCTAACGAA------TATTT
TCCTATGGGCCCTTTCAAAGGTTTAGTTTCAAGCAAGCAATAGAACCT-T
AACGTGGTTGGGGTTGGCACATCAAAAGTTTAACCGTACTACCTAATTTA
ATACATTACGCTAAA---CTGACACAACACAAAAATAATAATTAATA-TC
TAGGTCCTAGTCCACCGACGAACAAATCATTCAGAAATTATT-TTAAAGA
AAAAGCCCTAAAAACAACAAAA-----TCAAGATATTAGTTCCGTTCTTA
T--ATCCCTTTTAACAGAGATTTATGGTGGAGGATCAACACAGCGCCGTC
AGGGCATAGAGAGCGTAAATTAGACAAAGGTGATCGCTATGGCGAGTCCA
AA-AATTCCCCTTACTTAAAAGGAGGGAGTAGTCCCTTGAGCGGGTGGCG
ATTTCCGGATTACGGGATAAATAAACACGTACGCACCTGTGGGAAGCTCT
CTTCGCGGGAAACTAGCACAATTTG-CGGGGGCACTCCCTTTTGCCGGTA
TACCGTGAATCAAACGAGAAGGTGACGAATGAAGAGTTGTGGTGCCATAG
GAGGGACGTTATGAAAAGGCAGAAATATTGACCGACCTTACTACTTCGTG
TCTAAGGTAGGGTGATTAGAATCGATTGGGCTCTGCTAGGGTGAAGGTGC
TTCCCAGTTAAAATCAACTAAATTGGATATTCCCTCGTGGACCCTTGTCG
TTATTAGGTACGTTATCAAACATAAAGTGAAATACCCTTCCTTCATTGTT
AACCCAGCTTTGACACTT-AGATTATACCAAGTCTAGCCACTCGCACTAC
AAAAGAGTTAATTAATAATAAACCCGGCAAGGGTAACCGAACGTAGCCTC
CCCTTCGGTTGCTCTAAAAGCCTTTTTGTAGTATTTGTGTTAACTG--AA
ATTCCTGGGACAAACTAGCACACGAGAGGACTTAACTTGAAAGGACGCTA
CCAATAACCG-TTTGCTTGATGGACATACAGAGAGATATTAATAAAA---
ACCAGCAATAACAGTTTTAAAAAAAAATTTCACATACGAAAAATAACCA-
TAT-AAAACTTATGCTTAAG-ATTATTATTAAAACACTATTTACACCTAA
TAATACACTCGAAATA--AATAGACTCTATTTGGACCAATAGTTCTATAT
AACATAATGCTTCTTTTTATTGTAAAACCATTCTGCCGACGGCACTAGTA
GAAAACACCGACGACCGGAAAGGCTTCATTGAAGATCTATATAACGAACT
ACTATGAGGGAACTTGTAATAACTTAGGAA----AACGACCTCTGAAACT
CAAGGAGGTTAAGGAAATTCCAATTCTATGGGAATTAATCTTCGAACGGA
TCGTCATAGATGCCTGAACTAGTGACTTGTTTTTTTCATTTCAGGAGGTT
CCAGATATACACACCTAAGACCGTGGAAATGCCATAGAACTCGACGTAGA
GGTGATTATCCGTGTCGGCTTAGGTGTGTTTTAGAGTCGCCGAAGAATCT
ATTACCCGACTTTGCCTGCGGGGTTTCTGGGGTTTCTATATTTGT-----
---ACACTTATCAATTA------TACAACAGAAAACAATTCTGTGTGCAA
TGCACTTCCTTAAGGATTATGGGAGCCACAACAAGATGTATTCTCTAATA
CACCCGCTTGTGCGGTGTGAATTAGTATTTATAACTTTATATTATGTATA
TAGTGGTAGTGGAACGTTAAAAAGTTGTATTATAGTGATATTAGAATAGG
TAGGGTATACTAATGTTTGTTAATAAAACATAAATTGTGGTGTGTTTTGA
TTCAGATTAGGATAGTGACAGGGGTTATAGTACATGATATCTTAACTGC-
-TAAATAAAAACAGGTAAAGCACTTTTTCGGAGGCACGTGTGCTTATGAG
GGTTTACTAATTCTTGTAGGTATAGGTAATTGGGAGATGTGTAAAAGTTA
TACTGTAAAGTTAGTAATGTTCCTACGTTAGTTTATGGAAACAAAATCGA
CAAGGTAATACTAACTTTGTATGTTGACTTGGTTTAGTACGAATGCCCAT
AGCTTTTTTAGGAGATAGCTTTTGATGGTATAAGTAAGGGATAATGGAAC
TATAGGAGGACTATAATCGCACGCTCTATATACTTTTATGTAAGTCTTAT
TTTGTAAGCAT---TATATCTGCTTCTATT-TGTATCTAAGTTAAAGAGA
GTCGGTGGCGTTAATAAATGGTGTACAAATAATTCTCAATTGGATTAAAA
---ATAAATATGTAACTTTGAAG---TTTGCGAATAAGGAGATGTGGGAG
TTGTA---AGTGTATTGTTATATTAATTTATTATAGTAATACAGTTTTTA
AATTTATTAGTTATATTGTTTTTGGACACATTTGTGTGTCCGCCCGGATT
TTTATTGTTCTTATATTCGTATGATATATTGAA-GTGATATTGAGAGTCG
AACATTTCTTTCAGCGGGCGTGTAATGGGTCATGGTGTCCCTCTTGAAAC
AAATTTGGAACAGGACGGTGTTGCGGTAGTGGTTTGTCAGAGAGGAAAAA
TTGGTGTTTAAAGCGTTTTGCTTTGAAATGCTGACATACAAGTCAAACAC
GTTTTTTTTTAATGCCATATTGGAATTAAAAATTTGAAAGTAAGTTTAGG
TTTTCTTTACCGATTTGATGTTTTAGCGTATAATCTTCTATTAAAAGTTA
GTC--AGTCGTTTAGATTGGTAGTTTTAACTTAATTATGTTATAGTTAAA
GTTAGGG-TTTTAAGTCATAGTGGGTGTGATGTTGCTTGAGTTCTTGATG
T-AACCAAAAATCCTGAATTCGAACTAAAAATTAAACTAGTTATAAATAT
TTCCATTCATCGGAAACTATAGACGCAGATACATAA-----TATAAAAAA
TATATAACTTTACAACAATA-------------GAACCAATTTTCTAATA
-TGCAGTCCCACAGGAAATAAAAGCCCTTT----AAACCAACCCTAAAAA
TTAGCCACTAAATTTATGTCTGATTAACACAGCTTGACTACAATAGTGA-
-GACATCGAATGTCCCAACGAGGTCTTGTATCCAACGATTGTTTTAAATA
GGGTACTCGAGAGTAGTGCCTGCATTTGGAGAAACCTGACTAGTACGCTG
TGGTGGGAGACACTTATCTGTCTAAAGTGAACTTTCCCAGTAACTGACAA
TAAACTCCTTTTAGAGGTAGAAAGTAACTTAACTCTGGCGATACGACCGA
CACACCGTTTCTGTGATCTGCAATGGGCGCATTAGATTACCTAAAAATCA
ACTTCTACAATTAATAAAACCATAGGACGGGCTATAGCATAGATTATTAC
ACAATAATAACA-----------ATTTATCATTTGTTTAGGGTGGGGTTA
TTGCAGTGTACGCAGCAAGGTAGAGCCTTGGGATTTAGTTGCTAAATTTT
TATCGAGTTTTTTTTAATCTTAATTATATGCTTTTTGAAGGGTCGAAGGT
TTATATGTTGATCTGGCTATTGGATGTATTTTAATAGGTACTATAGTCC-
TGTTTATGTCTGTATTTATTGGAACACTGTGGGGTGTGTGTAAGTAAGGT
TAATTGGTTAACTAAACTATACCGGAGATAGTTTATTTATTTTGTGCGAT
CCTCTGACAATGTAATTCTTTATGGTTCGTAGTCAGAG--TGTA--TTCT
TTTTTTGTTTCTCCACGTCCGTGTATATTCTTCTTTTCAGAACCACCTAA
TTTACTGCCCTTTTTTTTACATTAACTCG------TTTCCCTTTACGTCC
TATGTCGTTAACCGTCGTATTCTAATCCTCTTTCATCC-CTTTCCCTTCT
TTGCTGGTAACCTAATTCACCTCATGGTTCGTATAAATTTTAATCAGTTT
TCTTA---CTAATATTATAATCATACATTTACTTTTA-TTCTGGTCCTTG
TTCATTTTACTTAAGTCTTCCTTTTTCTTCTT-AATATTTCTTCAACCTA
ACAACCTCTTGA-----ACTTTTCCCCTGTTCTCCTTTAGT--TCTAGGT
TCCAAAATGCTATTTGCGCGTTGCCTGTTTGCATGACGCTTGAAATAATT
TCCACTTTTTTTTTCTTTGGTGAGTTCTTTGCCATCTCGTAA-TGTGTTC
CCTTTTTGGGTTAAGCGCGGCTACCTCCCTCACGCCTATCTTCTATCGTC
CTTGCTATTCCCTATGCCGCCTAATCTTTGCTGTCCTTTTTCTCTTCGCT
CTTTCAGATACCTTA-CCGGGACTTAAATTGTTGACATATTTTCGTGTTC
ATTGAAGGAAACTGCTGTTACTTCTGTTGTTTGCAATTCTGTATACGCAT
CCCCTTTCTCCGTATTGGTCCTAGCATTACCCCTGCTGTTTTTCTGGTCG
TTTCACCTATTTAACAATTCATAATTCTGCTTCTTCGTTAGACTTCGTCT
AAAGTATATCCTTTGTATCTTCAATTGTCGTCGGACATCACACCGATTCG
TGCCTCTTGTTTTTTTTGAGTTCCGCTTACTCTCACTAGCGATCCGAACA
CATCTTAC-TCCGCATATAAGCCCTTAATCTTAAACTTTTTTTCTTTCAT
TCCTTTAATCAATTTAGATTATTGCTTCCTCTTTTCTCCTGTTATTAACT
ACTTCTACCGAAGAGCAAACATACCTATACATCCAA--ATACTGTTATAA
GCTTCTATACGTTTCCCATTACGCTCCTGTACACACGGTAATATTTAGCG
-TTTGAGCATGGCAAGTTCTTTAGTACACTTAGTAAA---TCATCCTGGT
CTTCATCTTTTTTTCTTTTCTTCATCATCAACCCATAAC-GAG-TTCATT
CTTACCCCTG-CCTAGCGCTTCTTTTCTCAGTTCCGTCTTGAATGTCTAA
ATATTC--AACTGCCTTTTCTTTTTTTAATTGTTCATTCCCGATCTCTCT
CTCTGTCTTTTGGTAACAATTCATTCAGCCGTTTCTTTGTACTGATTGCG
CTCTGTCCATTCGATTTCTTGAAGCCTCTATTATTTTGATTTTTTAGCTC
TTACATTCTTTCTACGATAA----TCACAACAATTATGCGCTCGCTGCTC
TCCGTTAGTAAAGTATTTTGTTTCTTCTAAGGGATCGAGCTAGGACTTTA
AGTGGGTTTTTTCATTTTTCTTGCTTAGCTCCGTATGCCGCCAGTTCTAC
TATCTTACCTTTCCGTCTCGCAAGTTAAATCACTAGTCCCTGTGTATCTT
ACAAATACCTCTCACTTGCCTTTCCGTAGTATTTGCTTTCTGTCGTTCAA
TCCCAATGTACCCGAGATTATTGTTTATCTAGGGC--------TTAAACC
ATGCAAA------TGAAATAAAGAACGACCCTAGGTACTACCGCCTCTAT
TTTCTTTTTTATATCTTTCTTCTTCCGATATGTCTCCTTTTTTTTGTAAA
GCAGCTAGCATTGAGCTGTTGTTTTTTCGTTCTTTGTCATTAATTTTTAG
ATTGTGCCGTCTCTTTAGTCTTTTGTTTTTCCTTTTAGAGATAGATCTGG
TTTTTTTTTTCTTTTTTGCATTGTTTGGAGTGTTCAGTTTAAAATGCAAC
GTTCTTTAGTGATCTTTCTGGTTGAGGGAATTATAGTGT--CATATTTTT
TTTCCTCAGCATCTCCGTCCCTCCCCCTCCTTACCCTTCCGTATTTGTGA
TTTATATGGTTTTTGGTCCTTCGTACGTATATGATTCTCCTGATGTTTGT
TCTGGGATCTTATTGACTTACTTTTGCGATTAATTAGAATGGTGGTTTTT
CTCGTGTTTCATCTGGTCTTCGTACAATTTATGTTACTATTGTGTTTTCC
GGCTAACTGTGATTTTGATATGGTTATGAGAGATTGGTTCTCTTGTTGGG
TTGGTTTCACTTTATCTGTATTCTTTGTTGTCTCTTTACGAATATGCATG
A---TAACTGCTTTTCATTC-ATTATCTTTGTAATATAAAGGTAATGGAG
TAATTTAACGATATTAGGTTAGTTTTTCTGTTTTTTTCTT---TTGTTTT
TTTCTCTGTTGTG---GGTTATGTTTTTCTGTTGTTAATTATGTG---TG
AATTCAGTTTTGTGTCTTCTTCGAATTGGTTAGATTTTTTTTTTTTTTTC
TCGTGTTGTATATAGGTTCTTTTTTGGGAACAGTACGTATTTACTTCCTC
TTTGTTTTATACGGTTTGTTATA-GTGCTTATGTTTCTTTATCTATTATG
TCGCATACCTCGCTTTCGTTTATGGAGTTGTTCTTTTTGATTGATGTGTG
TTGGTTTGGCGTGATATACTTCACCTCATGTTTGGTTCTCAGGTGGCATT
TTCAGTGCCGTTGTTATCAAGTGGGGTTTAAGTTATTCGTGTGGTTTGCG
ATCCCCGTATTGATTTTAGTTTGCTGGTCTTTTTCTTGCCACTATTCAGA
AGCAACGTATTCCGATGAAATTTTAGTCTATTTTGGATTCTGT--TATTA
TTTTTGTTTGTGTTGCTAAATTTCTTGTATTTTATTTTTCTATGTTG-GT
ATGTTTTCTTTGAGCTGTGTTTCTTGTAGAAATACACATTG-TATTTTCT
TTTTCTTTTCTTACCTATCTTTTTACTTCCTTTGTTACACGTCTTTTTTT
TGGTTTTTTATCCTCCAATTGCAAAA-----TTCCTTCCGTTTTATACTT
TTCTATTATA-------------TGAATTATACCCCTATC-TTTTGTTTT
CTTTTTATCATTAGCTGTTA----TACTGACACTTATTAACTTATCCCTA
TACGGATGCTTGTGTCTATTCGTTTCTAACCATCTCTAG--TGATGGATA
AGGTTGCTACAGCCTTTTGTATATGGGTAAGCATTTTCGATGTTTTTTTT
CCCTTGATTCGGATCTGGCCTTCATTCCTCATGCTTTAGTGGGTCTAACC
TCGTTCTATTTCTTTTCTTTTATTTTAACGCAACTGCAGATAATCTACAT
CTAATTGTTTTTTTTTTTCTCACATTGACAATCCCACTTCCCATACAGAT
TTCACTTGCTCAATGGTTCTTTCTCTTTTTCTCGACATAGCATACTAATT
TGTTTTACCTTCGTGCACTAACATTCGATTCTCATTATTTACTTTTAGAA
TT-----------TTTAATGGTTTCTTTTTGTTTGTCTTCTTAGGTTGAT
ATGGGCAGTGTTGTTACTCACTATTCAAGTTCGCCAAATAATCCTTGTTT
CTTTGTTTCATCCTTCTGTGTTTTTGTTGCGTACTTTCGGCCACAACTTG
GTGCTCACTCAATGTCTTTTCTTTTAAGTGTTTTCAAAG-TTGTTTGTTC
TGTGGTCCGTCACAGCCTATCAGACATTCGTATAAGGGGTCTTTTCAACG
TTTTGTTTGTTTTGGATTCTCTATGTTTTCTTTTGTGGCTCGTGAAATTG
TCGAGATCTCTATTGTTTGTATTTTTTC--YRYR--RRYYYYYRYYRRRR
RYRYYYRYRRRYRRRYYRRRRYRRRYYYRYRRRYRYRYRYYRYRYRRYYR
RYYYYRRRRYRRYYYRRRR------RRRYRYYRRRRRRYYRYYRYYRRYR
YRRRRYYYYYRYYRRYYYYRRRRYYYYY-YYYRRRYYRRYRYRYRRRYYR
YYRRRYRYYRRYYYYRRYYYRYYRYYYRYRRYYYRYRRRYRRYYY---YR
YRYYYRYRYRYYYRYYYRYYRYRYRYY-YRRRYRRRYYRRYYYRYRRYRR
RYRYYRYRYRRRRRYRYRRYRY-YYYRYRYRYRRYRYYYYRYYYYRYRRY
YY-----YRRRYYRYYYYYRYYRYRRRYYYY--YRRRRRYYRRYYRYYRY
RYYYYRRRRRRRRRYRRRYYYYRYRRYYYYYRYYRYYYRYYYYYRYYRYY
YRYRRYRYRYYRYRRRRRRRYYRYRYYYRRYY-RRYRRRYYRRYYRRYYY
YYRYRYRRYRYYYYYRYYYYYYRRYYRYRYYYRRYYYRYYYYRRRRYYYY
YRYYRRYYYRYYYRYYYYYRRRYYYYRRYRRYRRYRRRYYYRRRYYRYYY
RYYYY-YRRYYYRYRYRYRYRYYYYRRRYYRYRRRYRRYRYYYYRRYRRR
RYYRYYRRYYYRRYYRRRYYYYRYYYRYRRRRYYYYRRYYRYYYRYYYYY
RRYRYYRRRYYYYRYRYRYRYYYYRYRRYYYRYYYRYRRYRYRRYRRYYY
YRYYYYYRYYYYYYYYYRRYRYYYRRRYYYRYYYYYRRRRYYRRYRYRYR
YRYRRRYRRYYYRYYRRRRRRRRYYRYYYYYYYYRYRRRYYRYRYRRYRY
RRRRYYRRRRRRRYRRYRYYYYRYYRRRRRRYYYYYRYYYYRYYYYYR-R
RRRRYRYYRYRYYYRRRRYRYYYYYRYRYYYYYRRRRYYYRRRRRYYRYY
YYYYRRRRRYRRRRYYYRYYYRRYYRYRYRRYRYRRYRYYRRRYYYRRYY
YRRYRYYRYRYRYYYRRYYRYRRYYY--RYYYYYYRYRYYRYYRRYYYRY
YYRRRYYYRYYYRRYRRRRYRRYYYRYRRYRYYYRYYRYR-RYYYRYRRY
YRYYYRYRYYRYRRYYYRRYYRRRRYY---YYRRRRRRRYRYRRYYYRYR
YRYRYYYYYYYYYYRYRRYRYYYRRYRRY-RRR-RRRYRYRYYYYRRRRR
-RRRYRRYYRYYYRRYRYRYRYYRRYYRRRRYRRRYYYYRRYRYRY--RY
YRRYRRRYRRRYRYYYRYYYRRRYYYYYYRRYYRRRRRYRYRYRRRYYRR
YYRYYRYRYRYYYRYYRRYRRYRRRYRRYYRYYYYYYYRRYYYYYRYRYR
YRYYRRRYRRRYYRRRYRRYRRYYRYYRRRRYRRRRRYRYYYRYYRYYYR
YYYYYRRYYY----RYYYYYYYYRYYRYYRYYRYYYRRYYYRRYRYRRYY
RYYYYRRYRYYRYYRRYRYRRRRYYYRRRRYRRYYYRYRYYRYRRYRYYY
YRRRYRYYRRYYRRYYYRYRYYYRYYRRRRYRRYYRRYYYYRYYYRYRYY
YRRYYYYYRRYYYYRRRYYYYRYYRRRYRRRRRRYYYYRYRRYRYRRYRY
YYRYYYYRYRYYRYRRYYYYYRRYYRRYYYYYRYYYRYYYYRRYYYYRYR
YYYRYRYYRYYYRRYRYYRYYRRYR--------YYYYYYYYYYYYYY---
---YYRYYYRRYYRRRRRYYYYRYRYYYRRYYRYYYYRRYYRYRRYYRYY
YRRYYYYRRYYRYRRYYYRRRRYYYRYYYYRYYYYYYYYRRYRYRRRRYY
YRRRYYYYRRYYYRYYYYRRYYYRRRRRYRYYYRRYYYYRRYYRRYYYRY
YRRYRRYRRYRYYRRYYRYYYYRRYYYRRRYRRRYRYRRYYYYRYRRYYR
YRRYRYYYYYRYRYRRYRYRRRRYYYYRYYYYRYRRYYYRRRRRYRYYRY
RYRYRRRYYRRRRRYRRRYYYYYYYRYYY--YYRRYYRYRYYYYRYRRRY
RYYYYYRRRRRRYYRYYRRYRYYRRYRRYRYYYRRYYYRYRRYYYYRRYY
RRYYRYRYRRRRYYYYRRRYYRRRYYYRYRRRRRYRRYRYRRRYYRRRYY
YYRRYYYRYRYRRYRYRRYYYYYRRYYRYYYRRRRRYRYRYRRYRYYYRY
YRYRYRRYYRRRYYRRYRYYRRYRYRRRYRRYRRYYYYRRYRYRYYYRRR
YYRYYYRYRRYYRRYYRRYRYRRRRRYRYYRYYRRYYYYRYRYRYYYYYR
YYYYRRRRRRRRRRRYYRRRYYRRYYRYYYYYRYYYRYRYY---RRYYYY
YRRYYYYRYY-YYYRYRRYRRYYYRRRYYRRRRRYRRYRRYYRYYYRRYY
RRRYYRRRYRRRYRRRYYRRRYYYRYYRRY---RRRYYRRRRYRYRRYRR
RRR---RRRYRYRYRYRYYYRYRYRYYRRYYRYYR---RYYYRRYYRRYR
RYRRYRYRRYRYRYRYYRYYRYRRRYRYRRRRRRYRRRRYYYRRRRYYYY
YYYRYYRYYYYRRRRRRRYRYRYYRYRYYRRYYRRRYYRRRRYYYYYYYY
RRRYRYYRRYRRY-YRYYRRYYYRRRYYRYRRYRYRYYRRRYRYYRRYYY
RRYRYRRRRRRRRRRYRRYRYRYRRYYRRRRYRYRRYYYYYRYRYRRYYY
YRRRYYRRYRRYYRRRYYRRYRYRRYRRRYYRRRYRYYRRRYYYYRYYYR
RYYRYYRYYRRRYYYYRRYYRYRRYRRYYYRRRRYRRYRYYRYYYYRRYR
RRRYRRRYRYRRRYRRRYYYRRRRYYRRRYYYRYYYYYYRYYRYYRRYYR
YYRYYYYRYRRRRRYRRYRYYRYRRRYYRRRRY--RRYYYRRYYYRYYRY
RYYYYYRYRYRRRYRRYRRYRRRYYYYRYYYYRYYRY-YRYYYRRYRYYR
RYRRYRYRRYRRRRYYYYRYYYYRRYRYRRY-YYRYRRYYRYYYYYRRYR
RYYYYRYRYYYRRYRRYRYYRYYYRYYRYYRYRRYRYRYYYRYRRYRYYY
YRYYRYYRRYRRYYRR-----RYRRYYRRRRYYYYYRRRYRRRYYYYYRY
-------------RRYRYYYRYRRYYRRRR-RYRRRYYRRYRYRRYRYYY
YRRRYRRYRR----RRRYRRRYYRYRYYYYRRYYYYRYRYYYYRRYYRRY
RRYYRRYRYYRYRYRRRYYYYYYRRYYRR--RRYYYYYYYYRRYYYYYYR
YRYYRYYYYYYYYYRRYYYYYYYRRRRRRYRRYRYRYRRRYRYYRRYYYR
RRRRRYRYYYRYYYYRYRYRYYRRYYYRRRRYRYYYYYRYRYRYYRYYYY
RYYYYRRYRRYYRRYRYRYRYYYYRRYRYYRYRYYYYYYYRYRYYYYYYY
RYYRRYRYRRYYYYRRRYYYYYYYYYYYRRYYYYRRRRYYRYRYYYRRYY
YYRRRRYRYRRYYYYYRYYYRYYYRYRYRRYRYYYRYRRRYRRRRRYRYY
RRRYRYRYYRYRYYRRRRYRRRYYYRYYYRYYYYYYYRYRRR--------
---YYRYYRYYRRYYRRRRRRYRRRRYYRYRRRRRRRYYYRYYRRYYRYR
YRYRYRYYYYRRRRYYRRYRYYRYYYYYRYYYYRRRRRYRYRRRRRYYYY
RRYRRYRRYYRRYYRYRYRYRYYYRRYYYRYYYYYYYRRRYRYYRYRYYY
YRRYRRRYRRRRYYRYYYYRYRRYRRYRR-RYRRRRYYYYRRRRRRYYYR
YRRYYRRYYRYRRRYRRRRRYYYRYRYRRYYYYYRYRYRRYYYRRRYYRR
RRRRYYYRYYYYYRRRRYYYYRYRRYYRYRYRYYYYRYRYRYRRRYRRRY
RYYYRYYRYYRRYYRYYY----------------------AAATTTAATT
TAATTTGATTTTATT-AACATTTAATAAAAATTATTTAGAAGTTT-----
CATTAGGAT-TTCGAAATTATTAGGTATTTGAACTTAGGAGGATATTGTT
ATATAAATG------------------TAGTTATTTAAA--------AGT
AATAAATTTA------TGTACCTTTTGTATCAGGATTTATTTACTTTTTA
AGAGGATTTC---TTATTTCCCGAAGTAAATTGATCTATTTTATTATAAT
-AGTTTATGTAGGATAATGAATA-TGAATAGTAAGATTGTAATGAAATGT
TATGCGTAATTTATGATATCTGGTTTCTTAAGAAGTTAATTCAATT----
AAGATTAATT-TACTATTTTGGATTTTGTATTCTAATTAGGTTTA--TTA
ATTAATGTTTAGGGGGATAAGCTCCTGAGT-------GTAATTAAATTT-
--ATGTATA-TTTATTGAATTGTATGCTTTAAATTAGCAATCGCATTA--
TCTTGTAATAATTTATTAT-----TAGATTATAAATT-TATTATGGA-TT
-AGTTTATTTATTAAGAAATTTATTAGAGTTAAGATTTTAGATTTACTAT
GATAGAATTAGTA-AAGATTAT----TGTATAAATTTTAGTGAGTTTAAT
TCTGATAAAGGAACTCGGCAAATT------AGTGTTCGCCTGTTTAACAA
AAACATGGTGGTTTGGCTATTAATAAAACATCTGGCCTGCCCACTGTA--
-----------------------------------------------ATT
GAAGGGCCGCAGTATATTGACTGTGCAAA-GGTAGCATAATCATTAGGTT
TTTAATTGAAATCTGGGATGAATGGTTTAACG-AAATACTAACTGTCTCT
GTCAGATA--ATGTTTAATTTAACTTTTCAGTAAAAAGGCTGAAATAAGA
TTGGGGGACGAGAAGACCCTATAGAACTTGATAACTTTTTTAATTGTATT
CATTTGGGTTATTTAGTCTCT-TATTAAATTAGTA----ATTTTGCTGGG
GCGGTATAAAGATAAATTTAACTCTTG--ATTTGTAA-----ATGGTTAT
GAT--TAGATAATAGAATTAATATTATTAATT-TAAGATAAAGTTACCTT
AGGGATAACAGCGTAATTTATTTGGAGAGTTCATATTGATAAATAAGATT
GCGACCTCGATGTTGAATTAAGATTTTATA---GAAATGGAGCAGTTTCT
AATAA-AAGTCTGTTCGACTTTAAAATTCTTACATGATTTGAGTTCAAAC
CGGTGTAAGCCAG-GTTGGTTTCTATCTCCATTTG---GTTATTAAATTT
TAGTACGAAAGGACCATGTTTAATAAATAATTTATGAGTT----TTGAAT
ATTAT---------------------------------------------
----------------------------TTAAAGTTTTATTCTCGCTTAA
GG-AATTGTTATAGTAATGATTTATATGTAGATT-----------GTTAA
CATTTTAAA----AGTTATGTA-A-GCAGTATTTAGTATTGGACAA-TTA
AGGTGATTTAGATCCAGTAATTAT-TATAGTGCCGGTTAAATTCGTGCCA
GCTGCCGCGGTTAGACGATGGGCTAGAACAATTCGGTTTTAA-TTGA-AG
TTAGTTTAATTG---TTTAATTTT----TTG--T--TAGTTA-TTTAGGA
TGAAATCTGATTGCTGG---TAATGTTAAGGTTA----CGAGACTTGGAA
AGCTTAGTA-TGAGACTAGGATTAGATACC-CTATTATTTAAGTTG-TAA
AT----GATGATTTGGATATTAAAAGGTATGGTCTTTAAATTCAAAGAAT
TTGGCGGTAATTTAATCTATTT-AGAGGAATCTGTTCCATAATCGATAAT
ACACGAGAGGTGCTACTTAA------GATATTAGTTTATATACCGTCGTC
ATCAGATTATTTTTAATGGAAATTTT--CTTATTT-TATTATTAT----A
GTTTATGTCAGATCAAGGTGTAGT-TTATGCTTAAG-AGGAAATGGATTA
CAATAGGATT-ACTT--ATA-CGGA--TTA-TATCTTAAATTGTAATAGG
AAGGTGGATTTAATAGTAAA-TTAATAGG-------AAGTTGATGTTAGT
TCTAAATTGTGCACATATCGCCCGTCGCTCTCGTAG--------------
--------------------------TT--CAATGAGATAAGTCGTAACA
TAGTAGATGTACTGGAAAGTGTATCTGGAATTT-------
